# Supplementary material for: Zygotic pioneer factor activity of Odd-paired/Zic is necessary for late function of the Drosophila segmentation network
Source: eLife. 2020 Apr 29;9:e53916. doi: 10.7554/eLife.53916 (PMC7190358; doi:10.7554/eLife.53916)
Supplement: Source code 1. — This file is a markdown document that shows how critical aspects of the analysis described in this paper was performed. It is intended to provide transparency on how this was done from both a scientific and a methodological standpoint. We note that both this document, as well as all input data files necessary for reproducing this analysis are provided on the lab’s github page https://github.com/sblythe/Patternless_ATAC. [file elife-53916-code1.zip]

Archive with 1 entries (1 files):
- Analysis_markdown.html
