# Supplementary material for: Zygotic pioneer factor activity of Odd-paired/Zic is necessary for late function of the Drosophila segmentation network
Source: eLife. 2020 Apr 29;9:e53916. doi: 10.7554/eLife.53916 (PMC7190358; doi:10.7554/eLife.53916)
Supplement: Supplementary file 1. — CRMs with activity up to early germband extension stage and associated with segmentation network genes were obtained from the Redfly database. Some manual curation of this list was performed: large engrailed CRMs corresponding to two spatially separate ATAC regions (Supplementary file 2) were split and named accordingly (e.g. en_H was split into en_H1 and en_H2). In addition, a new CRM corresponding to the odd late interstripe enhancer (see Figure 6) was added to this listing. [file elife-53916-supp1.txt]

track name=curatedRedfly description="Segmentation Network CRMs" useScore=1
chr2L	3602698	3603086	odd_late_interstripe	1000	+
chr2L	3606032	3608462	odd_basal-1	0	+
chr2L	3608835	3610207	odd_CE8010	0	+
chr2L	3610420	3611803	odd_-5_construct	0	+
chr2L	3612375	3617476	odd_-10	0	+
chr2L	3818016	3818539	slp1_slp_slp5	0	+
chr2L	3821005	3821743	slp1_u4739	0	+
chr2L	3822225	3823158	slp1_u3525	0	+
chr2L	3823411	3824343	slp1_ChIPCRM5405	0	+
chr2L	3824596	3824967	slp1_slp_A	0	+
chr2L	3827196	3827972	slp2_i1523	0	+
chr2L	3827761	3828382	slp1_5303	0	+
chr2L	3828681	3829609	slp2_i3039	0	+
chr2L	3832698	3835337	slp2_-3_construct	0	+
chr2L	7289424	7291160	wg_GMR17A12A	0	+
chr2L	7291161	7292897	wg_GMR17A12B	0	+
chr2L	7295440	7301567	wg_DjA	0	+
chr2L	7299004	7302441	wg_GMR17A10	0	+
chr2L	7302331	7303356	wg_wg1.0	0	+
chr2L	7304339	7305338	wg_WLZ2.5L_dist_1kb	1000	+
chr2L	7305648	7306838	wg_GMR16A05	0	+
chr2L	7309592	7312869	wg_GMR16H05	0	+
chr2L	7318194	7322249	wg_GMR25C06	0	+
chr2L	12079764	12080433	prd_PRD01	0	+
chr2L	12080376	12081687	prd_+4	0	+
chr2L	12084452	12086021	prd_zebra_enhancer	0	+
chr2L	12087092	12087892	prd_cc_repressor	0	+
chr2L	12087892	12088492	prd_P1_enhancer	0	+
chr2L	12088792	12089492	prd_Pstripe_enhancer	0	+
chr2L	12090992	12092692	prd_stripe2P_enhancer	0	+
chr2L	12092692	12093232	prd_A8_repressor	1000	+
chr2R	8639632	8643063	ptc_GMR69F06	1000	+
chr2R	8642518	8644921	ptc_GMR69F07	1000	+
chr2R	8654263	8655129	ptc_At09	0	+
chr2R	8654974	8657903	ptc_ptc+5.3	0	+
chr2R	9973297	9974584	eve_late_variant	1000	+
chr2R	9975501	9975901	eve_constructD	0	+
chr2R	9977762	9978245	eve_stripe2	0	+
chr2R	9980833	9981516	eve_ftz-like	0	+
chr2R	9983899	9984494	eve_stripe4_6	0	+
chr2R	9985436	9985933	eve_muscle	0	+
chr2R	9985934	9986451	eve_stripe1-construct1	0	+
chr2R	9986724	9987528	eve_eve5_Staller	0	+
chr2R	11524667	11525161	en_G1	1000	+
chr2R	11525639	11526358	en_intron	0	+
chr2R	11525761	11526467	en_G2	1000	+
chr2R	11529373	11529957	en_H1	0	+
chr2R	11532102	11532862	en_H2	0	+
chr2R	11536206	11539498	en_I	0	+
chr2R	11545348	11552806	en_N	0	+
chr2R	11555167	11556787	en_Q1	0	+
chr2R	11560391	11561425	en_Q2	0	+
chr2R	25053315	25053538	gsb_gsb-13	0	+
chr2R	25056839	25057354	gsb_fragIV	0	+
chr2R	25058798	25059529	gsb_GLE	0	+
chr2R	25064877	25066227	gsb_gsb-3'downstream	1000	+
chr2R	25208786	25211679	Kr_GMR80H12	0	+
chr2R	25211680	25212103	Kr_KrMT	0	+
chr2R	25217422	25220555	Kr_PP3.OHZ	0	+
chr2R	25222619	25223777	Kr_CD1	0	+
chr2R	25224259	25225758	Kr_H/J	0	+
chr2R	25225758	25226681	Kr_H/H	0	+
chr3L	8663530	8665274	h_stripe_3+4_ET22	0	+
chr3L	8665131	8665846	h_h7NN	0	+
chr3L	8666857	8667396	h_ET31	0	+
chr3L	8670080	8670379	h_302	0	+
chr3L	8670925	8671800	h_stripe1	0	+
chr3L	8687491	8687960	h_stripe0	0	+
chr3L	20694308	20695118	kni_GMR43B11	0	+
chr3L	20696549	20697395	kni_KSH	0	+
chr3L	20697349	20697415	kni_64	0	+
chr3L	20699503	20700905	kni_-5_construct	1000	+
chr3R	4835115	4838265	opa_GMR77B08	0	+
chr3R	4839508	4841627	opa_GMR77B12	0	+
chr3R	4843382	4847040	opa_GMR77B05	0	+
chr3R	4848802	4852545	opa_GMR77B04	0	+
chr3R	4854029	4855859	opa_GMR77B02	0	+
chr3R	4857626	4860934	opa_GMR77A09	0	+
chr3R	4863523	4867349	opa_GMR77B03	0	+
chr3R	4870812	4877813	opa_opa4	0	+
chr3R	6857651	6858890	ftz_-6	0	+
chr3R	6858237	6859408	ftz_distal_enhancer	0	+
chr3R	6860048	6860270	ftz_AE-15	0	+
chr3R	6861404	6863653	ftz_neurogenic_enhancer	0	+
chr3R	6863653	6864397	ftz_zebra_element	0	+
chr3R	6867793	6869045	ftz_ftzDE	0	+
chr3R	8694793	8694917	hb_HB123	0	+
chr3R	8699050	8699483	hb_distal_minimal	0	+
chr3R	8700798	8701140	hb_HZ340	0	+
chr3R	23129278	23132478	hh_hh_enhancer[FL]	0	+
chr3R	23133238	23136952	hh_GMR28E11	0	+
chr3R	23138154	23139164	hh_hh-lacZ-Field	0	+
chr3R	23141527	23142623	hh_E6	0	+
chr3R	23143195	23143731	hh_4075	0	+
chr3R	23144195	23146236	hh_modBC	1000	+
chr4	58848	61080	ci_2.2dis	0	+
chrX	2385701	2387456	gt_distal-most	0	+
chrX	2429015	2430253	gt_-1_construct	0	+
chrX	2430261	2431469	gt_-3_construct	0	+
chrX	2434697	2437955	gt_GMR44H02	0	+
chrX	2438283	2439495	gt_gt23	0	+
chrX	20651434	20652656	run_-42	0	+
chrX	20662048	20664571	run_-31	0	+
chrX	20677234	20678230	run_-17	0	+
chrX	20680012	20681622	run_stripe1+7	0	+
chrX	20681622	20682961	run_stripe_5	0	+
chrX	20684708	20685569	run_-10	0	+
chrX	20690683	20692053	run_-3	0	+
chrX	20697263	20704140	run_6stripe_+3GG	0	+
chrX	20712257	20714517	run_+19	0	+
chrX	20723568	20726276	run_+30	1000	+
