# Supplementary material for: Zygotic pioneer factor activity of Odd-paired/Zic is necessary for late function of the Drosophila segmentation network
Source: eLife. 2020 Apr 29;9:e53916. doi: 10.7554/eLife.53916 (PMC7190358; doi:10.7554/eLife.53916)
Supplement: Supplementary file 2. — This file contains a tab-delimited table with 26328 rows (peaks) and 48 columns, plus one header row and one column of row numbers. In addition, descriptions of each column or set of columns are provided at the head of the document and are demarcated by the comment character [#]. In summary, the table contains the genomic locations of all identified ATAC peaks, plus outputs from the DESeq2 analysis for differential enrichment for all the comparisons described in the text. Groupings of differentially accessible sites (as described in Figure 4 and supplements) are represented in this table as logical vectors indicating membership in a group. Logical vectors are also provided to allow for cross-referencing with overlapping regions in the Opa ChIP-seq peaks list, as well as generic genomic features (intron, exon, et c.). Finally, a column with the number of Opa motifs per peak is provided. [file elife-53916-supp2.txt]

# Annotated ATAC Peaks
# Tab-delimited table with 26328 rows (peaks) and 48 columns, plus one header row and one column of row numbers.
# Col 1: seqnames: chromosome name
# Col 2: start: chromosome start
# Col 3: end: chromosome end
# Col 4: width: peak width (bp)
# Col 5: strand: strandedness of the peak was not considered and is represented by a *
# Col 6: score = MACS2 -log10(q-value)
# Col 7: max = position of maximum ATAC signal (bp of indicated chromosome)
# Col 8-11: normalized ATAC-seq signal for wt.12, wt.72, mut.12, mut.72 (each row sums to one)
# Col 12: baseMean = average ATAC-seq signal over all samples
# Col 13-14: DESeq2 results for the comparison across timepoints for the wild-type sample, log2 fold change and adjusted p-value
# Col 15-16: DESeq2 results for the comparison across timepoints for the mutant sample, log2 fold change and adjusted p-value
# Col 17-18: DESeq2 results for the comparison across genotypes at the early (12-minute) timepoint, log2 fold change and adjusted p-value
# Col 19-20: DESeq2 results for the comparison across genotypes at the late (72-minute) timepoint, log2 fold change and adjusted p-value
# Col 21-30: Logical: Peak class assignments. ""Uniform early, uniform repressed"", et c.
# Col 31-35: DESeq2 results for bicoid and zelda mutant ATAC seq (NC14+12 timepoint, Hannon et al, 2017).
# Col 36-38: DESeq2 results for opa mutant ATAC seq (NC14 + 72 timepoint).
# Col 39-41: DESeq2 results for tub>opa ATAC seq (NC13 + 12 timepoint).
# Col 42: Logical: ATAC peak overlaps with an IDR filtered Opa ChIP seq peak
# Col 43: Logical: ATAC peak overlaps with a lax Opa ChIP seq peak
# Col 44-47: Logical: ATAC peak overlaps with the indicated generic genomic feature
# Col 48: Number of Opa PWM matches at 80% match rate within the ATAC peak
.	seqnames	start	end	width	strand	score	max	norm.wt.12	norm.wt.72	norm.mut.12	norm.mut.72	baseMean	res.wt.time.FC	res.wt.time.padj	res.mut.time.FC	res.mut.time.padj	res.12.geno.FC	res.12.geno.padj	res.72.geno.FC	res.72.geno.padj	unif.early.unif.rep	unif.early.wt.rep	unif.early.mut.rep	wt.early.late.rep	mut.early.late.rep	wt.early.constitutive	mut.early.constitutive	unif.late	wt.late	mut.late	bcd.zld.baseMean	res.bcd.FC	res.bcd.padj	res.zld.FC	res.zld.padj	opa.baseMean	res.opa.FC	res.opa.padj	tub.baseMean	res.tub.FC	res.tub.padj	Opa.IDR.peak	Opa.lax.peak	intergenic	promoter	intron	exon	N.opa.motifs
1	chr2L	5505	6046	542	*	138.36205	5808	0.2975	0.1174	0.3839	0.2012	138.5383	-1.3359	4.30E-05	-0.9385	0.005473	0.3669	0.4402	0.7643	0.0547	FALSE	FALSE	FALSE	FALSE	FALSE	FALSE	FALSE	FALSE	FALSE	FALSE	56.6597	-0.1361	0.6803	-0.7459	0.0206	208.0372	0.1804	0.8037	123.0892	0.1061	0.5687	FALSE	FALSE	TRUE	FALSE	FALSE	FALSE	0
2	chr2L	6585	6881	297	*	42.38084	6739	0.3414	0.1403	0.3154	0.2029	47.6096	-1.2768	8.70E-05	-0.6439	0.05614	-0.1021	1	0.5308	0.2853	FALSE	FALSE	FALSE	FALSE	FALSE	FALSE	FALSE	FALSE	FALSE	FALSE	15.6941	-0.2583	0.9601	-0.6539	0.07357	65.122	0.1549	0.8577	41.4036	0.4068	0.1568	FALSE	FALSE	FALSE	TRUE	FALSE	FALSE	0
3	chr2L	7521	7933	413	*	16.60486	7576	0.2903	0.2307	0.2529	0.2261	48.7195	-0.3158	0.492	-0.1612	0.9523	-0.205	0.935	-0.0504	1	FALSE	FALSE	FALSE	FALSE	FALSE	FALSE	FALSE	FALSE	FALSE	FALSE	22.6456	-0.7093	0.1561	0.0499	0.9143	80.409	-0.0195	0.9538	37.9648	-0.037	1	FALSE	FALSE	FALSE	FALSE	FALSE	TRUE	0
4	chr2L	17045	17167	123	*	43.3719	17095	0.1758	0.2965	0.2549	0.2727	24.905	0.7547	0.1465	0.0923	0.8833	0.52	1	-0.1423	0.8415	FALSE	FALSE	FALSE	FALSE	FALSE	FALSE	FALSE	FALSE	FALSE	FALSE	8.0278	-0.0652	1	-0.1147	0.8903	44.7131	0.0539	1	9.0437	-0.3023	1	FALSE	FALSE	FALSE	FALSE	FALSE	TRUE	0
5	chr2L	17535	17617	83	*	100.09632	17574	0.1896	0.2693	0.3602	0.1808	24.2049	0.5099	0.3326	-1.018	0.01422	0.9186	0.3514	-0.6093	0.2445	FALSE	FALSE	FALSE	FALSE	FALSE	FALSE	FALSE	FALSE	FALSE	FALSE	8.5923	-0.3373	1	-0.2905	0.5844	39.8244	0.0011	1	10.6378	-0.2462	1	FALSE	FALSE	FALSE	FALSE	TRUE	FALSE	0
6	chr2L	18288	18359	72	*	37.14131	18331	0.2004	0.3688	0.2139	0.217	14.6085	0.8841	0.1322	0.0064	1	0.0944	1	-0.7833	0.2477	FALSE	FALSE	FALSE	FALSE	FALSE	FALSE	FALSE	FALSE	FALSE	FALSE	5.5529	-0.0776	1	-0.5531	0.4275	20.0556	-0.1072	0.9721	6.9502	0.416	1	FALSE	FALSE	FALSE	FALSE	FALSE	TRUE	0
7	chr2L	18559	18716	158	*	265.5491	18620	0.255	0.321	0.2324	0.1915	72.5806	0.3343	0.3574	-0.293	0.41	-0.1377	0.9881	-0.7651	0.01845	FALSE	FALSE	FALSE	FALSE	FALSE	FALSE	FALSE	FALSE	FALSE	FALSE	17.4391	-0.7265	0.2245	-0.7562	0.01423	111.5241	0.2849	0.7228	43.0594	0.4518	0.1059	FALSE	FALSE	FALSE	TRUE	FALSE	FALSE	0
8	chr2L	18835	19044	210	*	144.7377	18923	0.2288	0.3239	0.2517	0.1957	53.8794	0.5104	0.2079	-0.3634	0.369	0.1407	1	-0.733	0.06979	FALSE	FALSE	FALSE	FALSE	FALSE	FALSE	FALSE	FALSE	FALSE	FALSE	17.6938	-0.477	0.5645	-0.4047	0.2603	93.2503	0.0647	0.9258	32.6491	0.2676	0.3973	FALSE	FALSE	FALSE	TRUE	FALSE	FALSE	0
9	chr2L	20615	20705	91	*	122.0932	20657	0.241	0.282	0.2455	0.2315	30.1602	0.219	0.693	-0.1562	0.7635	0.0733	1	-0.3019	0.5816	FALSE	FALSE	FALSE	FALSE	FALSE	FALSE	FALSE	FALSE	FALSE	FALSE	6.8212	-0.0303	1	0.0306	1	58.5949	-0.0403	1	11.2942	0.0632	1	FALSE	FALSE	FALSE	FALSE	TRUE	FALSE	0
10	chr2L	21683	21866	184	*	145.17773	21748	0.2329	0.2184	0.2963	0.2524	55.8563	-0.0825	0.8615	-0.2543	0.4405	0.3824	0.523	0.2106	0.6423	FALSE	FALSE	FALSE	FALSE	FALSE	FALSE	FALSE	FALSE	FALSE	FALSE	15.2532	-0.5134	0.5585	0.4005	0.2132	84.4588	-0.365	0.4604	30.233	0.379	0.3423	FALSE	FALSE	FALSE	TRUE	FALSE	FALSE	0
11	chr2L	26997	27492	496	*	198.98003	27200	0.2632	0.2483	0.337	0.1515	250.613	-0.0783	0.8234	-1.1567	3.08E-08	0.3571	0.1879	-0.7213	0.002285	FALSE	FALSE	FALSE	FALSE	FALSE	FALSE	FALSE	FALSE	FALSE	FALSE	68.4219	-0.5528	0.02734	-2.5274	4.90E-39	521.8283	0.0037	0.9411	145.9352	0.381	0.01022	FALSE	TRUE	FALSE	FALSE	FALSE	TRUE	1
12	chr2L	27922	28472	551	*	130.78227	28215	0.2923	0.2603	0.3037	0.1436	189.7686	-0.1654	0.5035	-1.0871	7.94E-08	0.0558	0.7047	-0.8658	4.40E-05	FALSE	FALSE	FALSE	FALSE	FALSE	FALSE	FALSE	FALSE	FALSE	FALSE	59.0217	-0.1347	0.5467	-2.5717	3.35E-42	382.1122	0.1989	0.5769	133.868	0.1463	0.4323	FALSE	FALSE	FALSE	FALSE	FALSE	TRUE	0
13	chr2L	28602	29038	437	*	114.95766	28772	0.3323	0.2387	0.3136	0.1154	144.6281	-0.4746	0.01337	-1.4462	6.05E-14	-0.0835	0.7469	-1.0552	1.43E-07	FALSE	FALSE	TRUE	FALSE	FALSE	FALSE	FALSE	FALSE	FALSE	FALSE	47.2322	-0.5506	0.07095	-2.2263	7.17E-30	293.5935	0.5914	0.2774	104.0018	-0.1292	0.489	FALSE	FALSE	FALSE	FALSE	FALSE	TRUE	0
14	chr2L	33723	34394	672	*	72.00991	33879	0.2453	0.3392	0.2116	0.2039	148.6221	0.4618	0.07702	-0.0563	0.8707	-0.2189	0.5333	-0.7371	0.004752	FALSE	FALSE	FALSE	FALSE	FALSE	FALSE	FALSE	FALSE	FALSE	FALSE	40.0855	-0.6088	0.0249	-1.3174	7.45E-13	314.6476	-0.0932	0.8289	93.4689	-0.0767	0.6191	FALSE	FALSE	FALSE	FALSE	FALSE	TRUE	0
15	chr2L	35562	35994	433	*	180.39938	35738	0.252	0.3071	0.1877	0.2532	157.1803	0.2745	0.3181	0.4121	0.1429	-0.4169	0.1333	-0.2793	0.4034	FALSE	FALSE	FALSE	FALSE	FALSE	FALSE	FALSE	FALSE	FALSE	FALSE	38.4259	-0.3378	0.5753	-0.7531	0.001639	314.8291	-0.3949	0.2567	94.9009	0.0838	0.6259	FALSE	TRUE	FALSE	FALSE	TRUE	FALSE	0
16	chr2L	44041	44247	207	*	73.62227	44118	0.3151	0.2945	0.2336	0.1567	33.4291	-0.1012	0.9067	-0.6201	0.1847	-0.3939	1	-0.9128	0.0598	FALSE	FALSE	FALSE	FALSE	FALSE	FALSE	FALSE	FALSE	FALSE	FALSE	12.3432	-0.6595	0.46	-0.9136	0.01185	63.176	-0.0086	1	24.5239	-0.165	0.8759	FALSE	FALSE	FALSE	FALSE	TRUE	FALSE	0
17	chr2L	44323	44454	132	*	22.2948	44381	0.3172	0.2799	0.1963	0.2067	19.8003	-0.1917	0.9089	0.0116	0.997	-0.6251	0.8569	-0.4218	0.6363	FALSE	FALSE	FALSE	FALSE	FALSE	FALSE	FALSE	FALSE	FALSE	FALSE	5.3895	-0.8676	1	-0.5789	0.344	33.5798	-0.0628	1	11.0439	0.0309	1	FALSE	FALSE	FALSE	FALSE	TRUE	FALSE	0
18	chr2L	45379	45573	195	*	84.35162	45480	0.2215	0.2826	0.2288	0.2671	35.3144	0.3485	0.4565	0.1924	0.6926	0.0521	1	-0.104	0.9124	FALSE	FALSE	FALSE	FALSE	FALSE	FALSE	FALSE	FALSE	FALSE	FALSE	11.3752	-0.0384	1	-0.5185	0.1986	61.0205	-0.1341	0.8875	21.4162	-0.0826	1	FALSE	FALSE	FALSE	FALSE	TRUE	FALSE	0
19	chr2L	53660	53901	242	*	42.35738	53813	0.2829	0.3011	0.2112	0.2048	30.928	0.0753	0.8479	-0.0715	0.8927	-0.4187	1	-0.5654	0.2063	FALSE	FALSE	FALSE	FALSE	FALSE	FALSE	FALSE	FALSE	FALSE	FALSE	12.2015	-0.6905	0.4337	-0.2527	0.61	58.9121	-0.2876	0.7508	18.9927	-0.5392	0.2092	FALSE	FALSE	FALSE	FALSE	TRUE	FALSE	0
20	chr2L	54970	55391	422	*	22.48177	55244	0.3092	0.3381	0.2183	0.1345	41.5875	0.1164	0.8005	-0.6867	0.08342	-0.5251	0.5333	-1.3281	0.000178	FALSE	FALSE	FALSE	FALSE	FALSE	FALSE	FALSE	FALSE	FALSE	FALSE	17.9842	-0.2397	0.8511	-0.4369	0.1693	106.5463	-0.0654	0.9843	25.8007	-0.4928	0.1562	FALSE	FALSE	FALSE	FALSE	FALSE	TRUE	0
21	chr2L	58057	58179	123	*	24.73731	58151	0.1553	0.2654	0.2002	0.3791	16.7141	0.7241	0.2631	0.8855	0.102	0.3338	1	0.4952	0.5742	FALSE	FALSE	FALSE	FALSE	FALSE	FALSE	FALSE	FALSE	FALSE	FALSE	4.5481	-0.688	1	-0.1454	0.9339	32.467	-0.2356	0.8669	9.0725	-0.0483	1	FALSE	FALSE	FALSE	FALSE	FALSE	TRUE	1
22	chr2L	65713	65955	243	*	46.87301	65889	0.1078	0.3767	0.134	0.3815	39.7914	1.816	4.90E-07	1.5033	2.00E-05	0.3269	1	0.0142	1	FALSE	FALSE	FALSE	FALSE	FALSE	FALSE	FALSE	TRUE	FALSE	FALSE	7.6905	-0.7871	1	0.3444	0.5544	83.9081	-0.4659	0.51	16.3969	-0.0948	1	FALSE	FALSE	FALSE	TRUE	FALSE	FALSE	0
23	chr2L	66667	67108	442	*	224.81645	66818	0.1941	0.3861	0.114	0.3058	160.0997	0.9795	5.92E-06	1.4083	2.71E-10	-0.7638	0.004361	-0.335	0.232	FALSE	FALSE	FALSE	FALSE	FALSE	FALSE	FALSE	FALSE	FALSE	FALSE	47.9224	-0.2511	0.6691	0.5365	0.06767	412.4444	-0.0434	0.9509	58.332	-0.2838	0.2487	FALSE	TRUE	FALSE	TRUE	FALSE	FALSE	0
24	chr2L	67241	67491	251	*	62.61968	67387	0.1543	0.4684	0.0881	0.2892	50.6955	1.6018	1.39E-08	1.6793	7.13E-07	-0.7795	0.1562	-0.702	0.01607	FALSE	FALSE	FALSE	FALSE	FALSE	FALSE	FALSE	TRUE	FALSE	FALSE	8.6102	-0.3136	1	0.0987	0.8846	142.6104	-0.4012	0.4736	12.7535	-0.2006	1	FALSE	FALSE	FALSE	FALSE	FALSE	TRUE	0
25	chr2L	76886	77007	122	*	31.22909	76951	0.2733	0.3607	0.1823	0.1837	19.4711	0.3823	0.5967	-0.056	1	-0.5256	1	-0.9639	0.06704	FALSE	FALSE	FALSE	FALSE	FALSE	FALSE	FALSE	FALSE	FALSE	FALSE	6.6885	-0.6575	1	0.2649	0.8341	32.6969	-0.6775	0.3161	9.4107	-0.8487	0.7116	FALSE	FALSE	FALSE	FALSE	FALSE	TRUE	0
26	chr2L	77857	77936	80	*	15.24938	77906	0.3195	0.2894	0.1948	0.1964	15.273	-0.1263	1	-0.0517	0.9518	-0.6537	1	-0.5792	0.5443	FALSE	FALSE	FALSE	FALSE	FALSE	FALSE	FALSE	FALSE	FALSE	FALSE	7.4379	-0.7696	1	-0.1397	0.8742	27.898	0.0969	0.969	8.9152	0.1802	1	FALSE	FALSE	TRUE	FALSE	FALSE	FALSE	0
27	chr2L	78931	79044	114	*	16.10487	78969	0.1829	0.3441	0.2886	0.1845	17.4872	0.8778	0.1434	-0.6818	0.1957	0.6382	1	-0.9214	0.09982	FALSE	FALSE	FALSE	FALSE	FALSE	FALSE	FALSE	FALSE	FALSE	FALSE	7.663	0.1822	1	0.4673	0.4471	39.3364	-0.2058	0.8316	10.5894	0.0567	1	FALSE	FALSE	TRUE	FALSE	FALSE	FALSE	0
28	chr2L	79116	79232	117	*	21.39288	79173	0.2022	0.304	0.2045	0.2892	18.2886	0.5966	0.3441	0.419	0.439	0.0946	1	-0.083	0.9542	FALSE	FALSE	FALSE	FALSE	FALSE	FALSE	FALSE	FALSE	FALSE	FALSE	6.5714	-0.5501	1	0.3678	0.7111	39.4059	0.0872	0.9743	10.4318	-0.1316	1	FALSE	FALSE	TRUE	FALSE	FALSE	FALSE	0
29	chr2L	81205	81312	108	*	33.41632	81257	0.2075	0.2973	0.2858	0.2094	21.7769	0.5314	0.3881	-0.4256	0.3991	0.4316	1	-0.5254	0.4277	FALSE	FALSE	FALSE	FALSE	FALSE	FALSE	FALSE	FALSE	FALSE	FALSE	10.132	-0.1612	1	0.303	0.4675	47.6096	-0.1227	0.9046	17.0041	0.4209	0.7975	FALSE	FALSE	TRUE	FALSE	FALSE	FALSE	1
30	chr2L	87335	87521	187	*	126.3932	87413	0.2007	0.3239	0.2278	0.2476	93.1433	0.6681	0.01424	0.1157	0.7333	0.1589	0.9436	-0.3935	0.426	FALSE	FALSE	FALSE	FALSE	FALSE	FALSE	FALSE	FALSE	FALSE	FALSE	25.3061	-0.4519	0.3647	-0.3798	0.2439	204.7648	0.0973	0.8722	39.1679	-0.0657	0.9703	FALSE	FALSE	FALSE	TRUE	FALSE	FALSE	0
31	chr2L	87670	87809	140	*	92.25843	87720	0.257	0.2835	0.2824	0.1771	59.1671	0.132	0.7578	-0.7013	0.02052	0.1494	0.9368	-0.6839	0.04127	FALSE	FALSE	FALSE	FALSE	FALSE	FALSE	FALSE	FALSE	FALSE	FALSE	18.1452	-0.4677	0.4545	-0.3927	0.2034	126.1089	0.1355	0.7983	26.4925	0.2888	0.5354	FALSE	FALSE	FALSE	TRUE	FALSE	FALSE	0
32	chr2L	89233	89493	261	*	79.60999	89319	0.3532	0.2484	0.3325	0.0659	83.6815	-0.5016	0.1954	-2.3594	2.19E-12	-0.0888	1	-1.9466	4.80E-08	FALSE	FALSE	TRUE	FALSE	FALSE	FALSE	FALSE	FALSE	FALSE	FALSE	29.557	-0.1241	0.8123	-2.4935	4.97E-20	193.5452	0.3624	0.6339	60.2454	-0.0277	0.8338	FALSE	FALSE	TRUE	FALSE	FALSE	FALSE	0
33	chr2L	90178	90310	133	*	24.23914	90250	0.2966	0.4004	0.2093	0.0936	31.7296	0.4198	0.3131	-1.1688	0.007236	-0.5259	0.8571	-2.1145	2.66E-08	FALSE	FALSE	TRUE	FALSE	FALSE	FALSE	FALSE	FALSE	FALSE	FALSE	8.6162	-0.4913	0.7688	-1.6386	3.32E-05	88.5342	0.3627	0.5335	16.787	-0.272	0.9852	FALSE	FALSE	TRUE	FALSE	FALSE	FALSE	0
34	chr2L	91316	91910	595	*	122.3336	91637	0.2266	0.3436	0.2451	0.1847	210.9476	0.5939	0.02391	-0.4091	0.1278	0.1014	0.6841	-0.9017	0.0002384	FALSE	FALSE	FALSE	FALSE	FALSE	FALSE	FALSE	FALSE	FALSE	FALSE	78.491	0.1656	0.5737	-0.8337	9.22E-05	596.5138	0.1254	0.7128	116.9287	0.1689	0.3652	TRUE	TRUE	TRUE	FALSE	FALSE	FALSE	1
35	chr2L	92130	92293	164	*	43.1462	92182	0.2159	0.3228	0.2295	0.2318	45.7423	0.5725	0.118	-0.0059	1	0.0871	1	-0.4913	0.249	FALSE	FALSE	FALSE	FALSE	FALSE	FALSE	FALSE	FALSE	FALSE	FALSE	15.3443	0.1682	0.969	-1.2483	5.09E-05	83.559	-0.1972	0.7727	23.4015	-0.4289	0.5597	FALSE	FALSE	TRUE	FALSE	FALSE	FALSE	0
36	chr2L	94646	94801	156	*	137.66896	94710	0.2575	0.3016	0.2209	0.22	53.7722	0.2182	0.5795	-0.0381	1	-0.206	0.8567	-0.4623	0.2581	FALSE	FALSE	FALSE	FALSE	FALSE	FALSE	FALSE	FALSE	FALSE	FALSE	15.1235	0.0785	1	-0.2613	0.4775	112.6734	-0.0685	0.9355	24.3912	-0.2948	0.6059	FALSE	FALSE	FALSE	TRUE	FALSE	FALSE	0
37	chr2L	102189	102425	237	*	85.25456	102274	0.2765	0.26	0.2599	0.2036	52.0807	-0.1074	0.8207	-0.3605	0.3639	-0.101	1	-0.3541	0.5405	FALSE	FALSE	FALSE	FALSE	FALSE	FALSE	FALSE	FALSE	FALSE	FALSE	16.9161	-0.1772	1	-0.038	0.8568	85.9487	-0.1581	0.9037	37.6073	0.0509	1	FALSE	FALSE	FALSE	TRUE	FALSE	FALSE	0
38	chr2L	102582	102665	84	*	21.44607	102629	0.175	0.2656	0.2722	0.2872	17.6671	0.6094	0.3732	0.0925	0.8859	0.6326	1	0.1157	0.8706	FALSE	FALSE	FALSE	FALSE	FALSE	FALSE	FALSE	FALSE	FALSE	FALSE	8.6926	0.0167	1	0.1232	0.8429	32.834	-0.283	0.7852	10.1774	0.059	1	FALSE	FALSE	FALSE	FALSE	FALSE	TRUE	0
39	chr2L	106687	106834	148	*	62.3209	106768	0.1881	0.2949	0.2714	0.2457	38.9669	0.6068	0.161	-0.1486	0.752	0.4995	0.7812	-0.2558	0.7123	FALSE	FALSE	FALSE	FALSE	FALSE	FALSE	FALSE	FALSE	FALSE	FALSE	10.5646	-0.9204	0.3422	-0.2483	0.5719	73.0466	-0.1436	0.7984	21.2485	0.2119	1	FALSE	FALSE	FALSE	TRUE	FALSE	FALSE	0
40	chr2L	107135	107211	77	*	16.25694	107195	0.1592	0.2276	0.2912	0.322	18.4855	0.4897	0.5566	0.1593	0.8256	0.8288	0.7159	0.4984	0.3424	FALSE	FALSE	FALSE	FALSE	FALSE	FALSE	FALSE	FALSE	FALSE	FALSE	6.6134	-0.042	1	0.6459	0.2338	31.9798	-0.276	0.7473	7.0824	-0.1813	1	FALSE	FALSE	FALSE	TRUE	FALSE	FALSE	0
41	chr2L	107773	108350	578	*	172.00856	107901	0.204	0.2894	0.228	0.2785	145.2527	0.5032	0.04233	0.2782	0.2745	0.1662	0.6128	-0.0587	0.8567	FALSE	FALSE	FALSE	FALSE	FALSE	FALSE	FALSE	FALSE	FALSE	FALSE	48.1993	-0.1158	0.8266	0.229	0.3999	282.7765	-0.2832	0.6448	72.666	0.1356	0.5351	FALSE	FALSE	FALSE	TRUE	FALSE	FALSE	0
42	chr2L	108905	109403	499	*	45.52766	109350	0.1735	0.3416	0.2029	0.2819	88.7791	0.9726	0.001119	0.457	0.144	0.23	0.8357	-0.2856	0.7459	FALSE	FALSE	FALSE	FALSE	FALSE	FALSE	FALSE	FALSE	FALSE	FALSE	29.8126	-0.059	0.9526	0.4134	0.16	222.9801	-0.1143	0.9411	35.2689	-0.1753	0.7574	FALSE	FALSE	FALSE	TRUE	FALSE	FALSE	0
43	chr2L	114562	114746	185	*	97.2657	114624	0.3116	0.257	0.2671	0.1644	49.4269	-0.277	0.4625	-0.7085	0.02586	-0.2191	0.8468	-0.6506	0.07202	FALSE	FALSE	FALSE	FALSE	FALSE	FALSE	FALSE	FALSE	FALSE	FALSE	18.5545	-0.5235	0.4309	-0.2293	0.4483	90.7678	-0.0589	0.952	38.9515	0.1384	0.7786	FALSE	FALSE	FALSE	TRUE	FALSE	FALSE	0
44	chr2L	115181	115366	186	*	80.56603	115261	0.3155	0.2619	0.2708	0.1518	32.2138	-0.2794	0.5671	-0.8599	0.03231	-0.2076	1	-0.788	0.093	FALSE	FALSE	FALSE	FALSE	FALSE	FALSE	FALSE	FALSE	FALSE	FALSE	12.5856	-0.1555	1	-0.0842	0.9693	69.6486	0.0608	0.9969	20.7992	0.0676	1	FALSE	FALSE	FALSE	FALSE	TRUE	FALSE	0
45	chr2L	120580	120682	103	*	18.00316	120618	0.2479	0.3068	0.2117	0.2336	18.0783	0.2977	0.8147	0.093	0.906	-0.2202	1	-0.4249	0.6545	FALSE	FALSE	FALSE	FALSE	FALSE	FALSE	FALSE	FALSE	FALSE	FALSE	7.4696	-0.4422	1	-0.046	1	29.6169	-0.1838	0.8722	11.2986	-0.1799	1	FALSE	FALSE	FALSE	FALSE	FALSE	TRUE	0
46	chr2L	121115	121202	88	*	18.22281	121150	0.1775	0.2871	0.2668	0.2686	14.3724	0.7156	0.3049	-0.0393	0.9634	0.6393	1	-0.1156	1	FALSE	FALSE	FALSE	FALSE	FALSE	FALSE	FALSE	FALSE	FALSE	FALSE	5.5392	-1.0343	1	0.0671	1	22.2723	-0.3867	0.7962	8.0918	0.1206	1	FALSE	FALSE	FALSE	TRUE	FALSE	FALSE	0
47	chr2L	121493	121590	98	*	15.19385	121563	0.246	0.258	0.2499	0.2461	14.8151	0.0647	1	-0.1007	0.8877	0.0714	1	-0.094	1	FALSE	FALSE	FALSE	FALSE	FALSE	FALSE	FALSE	FALSE	FALSE	FALSE	7.1841	0.4192	1	0.2297	0.7725	24.6288	-0.4201	0.69	10.204	0.1495	1	FALSE	FALSE	FALSE	TRUE	FALSE	FALSE	0
48	chr2L	124308	124939	632	*	59.15534	124701	0.2099	0.3815	0.1635	0.2451	98.8529	0.8577	0.000429	0.5944	0.02597	-0.3723	0.4746	-0.6356	0.01413	FALSE	FALSE	FALSE	FALSE	FALSE	FALSE	FALSE	FALSE	FALSE	FALSE	25.3194	-0.2052	0.7321	-0.629	0.0263	223.6758	-0.7875	0.3865	56.9108	-0.2765	0.2384	FALSE	FALSE	FALSE	FALSE	FALSE	TRUE	1
49	chr2L	129069	129267	199	*	27.78372	129186	0.1203	0.3479	0.1304	0.4014	26.6854	1.4984	0.000449	1.6312	6.86E-05	0.0733	1	0.206	0.7745	FALSE	FALSE	FALSE	FALSE	FALSE	FALSE	FALSE	TRUE	FALSE	FALSE	6.5389	-0.6302	1	0.1756	0.8735	48.5099	-0.1719	0.893	11.1187	-0.1117	1	FALSE	FALSE	FALSE	FALSE	FALSE	TRUE	1
50	chr2L	131203	131290	88	*	19.23004	131252	0.129	0.2596	0.2759	0.3356	13.8871	1.019	0.1659	0.2637	0.7091	1.1484	0.6944	0.3931	0.6785	FALSE	FALSE	FALSE	FALSE	FALSE	FALSE	FALSE	FALSE	FALSE	FALSE	3.7171	-0.1257	1	0.5944	0.5186	34.9604	-0.0607	1	5.5357	-0.139	1	FALSE	FALSE	FALSE	TRUE	FALSE	FALSE	0
51	chr2L	131886	132074	189	*	37.64627	131948	0.1491	0.3605	0.1598	0.3306	30.7778	1.2681	0.003036	0.9987	0.01903	0.1419	1	-0.1276	0.886	FALSE	FALSE	FALSE	FALSE	FALSE	FALSE	FALSE	FALSE	FALSE	FALSE	7.8243	0.1545	1	0.9139	0.05295	59.6767	-1.0645	0.09672	12.252	0.1734	1	FALSE	FALSE	FALSE	TRUE	FALSE	FALSE	0
52	chr2L	134665	134886	222	*	36.45485	134787	0.1328	0.2424	0.2241	0.4007	33.6919	0.8848	0.06887	0.81	0.05733	0.7827	0.648	0.7079	0.1678	FALSE	FALSE	FALSE	FALSE	FALSE	FALSE	FALSE	FALSE	FALSE	FALSE	10.0685	-0.4684	1	0.5755	0.1461	74.7833	-0.3886	0.5579	14.2367	-0.0944	1	FALSE	FALSE	FALSE	TRUE	FALSE	FALSE	1
53	chr2L	138187	138397	211	*	84.16228	138282	0.1303	0.3335	0.0844	0.4518	42.3514	1.374	3.80E-05	2.3888	9.44E-12	-0.5865	0.6117	0.4283	0.3053	FALSE	FALSE	FALSE	FALSE	FALSE	FALSE	FALSE	TRUE	FALSE	FALSE	6.3772	-0.9415	1	-0.1796	0.8885	103.4895	-0.3789	0.6851	12.3145	-0.0329	1	FALSE	FALSE	FALSE	FALSE	TRUE	FALSE	0
54	chr2L	143134	143417	284	*	145.20328	143272	0.1552	0.3132	0.2202	0.3114	72.4602	0.9843	0.002669	0.4891	0.1461	0.4888	0.4256	-0.0063	1	FALSE	FALSE	FALSE	FALSE	FALSE	FALSE	FALSE	FALSE	FALSE	FALSE	17.8023	0.1345	1	0.2041	0.5237	154.8866	-0.2035	0.8038	31.471	-0.0152	1	FALSE	FALSE	FALSE	TRUE	FALSE	FALSE	0
55	chr2L	143694	143937	244	*	32.19013	143827	0.2366	0.2983	0.2542	0.2109	37.9239	0.3055	0.4724	-0.2736	0.4949	0.0714	1	-0.5076	0.2482	FALSE	FALSE	FALSE	FALSE	FALSE	FALSE	FALSE	FALSE	FALSE	FALSE	16.0405	-0.1658	1	-0.5432	0.09786	80.3943	-0.4143	0.4413	30.3933	0.0906	0.8624	FALSE	FALSE	FALSE	TRUE	FALSE	FALSE	1
56	chr2L	155202	155449	248	*	87.51528	155340	0.266	0.2373	0.3021	0.1946	72.4147	-0.1715	0.6414	-0.6362	0.01837	0.1837	0.8375	-0.2809	0.5983	FALSE	FALSE	FALSE	FALSE	FALSE	FALSE	FALSE	FALSE	FALSE	FALSE	21.4121	-0.0868	0.9534	-0.4275	0.1485	110.8617	-0.1323	0.8569	40.8776	-0.1339	0.7278	FALSE	FALSE	FALSE	TRUE	FALSE	FALSE	0
57	chr2L	156020	156218	199	*	167.82629	156134	0.2486	0.2419	0.2575	0.2519	89.2057	-0.0575	0.9044	-0.0485	0.9032	0.0523	1	0.0613	1	FALSE	FALSE	FALSE	FALSE	FALSE	FALSE	FALSE	FALSE	FALSE	FALSE	25.4112	-0.0626	0.9188	-0.1678	0.6222	148.4857	-0.0696	0.8565	49.8987	0.1402	0.5539	FALSE	FALSE	FALSE	TRUE	FALSE	FALSE	0
58	chr2L	158638	158719	82	*	43.42376	158686	0.2364	0.3235	0.1943	0.2459	34.5634	0.4564	0.2886	0.3163	0.476	-0.2669	1	-0.4071	0.4213	FALSE	FALSE	FALSE	FALSE	FALSE	FALSE	FALSE	FALSE	FALSE	FALSE	11.7973	-0.6955	0.4731	-0.4017	0.2795	78.3798	-0.2135	0.6502	17.5926	-0.1806	0.9098	FALSE	FALSE	FALSE	TRUE	FALSE	FALSE	0
59	chr2L	158875	159136	262	*	154.95508	159025	0.2791	0.239	0.2899	0.192	155.0791	-0.2256	0.3468	-0.607	0.001508	0.0662	0.6963	-0.3153	0.2014	FALSE	FALSE	FALSE	FALSE	FALSE	FALSE	FALSE	FALSE	FALSE	FALSE	60.5054	-0.0129	0.7926	0.031	0.9363	258.5462	0.0195	0.9415	95.536	0.2281	0.2428	FALSE	FALSE	FALSE	TRUE	FALSE	FALSE	0
60	chr2L	159244	159335	92	*	18.0503	159274	0.3155	0.2161	0.2939	0.1744	36.1243	-0.5439	0.1691	-0.7331	0.04666	-0.1002	1	-0.2893	0.6086	FALSE	FALSE	FALSE	FALSE	FALSE	FALSE	FALSE	FALSE	FALSE	FALSE	18.5291	0.015	1	-0.0288	0.8529	48.7327	-0.1683	0.8438	18.5748	-0.0515	1	FALSE	FALSE	FALSE	TRUE	FALSE	FALSE	0
61	chr2L	159592	159710	119	*	31.66391	159637	0.2833	0.2224	0.2926	0.2017	40.7102	-0.3424	0.4284	-0.5706	0.1381	0.0782	1	-0.1501	0.8191	FALSE	FALSE	FALSE	FALSE	FALSE	FALSE	FALSE	FALSE	FALSE	FALSE	15.5253	-0.2452	0.8898	-0.4728	0.1472	49.7487	-0.2798	0.6952	17.8963	-0.5111	0.3258	FALSE	FALSE	FALSE	TRUE	FALSE	FALSE	0
62	chr2L	160428	160708	281	*	50.27342	160545	0.2647	0.3342	0.2526	0.1485	94.7931	0.3312	0.2364	-0.7578	0.002211	-0.0808	1	-1.1698	9.07E-07	FALSE	FALSE	FALSE	FALSE	FALSE	FALSE	FALSE	FALSE	FALSE	FALSE	42.9653	-0.1003	0.8634	0.5973	0.01243	239.1068	-0.0399	0.9219	49.103	-0.3427	0.1249	FALSE	FALSE	FALSE	FALSE	FALSE	TRUE	0
63	chr2L	160831	161169	339	*	63.89023	160905	0.1919	0.2989	0.2718	0.2374	110.2749	0.6432	0.007611	-0.1815	0.6084	0.4974	0.09301	-0.3273	0.4157	FALSE	FALSE	FALSE	FALSE	FALSE	FALSE	FALSE	FALSE	FALSE	FALSE	45.7647	0.2756	0.662	0.5113	0.02448	237.7635	-0.0786	0.8721	61.0173	-0.1019	0.7533	FALSE	FALSE	FALSE	FALSE	FALSE	TRUE	0
64	chr2L	161539	162225	687	*	209.9864	161925	0.2421	0.3054	0.2554	0.1971	356.0232	0.3305	0.1039	-0.3768	0.04533	0.0778	0.6498	-0.6294	0.0004255	FALSE	FALSE	FALSE	FALSE	FALSE	FALSE	FALSE	FALSE	FALSE	FALSE	141.99	-0.114	0.7865	0.273	0.2822	819.4914	-0.2066	0.4838	206.2515	0.3921	0.01003	TRUE	TRUE	FALSE	FALSE	FALSE	TRUE	1
65	chr2L	163483	163632	150	*	21.20295	163575	0.2873	0.2696	0.2738	0.1692	46.8899	-0.1142	0.7949	-0.6869	0.0464	-0.1036	1	-0.6763	0.08289	FALSE	FALSE	FALSE	FALSE	FALSE	FALSE	FALSE	FALSE	FALSE	FALSE	17.9603	-0.4512	0.496	-0.6581	0.02844	78.609	-0.198	0.7412	29.7763	-0.6452	0.02899	FALSE	FALSE	FALSE	FALSE	TRUE	FALSE	0
66	chr2L	165617	165890	274	*	50.50009	165738	0.2559	0.3834	0.2003	0.1604	81.2533	0.5756	0.05197	-0.3221	0.3437	-0.3643	0.5603	-1.262	5.75E-06	FALSE	FALSE	FALSE	FALSE	FALSE	FALSE	FALSE	FALSE	FALSE	FALSE	29.686	-0.6793	0.1782	-0.1367	0.7493	201.4864	-0.4131	0.4645	40.3916	-0.1419	0.7199	FALSE	FALSE	FALSE	FALSE	TRUE	FALSE	0
67	chr2L	166352	167064	713	*	146.89091	166785	0.2308	0.4095	0.1583	0.2014	213.9652	0.8175	0.001239	0.3422	0.2373	-0.5487	0.06914	-1.0241	2.71E-05	FALSE	FALSE	FALSE	FALSE	FALSE	FALSE	FALSE	FALSE	FALSE	FALSE	64.32	-0.5779	0.09232	0.1766	0.8129	574.3148	-0.6628	0.2402	88.7653	-0.3583	0.08813	FALSE	FALSE	FALSE	FALSE	TRUE	FALSE	0
68	chr2L	171531	171973	443	*	136.30266	171700	0.2283	0.2549	0.1964	0.3205	130.0107	0.1531	0.7048	0.6842	0.03802	-0.2031	0.6638	0.328	0.5104	FALSE	FALSE	FALSE	FALSE	FALSE	FALSE	FALSE	FALSE	FALSE	FALSE	29.4157	-0.4362	0.3204	-1.3589	2.03E-08	237.8047	-0.2734	0.587	55.8606	-0.8516	2.40E-06	FALSE	FALSE	FALSE	FALSE	TRUE	FALSE	0
69	chr2L	172622	172751	130	*	28.11098	172685	0.3231	0.1672	0.3283	0.1814	25.816	-0.9641	0.0301	-0.8774	0.04337	0.024	1	0.1107	0.8901	FALSE	FALSE	FALSE	FALSE	FALSE	FALSE	FALSE	FALSE	FALSE	FALSE	8.3818	-0.8759	0.3597	-0.652	0.1153	33.09	-0.5048	0.455	15.4765	-0.7288	0.225	FALSE	FALSE	FALSE	FALSE	TRUE	FALSE	0
70	chr2L	172894	173037	144	*	23.7301	172943	0.2749	0.2465	0.224	0.2546	23.4329	-0.1487	0.8359	0.1533	0.8074	-0.2687	1	0.0333	1	FALSE	FALSE	FALSE	FALSE	FALSE	FALSE	FALSE	FALSE	FALSE	FALSE	7.1172	-0.6359	1	-1.3128	0.002855	38.3919	-0.6898	0.2169	16.5372	-0.1502	1	FALSE	FALSE	FALSE	FALSE	TRUE	FALSE	1
71	chr2L	180453	180616	164	*	27.38736	180575	0.205	0.1755	0.2582	0.3612	30.8351	-0.2486	0.5824	0.5236	0.1739	0.2723	1	1.0444	0.004071	FALSE	FALSE	FALSE	FALSE	FALSE	FALSE	FALSE	FALSE	FALSE	FALSE	9.9568	-0.4011	0.8509	-0.48	0.2539	40.9432	0.1633	0.8709	16.5703	-0.2583	0.9363	FALSE	FALSE	FALSE	FALSE	TRUE	FALSE	0
72	chr2L	181496	181732	237	*	27.23244	181563	0.3001	0.218	0.3051	0.1768	45.463	-0.4632	0.1935	-0.7612	0.01319	-0.0051	1	-0.303	0.5682	FALSE	FALSE	FALSE	FALSE	FALSE	FALSE	FALSE	FALSE	FALSE	FALSE	20.1919	-0.1825	0.7641	-0.2526	0.4522	70.5267	-0.0883	0.9426	36.0776	-0.2919	0.4565	FALSE	FALSE	FALSE	FALSE	TRUE	FALSE	1
73	chr2L	182259	182458	200	*	47.90871	182380	0.2983	0.2019	0.3932	0.1067	45.9992	-0.5811	0.1372	-1.9126	1.61E-08	0.3796	0.7867	-0.9519	0.02457	FALSE	FALSE	FALSE	FALSE	FALSE	FALSE	FALSE	FALSE	FALSE	FALSE	14.3226	0.1716	1	-2.2737	5.67E-11	59.1197	0.3871	0.6363	32.9923	-0.2541	0.5645	FALSE	FALSE	FALSE	TRUE	FALSE	FALSE	0
74	chr2L	182687	182931	245	*	244.68925	182802	0.2587	0.2155	0.2933	0.2325	114.9705	-0.271	0.332	-0.3481	0.1965	0.1775	0.6258	0.1004	0.8279	FALSE	FALSE	FALSE	FALSE	FALSE	FALSE	FALSE	FALSE	FALSE	FALSE	38.862	-0.3274	0.3818	-0.3405	0.1778	164.7769	-0.2127	0.6373	65.1943	0.1653	0.4515	FALSE	FALSE	FALSE	TRUE	FALSE	FALSE	0
75	chr2L	183020	183163	144	*	62.31698	183080	0.1885	0.2928	0.1868	0.3319	33.1816	0.5957	0.1643	0.7919	0.03854	-0.0147	1	0.1815	0.7966	FALSE	FALSE	FALSE	FALSE	FALSE	FALSE	FALSE	FALSE	FALSE	FALSE	10.5534	-0.3304	1	-0.159	0.7218	71.2104	-0.1686	0.7852	13.8263	0.1069	1	FALSE	FALSE	FALSE	FALSE	FALSE	TRUE	0
76	chr2L	183447	183569	123	*	40.41951	183507	0.2698	0.1613	0.316	0.2529	25.0808	-0.7782	0.09823	-0.3122	0.5073	0.1866	1	0.6526	0.2469	FALSE	FALSE	FALSE	FALSE	FALSE	FALSE	FALSE	FALSE	FALSE	FALSE	6.7639	-0.3784	1	-0.4092	0.5026	38.1844	-0.6095	0.2513	20.7497	0.28	0.6665	FALSE	FALSE	FALSE	FALSE	TRUE	FALSE	0
77	chr2L	195245	195501	257	*	46.74761	195401	0.2692	0.237	0.1996	0.2942	52.2013	-0.1646	0.7086	0.5771	0.1462	-0.4439	0.5078	0.2979	0.5927	FALSE	FALSE	FALSE	FALSE	FALSE	FALSE	FALSE	FALSE	FALSE	FALSE	11.351	-0.4209	1	-0.9585	0.02103	86.9122	-0.1291	0.8165	28.7342	0.0727	1	FALSE	FALSE	FALSE	FALSE	FALSE	TRUE	0
78	chr2L	195641	196028	388	*	57.6186	195765	0.224	0.3171	0.1504	0.3086	78.0711	0.5213	0.1601	1.0601	0.001179	-0.5848	0.302	-0.0459	1	FALSE	FALSE	FALSE	FALSE	FALSE	FALSE	FALSE	FALSE	FALSE	FALSE	15.5359	-0.4513	0.6735	0.168	0.5708	146.517	-0.4188	0.4164	23.6487	-0.2039	1	FALSE	FALSE	FALSE	FALSE	FALSE	TRUE	2
79	chr2L	199423	199727	305	*	53.1165	199566	0.4112	0.1732	0.2924	0.1232	72.584	-1.2437	2.18E-07	-1.249	1.28E-06	-0.5015	0.1686	-0.5068	0.2256	TRUE	FALSE	FALSE	FALSE	FALSE	FALSE	FALSE	FALSE	FALSE	FALSE	27.4065	-0.8223	0.006452	-1.7523	1.69E-15	118.9873	0.1305	0.9509	79.2155	-0.1054	0.5824	FALSE	FALSE	FALSE	FALSE	FALSE	TRUE	1
80	chr2L	203704	203818	115	*	49.82154	203730	0.237	0.2823	0.2118	0.2689	22.8545	0.2566	0.6675	0.3298	0.5288	-0.1383	1	-0.0651	0.8598	FALSE	FALSE	FALSE	FALSE	FALSE	FALSE	FALSE	FALSE	FALSE	FALSE	7.2568	-0.1119	1	-0.0276	1	49.0207	-0.1422	0.9269	16.3002	0.1244	1	FALSE	FALSE	FALSE	TRUE	FALSE	FALSE	0
81	chr2L	207221	207517	297	*	194.87924	207329	0.2056	0.2864	0.2253	0.2827	113.2709	0.4615	0.09641	0.3039	0.2941	0.1378	0.706	-0.0198	0.9346	FALSE	FALSE	FALSE	FALSE	FALSE	FALSE	FALSE	FALSE	FALSE	FALSE	26.0932	-0.3624	0.4461	-0.4661	0.08722	204.3623	-0.1481	0.7976	49.8628	-0.2849	0.2572	FALSE	FALSE	FALSE	TRUE	FALSE	FALSE	0
82	chr2L	209508	209714	207	*	52.12859	209617	0.2652	0.2584	0.2244	0.252	48.2938	-0.0598	0.8907	0.1508	0.7157	-0.2571	0.8167	-0.0465	0.9779	FALSE	FALSE	FALSE	FALSE	FALSE	FALSE	FALSE	FALSE	FALSE	FALSE	12.8529	-0.6824	0.2936	-1.567	2.74E-06	103.6972	0.2701	0.6042	24.2262	-0.5603	0.1785	FALSE	FALSE	FALSE	FALSE	FALSE	TRUE	0
83	chr2L	215106	215322	217	*	30.16201	215213	0.3549	0.2187	0.2499	0.1765	40.9885	-0.72	0.106	-0.496	0.2839	-0.52	0.6746	-0.2959	0.7214	FALSE	FALSE	FALSE	FALSE	FALSE	FALSE	FALSE	FALSE	FALSE	FALSE	17.8094	-0.2921	0.7616	-0.3223	0.3108	52.0572	-0.4616	0.4505	32.597	-0.0809	0.946	FALSE	FALSE	FALSE	FALSE	FALSE	TRUE	1
84	chr2L	219774	219855	82	*	18.03516	219821	0.2687	0.2289	0.3514	0.151	43.1778	-0.2587	0.5782	-1.212	0.0005716	0.3498	1	-0.6036	0.2285	FALSE	FALSE	FALSE	FALSE	FALSE	FALSE	FALSE	FALSE	FALSE	FALSE	19.7369	0.6255	0.2113	0.2465	0.5444	62.8884	0.1126	0.9201	21.4039	-0.5192	0.2975	FALSE	FALSE	FALSE	FALSE	FALSE	TRUE	0
85	chr2L	220445	220814	370	*	105.74089	220587	0.1983	0.2403	0.3146	0.2468	242.397	0.2756	0.2719	-0.3504	0.1003	0.6613	0.002491	0.0353	0.8876	FALSE	FALSE	FALSE	FALSE	FALSE	FALSE	FALSE	FALSE	FALSE	FALSE	88.5442	0.2776	0.2967	-0.2293	0.4374	424.4855	0.1342	0.6925	90.3412	-0.2958	0.137	FALSE	FALSE	FALSE	FALSE	TRUE	FALSE	0
86	chr2L	221808	222631	824	*	121.6757	222351	0.2333	0.2454	0.2717	0.2496	585.9957	0.0698	0.6866	-0.1215	0.5098	0.2149	0.2527	0.0237	0.8534	FALSE	FALSE	FALSE	FALSE	FALSE	FALSE	FALSE	FALSE	FALSE	FALSE	201.0507	-0.1277	0.6258	-0.1906	0.4427	1057.4589	-0.042	0.8994	239.6377	-0.0694	0.5987	FALSE	FALSE	FALSE	TRUE	FALSE	FALSE	0
87	chr2L	222928	223483	556	*	102.09786	223086	0.2621	0.1805	0.351	0.2065	371.9429	-0.5418	0.0008904	-0.7647	7.33E-07	0.4139	0.02111	0.1911	0.413	FALSE	FALSE	FALSE	FALSE	FALSE	FALSE	FALSE	FALSE	FALSE	FALSE	135.5476	0.1284	0.6263	-0.898	6.13E-06	507.2005	-0.0727	0.8094	197.4692	-0.143	0.3646	FALSE	FALSE	FALSE	TRUE	FALSE	FALSE	0
88	chr2L	223972	224582	611	*	140.1823	224427	0.2317	0.2283	0.2923	0.2477	314.3541	-0.0252	0.9569	-0.2359	0.3249	0.3263	0.2014	0.1157	0.796	FALSE	FALSE	FALSE	FALSE	FALSE	FALSE	FALSE	FALSE	FALSE	FALSE	119.2403	-0.0667	0.7025	-0.2328	0.4057	482.7022	0.1428	0.6745	141.3378	-0.1209	0.5539	FALSE	FALSE	FALSE	FALSE	FALSE	TRUE	0
89	chr2L	225113	225439	327	*	28.40613	225176	0.267	0.3292	0.2253	0.1786	125.3156	0.2953	0.3075	-0.3508	0.2552	-0.2429	0.4942	-0.8891	0.0002882	FALSE	FALSE	FALSE	FALSE	FALSE	FALSE	FALSE	FALSE	FALSE	FALSE	40.5725	-0.478	0.7275	-0.2788	0.7218	227.1554	-0.2129	0.7068	33.1642	-0.6173	0.02735	FALSE	FALSE	FALSE	FALSE	TRUE	FALSE	0
90	chr2L	244233	244663	431	*	59.0553	244296	0.2085	0.3617	0.2001	0.2296	123.4042	0.7893	0.008332	0.1841	0.6121	-0.0559	0.8375	-0.6611	0.03879	FALSE	FALSE	FALSE	FALSE	FALSE	FALSE	FALSE	FALSE	FALSE	FALSE	41.6929	0.0879	0.87	0.1017	0.8745	220.0563	-0.7571	0.1551	53.4384	-0.5346	0.006732	FALSE	FALSE	FALSE	FALSE	TRUE	FALSE	0
91	chr2L	246502	247096	595	*	101.1534	246707	0.23	0.3343	0.2235	0.2122	220.3753	0.5313	0.03736	-0.0734	0.8274	-0.0488	0.7346	-0.6535	0.01099	FALSE	FALSE	FALSE	FALSE	FALSE	FALSE	FALSE	FALSE	FALSE	FALSE	66.4395	-0.0496	0.7472	-0.4304	0.04084	441.9104	-0.5211	0.2865	98.5406	0.2348	0.1816	FALSE	FALSE	FALSE	FALSE	TRUE	FALSE	0
92	chr2L	247467	247843	377	*	31.58684	247647	0.3269	0.248	0.2922	0.1329	136.7478	-0.3995	0.08746	-1.1413	1.29E-07	-0.1655	0.6108	-0.9073	5.87E-05	FALSE	FALSE	FALSE	FALSE	FALSE	FALSE	FALSE	FALSE	FALSE	FALSE	51.4586	0.2618	0.4336	-0.3116	0.1588	253.3091	0.2421	0.704	73.7456	-0.1477	0.5063	FALSE	FALSE	FALSE	FALSE	TRUE	FALSE	1
93	chr2L	248767	248997	231	*	16.18092	248956	0.3392	0.1743	0.3127	0.1738	65.1764	-0.9743	0.0002905	-0.8717	0.001277	-0.1126	1	-0.01	1	FALSE	FALSE	FALSE	FALSE	FALSE	FALSE	FALSE	FALSE	FALSE	FALSE	24.5887	-0.1136	0.8196	-0.2735	0.3488	82.0266	-0.3203	0.5579	39.6656	0.1429	0.9083	FALSE	FALSE	FALSE	FALSE	FALSE	TRUE	0
94	chr2L	249153	249514	362	*	162.66714	249326	0.2424	0.2453	0.2786	0.2337	239.2359	0.0168	0.9789	-0.2557	0.3957	0.1983	0.4379	-0.0741	0.7984	FALSE	FALSE	FALSE	FALSE	FALSE	FALSE	FALSE	FALSE	FALSE	FALSE	97.9459	0.226	0.4166	0.1363	0.8108	407.6074	-0.076	0.9121	99.8425	0.0884	0.6247	FALSE	FALSE	FALSE	FALSE	FALSE	TRUE	0
95	chr2L	249867	250092	226	*	52.68366	250040	0.2622	0.306	0.2824	0.1494	88.8877	0.2073	0.5433	-0.9149	0.0004077	0.0938	1	-1.0284	0.0001204	FALSE	FALSE	FALSE	FALSE	FALSE	FALSE	FALSE	FALSE	FALSE	FALSE	39.1612	0.4051	0.4742	-0.2566	0.4959	159.0056	-0.6696	0.08123	58.1597	0.4041	0.06266	TRUE	TRUE	FALSE	FALSE	TRUE	FALSE	0
96	chr2L	250498	250586	89	*	31.31625	250540	0.3077	0.1921	0.2843	0.2159	34.4587	-0.6927	0.06909	-0.3986	0.3085	-0.1185	1	0.1756	0.7843	FALSE	FALSE	FALSE	FALSE	FALSE	FALSE	FALSE	FALSE	FALSE	FALSE	12.2814	-0.1845	1	-0.753	0.04921	36.7119	-1.0109	0.2067	15.5448	0.0532	1	FALSE	FALSE	FALSE	FALSE	TRUE	FALSE	0
97	chr2L	250779	250961	183	*	102.59294	250879	0.251	0.2398	0.3084	0.2008	86.2626	-0.0782	0.8368	-0.6015	0.01569	0.2804	0.6221	-0.2429	0.7121	FALSE	FALSE	FALSE	FALSE	FALSE	FALSE	FALSE	FALSE	FALSE	FALSE	26.1687	0.0816	0.9199	0.0918	0.759	130.1482	0.0238	0.9657	42.1328	0.1135	0.9004	FALSE	FALSE	FALSE	TRUE	FALSE	FALSE	0
98	chr2L	252275	252430	156	*	45.38088	252349	0.2058	0.2849	0.2694	0.2399	50.33	0.466	0.158	-0.1615	0.6486	0.3849	0.524	-0.2426	0.6201	FALSE	FALSE	FALSE	FALSE	FALSE	FALSE	FALSE	FALSE	FALSE	FALSE	19.6365	-0.3499	0.5726	0.0483	0.8649	84.752	-0.0201	0.9509	31.3001	0.2779	0.5125	FALSE	FALSE	FALSE	FALSE	FALSE	TRUE	0
99	chr2L	261639	261774	136	*	45.80522	261689	0.2129	0.2404	0.242	0.3046	21.1899	0.1394	0.9856	0.2993	0.5579	0.1775	1	0.3374	0.6476	FALSE	FALSE	FALSE	FALSE	FALSE	FALSE	FALSE	FALSE	FALSE	FALSE	8.4356	-0.4919	0.9774	-0.222	0.6806	37.3574	-0.0031	1	12.8199	-0.2635	1	FALSE	FALSE	FALSE	TRUE	FALSE	FALSE	0
100	chr2L	267310	267528	219	*	45.79115	267454	0.2246	0.2241	0.2477	0.3036	38.5731	0.0064	1	0.3049	0.3835	0.1282	1	0.4267	0.3515	FALSE	FALSE	FALSE	FALSE	FALSE	FALSE	FALSE	FALSE	FALSE	FALSE	13.4261	0.0588	1	-0.1835	0.6723	55.2954	-0.0488	0.9964	17.052	-0.1334	1	FALSE	FALSE	FALSE	FALSE	FALSE	TRUE	0
101	chr2L	271703	271843	141	*	114.77368	271751	0.2772	0.2675	0.2425	0.2129	53.1808	-0.0612	0.8987	-0.1912	0.6007	-0.1899	0.8934	-0.32	0.4867	FALSE	FALSE	FALSE	FALSE	FALSE	FALSE	FALSE	FALSE	FALSE	FALSE	15.247	0.0611	1	-0.3201	0.3215	77.9832	-0.1224	0.8697	32.9426	0.31	0.4412	FALSE	FALSE	FALSE	TRUE	FALSE	FALSE	0
102	chr2L	273643	273780	138	*	117.80561	273725	0.243	0.2617	0.2559	0.2393	51.3016	0.0954	0.8567	-0.1323	0.759	0.0931	1	-0.1346	0.8529	FALSE	FALSE	FALSE	FALSE	FALSE	FALSE	FALSE	FALSE	FALSE	FALSE	16.9121	-0.0297	1	-0.3838	0.2616	92.4677	0.0458	0.9929	31.5022	-0.0042	1	FALSE	FALSE	FALSE	TRUE	FALSE	FALSE	0
103	chr2L	273905	273991	87	*	19.52178	273942	0.2629	0.2669	0.2229	0.2472	24.5871	0.0392	0.965	0.1145	0.8308	-0.1995	1	-0.1241	0.7931	FALSE	FALSE	FALSE	FALSE	FALSE	FALSE	FALSE	FALSE	FALSE	FALSE	6.6566	-0.1557	1	-0.6042	0.2627	51.4098	-0.0089	1	11.9228	-0.2233	1	FALSE	FALSE	FALSE	TRUE	FALSE	FALSE	0
104	chr2L	277165	277365	201	*	158.42676	277298	0.2704	0.2269	0.3049	0.1977	95.4955	-0.2625	0.3774	-0.6286	0.007563	0.1752	0.8465	-0.1909	0.8683	FALSE	FALSE	FALSE	FALSE	FALSE	FALSE	FALSE	FALSE	FALSE	FALSE	37.1242	-0.0179	0.9876	-0.0196	0.9498	143.8554	-0.1748	0.7044	56.2422	0.3123	0.2431	FALSE	FALSE	FALSE	TRUE	FALSE	FALSE	0
105	chr2L	277494	277620	127	*	105.43858	277562	0.2785	0.2494	0.2751	0.197	63.2698	-0.1723	0.7142	-0.5038	0.1275	-0.0155	1	-0.3469	0.4026	FALSE	FALSE	FALSE	FALSE	FALSE	FALSE	FALSE	FALSE	FALSE	FALSE	24.5926	-0.0664	0.9442	-0.3913	0.1694	118.1569	-0.036	0.9411	37.5683	0.0385	1	FALSE	FALSE	FALSE	TRUE	FALSE	FALSE	0
106	chr2L	278529	278953	425	*	131.24019	278665	0.3325	0.2051	0.2763	0.1861	214.2848	-0.6912	0.01008	-0.5735	0.03129	-0.2668	0.4039	-0.1491	0.6908	FALSE	FALSE	FALSE	FALSE	FALSE	FALSE	FALSE	FALSE	FALSE	FALSE	63.4633	-0.1857	0.4821	-2.2824	1.46E-35	335.196	0.2471	0.803	103.3237	0.0404	0.7696	FALSE	FALSE	FALSE	TRUE	FALSE	FALSE	0
107	chr2L	282258	282842	585	*	159.02682	282428	0.3252	0.2029	0.2929	0.1791	264.5871	-0.6791	9.05E-05	-0.7069	3.98E-05	-0.1582	0.4574	-0.186	0.5467	FALSE	FALSE	FALSE	FALSE	FALSE	FALSE	FALSE	FALSE	FALSE	FALSE	85.4176	-0.1917	0.5423	-2.7324	1.02E-53	444.0534	0.3219	0.531	196.6033	0.0285	0.7573	FALSE	FALSE	FALSE	FALSE	FALSE	TRUE	0
108	chr2L	282976	283226	251	*	15.22832	283131	0.2892	0.2246	0.2575	0.2288	56.0361	-0.3682	0.3046	-0.1863	0.6118	-0.1748	0.9068	0.0072	0.9572	FALSE	FALSE	FALSE	FALSE	FALSE	FALSE	FALSE	FALSE	FALSE	FALSE	20.8102	-0.6493	0.1387	-1.7631	1.18E-11	88.8789	-0.1024	0.8603	50.5716	0.5669	0.01474	FALSE	FALSE	FALSE	TRUE	FALSE	FALSE	1
109	chr2L	283852	284202	351	*	76.90051	283976	0.2879	0.371	0.2328	0.1083	109.7543	0.3683	0.1937	-1.1008	2.53E-05	-0.3134	0.3741	-1.7825	1.18E-13	FALSE	FALSE	TRUE	FALSE	FALSE	FALSE	FALSE	FALSE	FALSE	FALSE	35.7285	-0.3312	0.4041	-2.0198	2.74E-19	267.8975	-1.1673	0.0004292	108.7804	0.5768	0.000158	TRUE	TRUE	FALSE	TRUE	FALSE	FALSE	1
110	chr2L	285639	285854	216	*	87.29836	285770	0.217	0.3125	0.2326	0.2379	66.8011	0.5156	0.09755	0.0454	0.9123	0.0815	1	-0.3887	0.3505	FALSE	FALSE	FALSE	FALSE	FALSE	FALSE	FALSE	FALSE	FALSE	FALSE	23.0453	-0.0877	0.9139	-0.1741	0.6044	122.681	-0.1308	0.8073	35.889	0.0692	0.9744	FALSE	FALSE	FALSE	TRUE	FALSE	FALSE	0
111	chr2L	292339	292481	143	*	38.00084	292381	0.2006	0.3932	0.1729	0.2333	30.6775	0.9777	0.01206	0.4739	0.2976	-0.2337	1	-0.7374	0.07646	FALSE	FALSE	FALSE	FALSE	FALSE	FALSE	FALSE	FALSE	FALSE	FALSE	6.4104	-0.1414	1	-0.579	0.3073	49.0944	-0.3945	0.5121	13.2455	0.34	1	FALSE	FALSE	FALSE	TRUE	FALSE	FALSE	0
112	chr2L	294570	294740	171	*	73.91258	294669	0.2724	0.2344	0.2861	0.2071	46.4341	-0.2373	0.6355	-0.4673	0.2684	0.0619	1	-0.1681	0.8193	FALSE	FALSE	FALSE	FALSE	FALSE	FALSE	FALSE	FALSE	FALSE	FALSE	16.5436	-0.4954	0.5047	-0.4489	0.1358	72.1171	0.0944	0.9124	30.8915	0.2264	0.4881	FALSE	FALSE	FALSE	TRUE	FALSE	FALSE	0
113	chr2L	295039	295205	167	*	127.02826	295121	0.244	0.293	0.2053	0.2577	59.9713	0.2574	0.5485	0.3232	0.4022	-0.2448	0.8468	-0.179	0.7558	FALSE	FALSE	FALSE	FALSE	FALSE	FALSE	FALSE	FALSE	FALSE	FALSE	16.4921	-0.2224	0.9399	-0.037	0.8112	105.8139	-0.1954	0.751	33.846	0.0193	1	FALSE	FALSE	FALSE	TRUE	FALSE	FALSE	0
114	chr2L	297439	297557	119	*	48.64013	297495	0.2628	0.2829	0.1757	0.2786	25.9681	0.076	0.8505	0.6192	0.1792	-0.5636	0.7949	-0.0204	1	FALSE	FALSE	FALSE	FALSE	FALSE	FALSE	FALSE	FALSE	FALSE	FALSE	5.4014	-0.3296	1	-0.0251	1	54.4335	0.2301	0.7351	11.1031	0.273	1	FALSE	FALSE	FALSE	TRUE	FALSE	FALSE	0
115	chr2L	297765	297975	211	*	254.81056	297869	0.2359	0.2412	0.2326	0.2904	115.1488	0.0331	0.8979	0.3063	0.2839	-0.0138	0.8874	0.2595	0.6825	FALSE	FALSE	FALSE	FALSE	FALSE	FALSE	FALSE	FALSE	FALSE	FALSE	46.7983	0.1113	1	0.2519	0.3498	222.6574	0.1404	0.6556	55.5108	0.064	0.7675	FALSE	TRUE	FALSE	TRUE	FALSE	FALSE	1
116	chr2L	298122	298223	102	*	50.73938	298161	0.2424	0.3108	0.1845	0.2623	29.5097	0.3562	0.4365	0.5131	0.2696	-0.4179	0.7	-0.2609	0.6953	FALSE	FALSE	FALSE	FALSE	FALSE	FALSE	FALSE	FALSE	FALSE	FALSE	11.9982	-0.0304	1	0.26	0.581	68.1916	-0.0531	0.9799	13.2137	-0.1064	1	FALSE	FALSE	FALSE	FALSE	FALSE	TRUE	0
117	chr2L	305635	305753	119	*	48.30519	305716	0.2291	0.3423	0.1104	0.3182	19.8511	0.5813	0.3206	1.527	0.002695	-1.0495	0.2727	-0.1038	0.9383	FALSE	FALSE	FALSE	FALSE	FALSE	FALSE	FALSE	FALSE	FALSE	FALSE	5.3251	0.0842	1	0.4607	0.5531	38.8697	-0.3937	0.7057	10.7021	0.2616	1	FALSE	FALSE	FALSE	TRUE	FALSE	FALSE	0
118	chr2L	305857	306003	147	*	97.54311	305918	0.2061	0.3266	0.1413	0.326	32.1658	0.6534	0.1037	1.2176	0.001971	-0.5706	0.9249	-0.0064	0.9948	FALSE	FALSE	FALSE	FALSE	FALSE	FALSE	FALSE	FALSE	FALSE	FALSE	10.3284	0.0929	1	0.6893	0.06873	61.8456	-0.1547	0.8216	18.6749	0.1053	1	FALSE	FALSE	FALSE	TRUE	FALSE	FALSE	0
119	chr2L	309406	309534	129	*	16.16964	309452	0.2812	0.2579	0.1755	0.2854	16.1333	-0.1348	0.9677	0.6296	0.2537	-0.6266	1	0.1377	1	FALSE	FALSE	FALSE	FALSE	FALSE	FALSE	FALSE	FALSE	FALSE	FALSE	6.1449	-0.4489	1	-0.2385	0.7719	27.1685	0.0621	1	10.8436	-0.0798	1	FALSE	FALSE	FALSE	TRUE	FALSE	FALSE	0
120	chr2L	315139	315257	119	*	31.29541	315193	0.2687	0.2378	0.2089	0.2846	16.2351	-0.1772	0.9593	0.5112	0.3959	-0.4372	1	0.2512	0.8615	FALSE	FALSE	FALSE	FALSE	FALSE	FALSE	FALSE	FALSE	FALSE	FALSE	5.6894	-0.9921	1	0.0503	1	32.9384	-0.0362	1	11.6865	-0.4731	1	FALSE	FALSE	FALSE	FALSE	TRUE	FALSE	0
121	chr2L	345635	345858	224	*	18.01219	345815	0.2764	0.2015	0.2487	0.2733	25.0887	-0.4549	0.3905	0.1709	0.7535	-0.1806	1	0.4451	0.4956	FALSE	FALSE	FALSE	FALSE	FALSE	FALSE	FALSE	FALSE	FALSE	FALSE	8.5256	0.6468	0.6093	-0.0341	0.9678	40.3232	0.2067	0.8038	13.3932	-0.0712	1	FALSE	FALSE	FALSE	FALSE	FALSE	TRUE	0
122	chr2L	346256	346424	169	*	53.67526	346341	0.304	0.2984	0.2005	0.1971	24.7923	-0.0245	0.9923	-0.0655	0.9211	-0.5766	0.7852	-0.6176	0.2621	FALSE	FALSE	FALSE	FALSE	FALSE	FALSE	FALSE	FALSE	FALSE	FALSE	10.0481	-0.3054	1	-0.8657	0.02862	46.0891	0.0741	0.969	16.2072	-0.2786	0.8561	FALSE	FALSE	FALSE	FALSE	FALSE	TRUE	0
123	chr2L	346610	347207	598	*	72.07983	346937	0.2634	0.304	0.1767	0.2558	82.7152	0.1963	0.6764	0.5101	0.1642	-0.5663	0.3299	-0.2526	0.6915	FALSE	FALSE	FALSE	FALSE	FALSE	FALSE	FALSE	FALSE	FALSE	FALSE	23.8692	-0.7052	0.09875	-0.4108	0.1595	141.0606	-0.3906	0.4023	41.3739	-0.0241	1	FALSE	FALSE	FALSE	FALSE	FALSE	TRUE	0
124	chr2L	347696	347866	171	*	60.3877	347773	0.2037	0.2706	0.2249	0.3009	26.9183	0.4107	0.3931	0.3906	0.3253	0.1654	1	0.1453	0.8194	FALSE	FALSE	FALSE	FALSE	FALSE	FALSE	FALSE	FALSE	FALSE	FALSE	6.2491	-0.6681	1	-0.6501	0.2637	55.614	0.0604	1	9.7766	0.1188	1	FALSE	FALSE	FALSE	FALSE	FALSE	TRUE	0
125	chr2L	355960	357551	1592	*	321.00711	356437	0.2728	0.2578	0.2226	0.2468	409.5456	-0.0836	0.6978	0.1452	0.7081	-0.294	0.1517	-0.0653	0.8668	FALSE	FALSE	FALSE	FALSE	FALSE	FALSE	FALSE	FALSE	FALSE	FALSE	115.3612	-0.3652	0.07831	-1.8146	6.72E-37	799.3694	0.077	0.8459	242.8164	-0.1906	0.1924	FALSE	FALSE	FALSE	TRUE	FALSE	FALSE	2
126	chr2L	357809	358049	241	*	123.61568	357979	0.2334	0.2899	0.1944	0.2822	57.7377	0.296	0.5265	0.516	0.1923	-0.2663	0.8549	-0.0463	0.9411	FALSE	FALSE	FALSE	FALSE	FALSE	FALSE	FALSE	FALSE	FALSE	FALSE	15.2828	-0.482	0.5665	-0.3407	0.2484	113.8161	-0.5009	0.4441	36.136	0.1352	0.7966	FALSE	FALSE	FALSE	TRUE	FALSE	FALSE	0
127	chr2L	368748	368975	228	*	28.25196	368871	0.194	0.3905	0.16	0.2556	27.4008	0.9772	0.01665	0.6506	0.1388	-0.2716	1	-0.5982	0.2234	FALSE	FALSE	FALSE	FALSE	FALSE	FALSE	FALSE	FALSE	FALSE	FALSE	7.0577	-0.5274	1	-0.1204	0.9164	80.052	-0.153	0.8336	15.1985	0.1196	1	FALSE	FALSE	TRUE	FALSE	FALSE	FALSE	1
128	chr2L	371039	371233	195	*	29.91197	371129	0.2581	0.201	0.2295	0.3114	28.0387	-0.369	0.4561	0.4772	0.2572	-0.2127	1	0.6335	0.1827	FALSE	FALSE	FALSE	FALSE	FALSE	FALSE	FALSE	FALSE	FALSE	FALSE	9.5592	0.1939	1	0.0424	0.9265	48.0025	0.0398	1	12.1486	-0.3908	1	FALSE	FALSE	TRUE	FALSE	FALSE	FALSE	0
129	chr2L	372350	372459	110	*	18.05037	372378	0.1699	0.3117	0.234	0.2845	18.1381	0.8484	0.1881	0.2754	0.6615	0.43	1	-0.143	0.9301	FALSE	FALSE	FALSE	FALSE	FALSE	FALSE	FALSE	FALSE	FALSE	FALSE	5.4846	0.3549	1	0.4655	0.4807	37.8916	-0.2913	0.7745	7.3402	-0.142	1	FALSE	FALSE	TRUE	FALSE	FALSE	FALSE	0
130	chr2L	376629	376953	325	*	46.34252	376724	0.1312	0.3934	0.1126	0.3629	57.526	1.5571	2.65E-05	1.6557	8.68E-06	-0.2108	0.999	-0.1122	0.8588	FALSE	FALSE	FALSE	FALSE	FALSE	FALSE	FALSE	TRUE	FALSE	FALSE	11.341	-0.2328	1	0.2211	0.612	142.3953	-0.8048	0.3362	18.6059	-0.1753	0.8929	FALSE	TRUE	TRUE	FALSE	FALSE	FALSE	0
131	chr2L	377770	378188	419	*	101.9403	377867	0.2247	0.2462	0.237	0.292	76.6015	0.1295	0.7177	0.312	0.2543	0.0563	1	0.2388	0.688	FALSE	FALSE	FALSE	FALSE	FALSE	FALSE	FALSE	FALSE	FALSE	FALSE	22.4216	-0.1592	0.8459	-0.1209	0.7574	164.6454	0.1036	0.8905	49.4797	0.1137	0.6674	FALSE	TRUE	FALSE	TRUE	FALSE	FALSE	0
132	chr2L	388206	388331	126	*	23.03892	388258	0.2877	0.2502	0.1529	0.3092	16.8378	-0.2032	0.7557	1.0014	0.0694	-0.9082	0.6767	0.2964	0.741	FALSE	FALSE	FALSE	FALSE	FALSE	FALSE	FALSE	FALSE	FALSE	FALSE	5.7187	-0.8775	1	0.1749	0.8661	27.963	-0.5322	0.4564	9.5876	-0.4028	1	FALSE	FALSE	TRUE	FALSE	FALSE	FALSE	0
133	chr2L	391430	391610	181	*	19.76606	391517	0.3168	0.2784	0.2106	0.1943	20.1244	-0.1933	0.7446	-0.1364	0.8241	-0.5683	0.8531	-0.5114	0.4276	FALSE	FALSE	FALSE	FALSE	FALSE	FALSE	FALSE	FALSE	FALSE	FALSE	6.3965	-0.7221	1	-0.3464	0.6104	34.3479	0.1803	0.887	14.0437	-0.5704	0.3252	FALSE	FALSE	TRUE	FALSE	FALSE	FALSE	0
134	chr2L	392025	392189	165	*	15.6586	392166	0.2312	0.268	0.1843	0.3165	17.4242	0.2494	0.9431	0.8017	0.1458	-0.3166	1	0.2357	0.8095	FALSE	FALSE	FALSE	FALSE	FALSE	FALSE	FALSE	FALSE	FALSE	FALSE	5.7889	-0.0148	1	0.0746	1	25.2527	-0.186	0.9743	7.4995	-0.2451	1	FALSE	FALSE	TRUE	FALSE	FALSE	FALSE	0
135	chr2L	393700	393849	150	*	64.21676	393745	0.1984	0.3603	0.1081	0.3332	25.0328	0.8471	0.04263	1.5745	0.0004003	-0.8498	0.5072	-0.1224	0.8372	FALSE	FALSE	FALSE	FALSE	FALSE	FALSE	FALSE	FALSE	FALSE	FALSE	4.841	-0.9468	1	-0.1292	0.9377	42.8738	0.0632	0.9757	10.9799	-0.6264	0.8053	FALSE	FALSE	TRUE	FALSE	FALSE	FALSE	0
136	chr2L	395543	395641	99	*	23.03892	395593	0.2092	0.3635	0.1702	0.2571	12.0345	0.8088	0.2697	0.6053	0.3948	-0.2739	1	-0.4774	0.6333	FALSE	FALSE	FALSE	FALSE	FALSE	FALSE	FALSE	FALSE	FALSE	FALSE	4.1014	0.268	1	-0.3211	0.8458	26.4593	0.0864	1	6.821	0.1448	1	FALSE	FALSE	FALSE	TRUE	FALSE	FALSE	0
137	chr2L	402107	402337	231	*	32.8812	402287	0.1677	0.3213	0.1227	0.3883	27.658	0.9571	0.07419	1.6154	0.00128	-0.3982	1	0.26	0.7847	FALSE	FALSE	FALSE	FALSE	FALSE	FALSE	FALSE	FALSE	FALSE	FALSE	4.9619	-0.653	1	0.2494	0.7781	59.534	-0.0159	1	8.2685	-0.651	1	FALSE	FALSE	FALSE	TRUE	FALSE	FALSE	0
138	chr2L	403729	403865	137	*	72.91344	403798	0.2303	0.2331	0.2898	0.2467	30.3852	0.0048	0.9587	-0.2622	0.5463	0.3456	0.7278	0.0786	0.9423	FALSE	FALSE	FALSE	FALSE	FALSE	FALSE	FALSE	FALSE	FALSE	FALSE	11.3768	0.1825	1	0.2628	0.5809	51.9357	0.1543	0.9052	17.8137	-0.3709	0.5084	FALSE	FALSE	FALSE	TRUE	FALSE	FALSE	0
139	chr2L	403979	404095	117	*	50.29781	404030	0.2111	0.2856	0.2584	0.2449	21.9732	0.4083	0.5485	-0.0888	0.8822	0.2758	1	-0.2213	0.8757	FALSE	FALSE	FALSE	FALSE	FALSE	FALSE	FALSE	FALSE	FALSE	FALSE	7.3338	0.3173	1	0.3926	0.5395	42.5813	-0.0347	1	11.4392	0.2574	1	FALSE	FALSE	FALSE	TRUE	FALSE	FALSE	0
140	chr2L	404225	404383	159	*	110.63761	404274	0.2648	0.252	0.2379	0.2453	39.169	-0.0782	0.8456	-0.0027	1	-0.1249	1	-0.0494	0.9811	FALSE	FALSE	FALSE	FALSE	FALSE	FALSE	FALSE	FALSE	FALSE	FALSE	12.6151	0.135	1	0.2718	0.4945	77.794	0.223	0.6988	19.6974	-0.0296	1	FALSE	FALSE	FALSE	TRUE	FALSE	FALSE	0
141	chr2L	414681	414839	159	*	190.95647	414778	0.211	0.2752	0.2782	0.2356	64.2534	0.3902	0.2464	-0.2459	0.4604	0.4129	0.4481	-0.2232	0.7238	FALSE	FALSE	FALSE	FALSE	FALSE	FALSE	FALSE	FALSE	FALSE	FALSE	20.4661	0.1528	0.7275	0.3403	0.3769	121.3841	-0.0708	0.8975	27.433	0.3033	0.4852	FALSE	FALSE	FALSE	TRUE	FALSE	FALSE	0
142	chr2L	415010	415330	321	*	92.72115	415064	0.2261	0.2988	0.1952	0.2799	75.2175	0.3984	0.183	0.4973	0.0794	-0.1897	0.8468	-0.0908	0.95	FALSE	FALSE	FALSE	FALSE	FALSE	FALSE	FALSE	FALSE	FALSE	FALSE	22.0477	-0.1377	0.8143	0.2316	0.4877	152.9923	-0.4407	0.2585	30.8584	0.1185	0.7877	FALSE	FALSE	FALSE	TRUE	FALSE	FALSE	0
143	chr2L	419577	419726	150	*	85.59698	419642	0.2426	0.2589	0.2418	0.2567	44.7839	0.0801	0.8813	0.0607	0.8962	0.0104	1	-0.0091	1	FALSE	FALSE	FALSE	FALSE	FALSE	FALSE	FALSE	FALSE	FALSE	FALSE	12.8367	0.0891	1	0.1731	0.6822	72.8722	-0.452	0.3415	20.0555	-0.0877	1	FALSE	FALSE	FALSE	TRUE	FALSE	FALSE	0
144	chr2L	419854	420029	176	*	167.32561	419940	0.2184	0.2586	0.2773	0.2457	64.9991	0.2541	0.4668	-0.1995	0.5469	0.3798	0.4912	-0.0738	1	FALSE	FALSE	FALSE	FALSE	FALSE	FALSE	FALSE	FALSE	FALSE	FALSE	19.5505	0.2057	0.659	0.4512	0.1636	104.7578	-0.07	0.9639	33.3068	0.2293	0.4622	FALSE	FALSE	FALSE	TRUE	FALSE	FALSE	0
145	chr2L	421315	421631	317	*	175.45479	421487	0.2315	0.2857	0.2258	0.257	103.8145	0.2985	0.2964	0.1617	0.5892	-0.0238	0.8703	-0.1606	0.7298	FALSE	FALSE	FALSE	FALSE	FALSE	FALSE	FALSE	FALSE	FALSE	FALSE	36.2255	-0.0837	0.8764	0.249	0.4093	203.4258	-0.0038	0.9554	61.1451	0.3079	0.1946	FALSE	FALSE	FALSE	TRUE	FALSE	FALSE	0
146	chr2L	422761	422986	226	*	43.14746	422885	0.3734	0.1971	0.3151	0.1144	49.6371	-0.9099	0.002216	-1.45	1.89E-06	-0.2323	0.7715	-0.7724	0.0419	FALSE	FALSE	FALSE	FALSE	FALSE	FALSE	FALSE	FALSE	FALSE	FALSE	19.8648	-0.3489	0.5958	-1.128	0.0007486	59.7817	0.1156	0.9222	65.5204	0.3436	0.1032	FALSE	FALSE	FALSE	FALSE	FALSE	TRUE	0
147	chr2L	430891	431336	446	*	173.76309	431044	0.2021	0.2861	0.2169	0.2949	156.2732	0.4957	0.05559	0.4468	0.07109	0.0882	0.688	0.0393	0.8885	FALSE	FALSE	FALSE	FALSE	FALSE	FALSE	FALSE	FALSE	FALSE	FALSE	45.9127	0.1048	0.8532	0.8439	0.0001588	330.8288	0.1286	0.6945	68.6977	0.1656	0.4586	FALSE	FALSE	FALSE	TRUE	FALSE	FALSE	0
148	chr2L	431642	431966	325	*	257.83948	431786	0.2617	0.2844	0.1905	0.2633	137.2036	0.1156	0.7433	0.4522	0.1436	-0.4516	0.2267	-0.115	0.8253	FALSE	FALSE	FALSE	FALSE	FALSE	FALSE	FALSE	FALSE	FALSE	FALSE	51.266	0.0295	0.9442	0.6637	0.009656	306.6932	0.3176	0.3006	69.1185	-0.0212	0.7924	FALSE	FALSE	FALSE	FALSE	FALSE	TRUE	0
149	chr2L	441664	442691	1028	*	160.47459	441966	0.2478	0.2988	0.2083	0.2451	205.3728	0.2744	0.1704	0.2375	0.2386	-0.2509	0.2665	-0.2878	0.1712	FALSE	FALSE	FALSE	FALSE	FALSE	FALSE	FALSE	FALSE	FALSE	FALSE	53.0449	-0.2256	0.5552	-1.4832	1.56E-15	424.7065	-0.1971	0.7691	132.4418	0.357	0.007373	FALSE	FALSE	FALSE	FALSE	TRUE	FALSE	2
150	chr2L	447225	447414	190	*	116.95621	447286	0.2369	0.273	0.2038	0.2863	53.5553	0.1896	0.6243	0.4669	0.1319	-0.2168	0.8366	0.0605	0.9852	FALSE	FALSE	FALSE	FALSE	FALSE	FALSE	FALSE	FALSE	FALSE	FALSE	13.496	-0.1556	1	-0.9869	0.002817	75.6167	-0.3253	0.5835	33.7709	0.164	0.6785	FALSE	FALSE	FALSE	FALSE	FALSE	TRUE	0
151	chr2L	451492	451565	74	*	18.00946	451518	0.2929	0.2361	0.3389	0.1321	14.8972	-0.2882	0.7557	-1.3494	0.009883	0.2122	1	-0.8491	0.232	FALSE	FALSE	FALSE	FALSE	FALSE	FALSE	FALSE	FALSE	FALSE	FALSE	4.2344	0.0213	1	-1.7506	0.004631	16.8039	-0.0606	1	14.4084	0.225	1	FALSE	FALSE	FALSE	TRUE	FALSE	FALSE	0
152	chr2L	452633	452797	165	*	33.58246	452753	0.2751	0.3089	0.195	0.221	24.4944	0.1686	0.7002	0.1289	0.8239	-0.448	1	-0.4878	0.3048	FALSE	FALSE	FALSE	FALSE	FALSE	FALSE	FALSE	FALSE	FALSE	FALSE	7.8537	-0.3678	1	-0.6453	0.2361	43.1752	-0.2076	0.7831	13.1114	0.1616	1	FALSE	FALSE	FALSE	TRUE	FALSE	FALSE	0
153	chr2L	452919	453199	281	*	188.2173	453083	0.1981	0.2888	0.2634	0.2497	101.4431	0.5315	0.05868	-0.0739	0.8326	0.4018	0.2476	-0.2036	0.8125	FALSE	FALSE	FALSE	FALSE	FALSE	FALSE	FALSE	FALSE	FALSE	FALSE	32.3777	0.2022	0.7134	0.431	0.128	184.191	-0.0886	0.8572	55.1393	0.3445	0.152	FALSE	FALSE	FALSE	TRUE	FALSE	FALSE	0
154	chr2L	455423	455595	173	*	165.88052	455475	0.1893	0.308	0.1806	0.3221	57.8459	0.6824	0.04748	0.788	0.01378	-0.0463	1	0.0592	0.9524	FALSE	FALSE	FALSE	FALSE	FALSE	FALSE	FALSE	FALSE	FALSE	FALSE	15.0018	-0.1261	1	0.2615	0.4919	124.3869	-0.1849	0.6751	22.1511	-0.1528	1	FALSE	FALSE	FALSE	TRUE	FALSE	FALSE	0
155	chr2L	472276	472422	147	*	27.65553	472329	0.2462	0.1791	0.3237	0.251	18.5029	-0.4501	0.6169	-0.3718	0.5758	0.38	1	0.4584	0.6277	FALSE	FALSE	FALSE	FALSE	FALSE	FALSE	FALSE	FALSE	FALSE	FALSE	8.4556	-0.1849	1	-0.5024	0.3374	31.5372	0.6619	0.4757	14.108	-0.4979	0.4351	FALSE	FALSE	FALSE	TRUE	FALSE	FALSE	0
156	chr2L	472913	473104	192	*	151.90221	472996	0.2042	0.331	0.2168	0.2479	37.6419	0.6807	0.09114	0.1561	0.7398	0.107	1	-0.4176	0.4312	FALSE	FALSE	FALSE	FALSE	FALSE	FALSE	FALSE	FALSE	FALSE	FALSE	11.9963	0.2073	1	-0.2478	0.6492	75.4966	-0.2745	0.5885	24.6486	0.1785	1	FALSE	FALSE	FALSE	TRUE	FALSE	FALSE	0
157	chr2L	473238	473312	75	*	16.16964	473277	0.3218	0.2787	0.2286	0.1708	10.6303	-0.2252	0.8869	-0.4327	0.5621	-0.4655	1	-0.673	0.4614	FALSE	FALSE	FALSE	FALSE	FALSE	FALSE	FALSE	FALSE	FALSE	FALSE	4.8063	-0.2311	1	-0.0634	1	18.7231	-0.5507	0.5913	7.8306	-0.1856	1	FALSE	FALSE	FALSE	FALSE	FALSE	TRUE	0
158	chr2L	478737	478867	131	*	30.65929	478800	0.2323	0.2873	0.2464	0.234	29.9613	0.293	0.5161	-0.1169	0.9482	0.1068	1	-0.3031	0.6039	FALSE	FALSE	FALSE	FALSE	FALSE	FALSE	FALSE	FALSE	FALSE	FALSE	13.1495	-0.2441	0.9962	-0.0163	0.964	62.0893	0.0539	0.9815	23.5808	-0.2678	0.6061	FALSE	FALSE	FALSE	FALSE	FALSE	TRUE	0
159	chr2L	479042	479348	307	*	153.43573	479227	0.1857	0.3008	0.1581	0.3555	101.9724	0.6889	0.01651	1.1581	1.10E-05	-0.2361	0.5871	0.233	0.5865	FALSE	FALSE	FALSE	FALSE	FALSE	FALSE	FALSE	FALSE	FALSE	FALSE	30.0613	-0.0946	0.9009	0.3187	0.3104	237.5608	0.0257	0.916	46.9467	-0.1106	0.8599	TRUE	TRUE	FALSE	FALSE	FALSE	TRUE	0
160	chr2L	480157	480263	107	*	32.1353	480218	0.1183	0.3996	0.178	0.3041	22.2214	1.7797	5.74E-05	0.8189	0.07328	0.5622	1	-0.3986	0.3844	FALSE	FALSE	FALSE	FALSE	FALSE	FALSE	FALSE	FALSE	FALSE	FALSE	4.9064	0.3921	1	0.5093	0.4712	53.5871	-0.5132	0.2323	8.7002	-0.1854	1	FALSE	FALSE	FALSE	TRUE	FALSE	FALSE	0
161	chr2L	480719	480946	228	*	73.68372	480830	0.1837	0.2551	0.2047	0.3565	56.696	0.4506	0.2207	0.8003	0.008547	0.1254	1	0.4751	0.1745	FALSE	FALSE	FALSE	FALSE	FALSE	FALSE	FALSE	FALSE	FALSE	FALSE	11.3682	-0.3349	1	-0.9813	0.007081	101.8113	0.2328	0.5822	28.2747	-0.3384	0.4511	FALSE	FALSE	FALSE	FALSE	TRUE	FALSE	0
162	chr2L	481156	481450	295	*	139.48567	481362	0.1786	0.339	0.1675	0.3148	94.2439	0.8979	0.002024	0.9077	0.00142	-0.1177	1	-0.1079	1	FALSE	FALSE	FALSE	FALSE	FALSE	FALSE	FALSE	FALSE	FALSE	FALSE	23.419	-0.1761	0.7437	-0.351	0.2462	225.8212	-0.0752	0.8864	53.0456	-0.0356	0.9919	FALSE	FALSE	FALSE	FALSE	TRUE	FALSE	0
163	chr2L	490148	490360	213	*	50.93545	490287	0.1259	0.33	0.2589	0.2852	27.1738	1.3988	0.003767	0.1669	0.7012	1.0327	0.3127	-0.1993	0.8146	FALSE	FALSE	FALSE	FALSE	FALSE	FALSE	FALSE	FALSE	FALSE	FALSE	7.472	-0.2043	1	0.8346	0.1291	53.7057	-0.2938	0.8695	18.6322	0.3976	0.662	FALSE	FALSE	FALSE	TRUE	FALSE	FALSE	0
164	chr2L	490554	490797	244	*	55.44219	490709	0.1549	0.2809	0.2151	0.349	29.922	0.8161	0.06032	0.6969	0.07514	0.4289	1	0.3098	0.5895	FALSE	FALSE	FALSE	FALSE	FALSE	FALSE	FALSE	FALSE	FALSE	FALSE	9.5914	-0.0174	1	0.6423	0.1423	41.9362	-0.1476	0.945	15.5642	0.9464	0.02784	FALSE	FALSE	FALSE	TRUE	FALSE	FALSE	0
165	chr2L	490927	491069	143	*	68.18023	490998	0.1601	0.3005	0.2449	0.2944	23.4197	0.9037	0.04996	0.2695	0.5792	0.6093	1	-0.0249	0.871	FALSE	FALSE	FALSE	FALSE	FALSE	FALSE	FALSE	FALSE	FALSE	FALSE	7.0683	-0.5473	1	0.5154	0.372	48.2845	-0.1736	0.8598	11.6527	-0.0201	1	FALSE	FALSE	FALSE	TRUE	FALSE	FALSE	0
166	chr2L	491964	492210	247	*	31.94077	492000	0.1785	0.2831	0.2209	0.3174	27.6588	0.6341	0.1674	0.4853	0.2733	0.3054	1	0.1566	0.7995	FALSE	FALSE	FALSE	FALSE	FALSE	FALSE	FALSE	FALSE	FALSE	FALSE	10.7581	-0.1363	1	0.0754	0.8713	63.166	-0.4928	0.3238	15.8704	-0.148	1	FALSE	FALSE	FALSE	FALSE	FALSE	TRUE	0
167	chr2L	492361	492538	178	*	78.20239	492477	0.2063	0.2658	0.2363	0.2917	31.6108	0.3811	0.4202	0.3006	0.4861	0.1981	1	0.1177	1	FALSE	FALSE	FALSE	FALSE	FALSE	FALSE	FALSE	FALSE	FALSE	FALSE	10.392	-0.3208	1	0.269	0.4724	72.5834	-0.1781	0.8472	21.0259	-0.2446	0.9601	FALSE	FALSE	FALSE	FALSE	FALSE	TRUE	0
168	chr2L	496473	496694	222	*	45.80522	496626	0.2266	0.2584	0.2023	0.3126	27.6281	0.1921	0.6832	0.5931	0.1662	-0.1376	1	0.2634	0.6998	FALSE	FALSE	FALSE	FALSE	FALSE	FALSE	FALSE	FALSE	FALSE	FALSE	10.2814	-0.1167	1	0.6153	0.1194	49.0644	0.101	0.9291	17.9591	-0.2967	0.6842	FALSE	FALSE	FALSE	FALSE	TRUE	FALSE	0
169	chr2L	497774	497853	80	*	19.76606	497794	0.1761	0.3067	0.1621	0.3551	10.0221	0.7707	0.3792	1.1093	0.1144	-0.1293	1	0.2094	0.939	FALSE	FALSE	FALSE	FALSE	FALSE	FALSE	FALSE	FALSE	FALSE	FALSE	3.1825	-0.0377	1	0.4063	1	16.8224	0.0735	1	4.8263	-0.1928	1	FALSE	FALSE	FALSE	FALSE	TRUE	FALSE	0
170	chr2L	501875	502094	220	*	36.36871	501943	0.1826	0.3062	0.2064	0.3047	24.3974	0.7503	0.19	0.5986	0.2937	0.1544	1	0.0027	0.9172	FALSE	FALSE	FALSE	FALSE	FALSE	FALSE	FALSE	FALSE	FALSE	FALSE	8.6926	-0.922	0.4149	0.0931	0.8641	37.8342	-0.1348	0.9411	13.4345	-0.5215	0.5856	FALSE	FALSE	FALSE	FALSE	FALSE	TRUE	0
171	chr2L	510479	511055	577	*	135.60252	510729	0.1401	0.3447	0.1072	0.4081	91.5294	1.2933	1.61E-05	1.9332	6.18E-11	-0.3955	0.6019	0.2443	0.8982	FALSE	FALSE	FALSE	FALSE	FALSE	FALSE	FALSE	TRUE	FALSE	FALSE	20.2267	-0.2239	0.7719	-0.1906	0.6352	204.3069	-0.5501	0.4587	41.9962	0.0723	0.9084	FALSE	FALSE	FALSE	FALSE	TRUE	FALSE	1
172	chr2L	514647	514770	124	*	15.60865	514734	0.1712	0.397	0.1414	0.2904	23.9439	1.2247	0.006622	1.0366	0.03314	-0.2811	1	-0.4692	0.3709	FALSE	FALSE	FALSE	FALSE	FALSE	FALSE	FALSE	FALSE	FALSE	FALSE	9.2462	-0.45	1	-0.3475	0.5034	52.643	-0.0298	1	11.1305	-0.4214	1	FALSE	FALSE	FALSE	FALSE	TRUE	FALSE	0
173	chr2L	518115	518919	805	*	155.47005	518574	0.2899	0.3047	0.2362	0.1692	349.2642	0.0685	0.7024	-0.4808	0.01225	-0.3019	0.1824	-0.8512	2.57E-06	FALSE	FALSE	FALSE	FALSE	FALSE	FALSE	FALSE	FALSE	FALSE	FALSE	116.1739	0.2365	0.348	-1.653	2.57E-24	806.6497	-0.0504	0.854	219.3064	0.0917	0.5565	FALSE	TRUE	FALSE	FALSE	TRUE	FALSE	1
174	chr2L	519119	519502	384	*	58.84838	519216	0.2791	0.3383	0.1937	0.189	116.1623	0.2651	0.4868	-0.0373	1	-0.5409	0.1568	-0.8433	0.006263	FALSE	FALSE	FALSE	FALSE	FALSE	FALSE	FALSE	FALSE	FALSE	FALSE	37.0546	0.069	0.8937	-1.54	1.10E-13	303.6927	0.1847	0.6549	67.3224	-0.1912	0.4304	FALSE	TRUE	FALSE	FALSE	TRUE	FALSE	0
175	chr2L	523107	523883	777	*	120.05302	523671	0.1777	0.3727	0.1294	0.3203	262.8482	1.0576	6.10E-06	1.3061	1.50E-08	-0.4674	0.1218	-0.2189	0.5473	FALSE	FALSE	FALSE	FALSE	FALSE	FALSE	FALSE	TRUE	FALSE	FALSE	59.4718	-0.2453	0.4475	0.0125	1	617.3553	-0.3043	0.6919	76.7048	-0.2093	0.3076	FALSE	FALSE	FALSE	TRUE	FALSE	FALSE	1
176	chr2L	524689	524806	118	*	24.38879	524765	0.1623	0.2745	0.1705	0.3928	26.5037	0.761	0.1307	1.1775	0.006165	0.0932	1	0.5098	0.3821	FALSE	FALSE	FALSE	FALSE	FALSE	FALSE	FALSE	FALSE	FALSE	FALSE	8.2694	-0.0934	1	0.5937	0.2403	55.3483	-0.2559	0.7388	10.6557	-0.1201	1	FALSE	FALSE	FALSE	FALSE	TRUE	FALSE	0
177	chr2L	531369	531760	392	*	93.42493	531583	0.1849	0.2611	0.1795	0.3745	68.643	0.4661	0.2497	1.0624	0.00153	-0.075	1	0.5214	0.286	FALSE	FALSE	FALSE	FALSE	FALSE	FALSE	FALSE	FALSE	FALSE	FALSE	19.3407	0.2341	0.6593	0.6911	0.05295	157.0953	-0.2003	0.7114	21.2445	0.02	1	FALSE	FALSE	FALSE	FALSE	TRUE	FALSE	0
178	chr2L	540589	541176	588	*	96.52902	541105	0.218	0.2773	0.2445	0.2603	133.7168	0.3443	0.2615	0.0783	0.8339	0.1696	0.6746	-0.0964	0.8221	FALSE	FALSE	FALSE	FALSE	FALSE	FALSE	FALSE	FALSE	FALSE	FALSE	36.1428	0.1866	0.7003	-0.2944	0.3414	270.5051	-0.1113	0.83	63.0017	0.178	0.4698	FALSE	FALSE	FALSE	FALSE	FALSE	TRUE	0
179	chr2L	542530	542669	140	*	108.30231	542585	0.2695	0.2703	0.2616	0.1986	51.7419	0.003	1	-0.4093	0.1974	-0.0375	1	-0.4498	0.238	FALSE	FALSE	FALSE	FALSE	FALSE	FALSE	FALSE	FALSE	FALSE	FALSE	15.4489	0.2319	0.9437	-0.341	0.3255	95.5565	0.0736	0.9422	30.2443	0.468	0.1593	FALSE	FALSE	FALSE	TRUE	FALSE	FALSE	0
180	chr2L	543849	544276	428	*	58.24414	544146	0.3846	0.1058	0.4583	0.0514	121.7083	-1.858	1.04E-14	-3.136	1.32E-33	0.2511	0.4749	-1.0269	0.002233	TRUE	FALSE	FALSE	FALSE	FALSE	FALSE	FALSE	FALSE	FALSE	FALSE	51.7961	-0.2836	0.6145	-2.2158	5.44E-26	85.0509	-0.1097	0.9538	172.0048	0.6077	5.96E-06	FALSE	FALSE	FALSE	TRUE	FALSE	FALSE	2
181	chr2L	544529	544762	234	*	210.94026	544663	0.205	0.3082	0.2412	0.2456	96.035	0.5773	0.01554	0.0231	0.9486	0.2265	0.7252	-0.3277	0.4623	FALSE	FALSE	FALSE	FALSE	FALSE	FALSE	FALSE	FALSE	FALSE	FALSE	42.5784	0.1982	0.9105	0.0771	0.8346	225.3029	0.1348	0.7063	53.5897	-0.065	0.7894	FALSE	TRUE	FALSE	TRUE	FALSE	FALSE	2
182	chr2L	550605	550671	67	*	19.23729	550629	0.1884	0.2982	0.2655	0.2478	9.4286	0.6114	0.5226	-0.0525	0.9599	0.4271	1	-0.2367	1	FALSE	FALSE	FALSE	FALSE	FALSE	FALSE	FALSE	FALSE	FALSE	FALSE	3.5557	-0.2827	1	-0.3902	1	16.7946	-0.1956	1	4.7309	0.2756	1	FALSE	FALSE	FALSE	FALSE	TRUE	FALSE	0
183	chr2L	559507	559610	104	*	44.37739	559556	0.239	0.2499	0.205	0.3061	19.3518	0.0596	1	0.5865	0.2399	-0.2577	1	0.2692	0.6196	FALSE	FALSE	FALSE	FALSE	FALSE	FALSE	FALSE	FALSE	FALSE	FALSE	5.342	-0.72	1	-0.5528	0.3766	30.639	-0.3378	0.7231	10.1242	-0.0653	1	FALSE	FALSE	FALSE	TRUE	FALSE	FALSE	0
184	chr2L	560358	560474	117	*	48.21877	560431	0.2168	0.316	0.1705	0.2967	21.7566	0.5272	0.3626	0.7891	0.09346	-0.3493	1	-0.0874	0.8882	FALSE	FALSE	FALSE	FALSE	FALSE	FALSE	FALSE	FALSE	FALSE	FALSE	5.3436	-0.7331	1	-0.1892	0.8489	50.0668	-0.4484	0.4824	12.8185	0.0268	1	FALSE	FALSE	FALSE	TRUE	FALSE	FALSE	0
185	chr2L	564016	564256	241	*	148.63066	564154	0.2125	0.3319	0.1754	0.2801	77.7989	0.6192	0.04223	0.6861	0.02016	-0.312	0.6761	-0.2451	0.7468	FALSE	FALSE	FALSE	FALSE	FALSE	FALSE	FALSE	FALSE	FALSE	FALSE	21.7213	-0.7015	0.09326	-0.3512	0.2284	198.6838	-0.2027	0.569	52.0989	0.2439	0.4057	FALSE	TRUE	FALSE	TRUE	FALSE	FALSE	1
186	chr2L	567964	568149	186	*	87.82063	568063	0.1975	0.2989	0.1867	0.317	47.5976	0.5654	0.1375	0.7904	0.02319	-0.1434	1	0.0815	0.9343	FALSE	FALSE	FALSE	FALSE	FALSE	FALSE	FALSE	FALSE	FALSE	FALSE	12.6032	-0.292	1	-0.2707	0.5594	89.0307	-0.165	0.8781	23.5289	0.1009	1	FALSE	FALSE	FALSE	TRUE	FALSE	FALSE	1
187	chr2L	568216	568441	226	*	109.63917	568334	0.3171	0.2457	0.2582	0.179	55.6389	-0.3805	0.3087	-0.5548	0.1057	-0.2932	0.745	-0.4675	0.2951	FALSE	FALSE	FALSE	FALSE	FALSE	FALSE	FALSE	FALSE	FALSE	FALSE	19.0781	0.2234	0.8562	-0.352	0.3367	82.3716	-0.2414	0.8472	38.9779	0.2075	0.6417	FALSE	FALSE	FALSE	TRUE	FALSE	FALSE	0
188	chr2L	574109	574316	208	*	217.52403	574236	0.2409	0.322	0.1793	0.2578	69.9486	0.3919	0.2782	0.5067	0.133	-0.4291	0.4876	-0.3142	0.6583	FALSE	FALSE	FALSE	FALSE	FALSE	FALSE	FALSE	FALSE	FALSE	FALSE	19.5632	-0.1264	1	-0.039	0.891	210.4721	-0.0865	0.8265	44.1479	-0.055	1	TRUE	TRUE	FALSE	TRUE	FALSE	FALSE	0
189	chr2L	574450	574571	122	*	95.83556	574510	0.207	0.3117	0.2258	0.2555	35.3478	0.5539	0.236	0.1262	0.8126	0.1383	1	-0.2894	0.9942	FALSE	FALSE	FALSE	FALSE	FALSE	FALSE	FALSE	FALSE	FALSE	FALSE	10.8675	-0.0914	1	0.4823	0.2292	210.4721	-0.0865	0.8265	44.1479	-0.055	1	TRUE	TRUE	FALSE	TRUE	FALSE	FALSE	0
190	chr2L	576891	577043	153	*	76.50526	576952	0.2164	0.4016	0.1028	0.2792	35.5382	0.8716	0.03664	1.3887	0.001495	-1.042	0.1875	-0.5249	0.2371	FALSE	FALSE	FALSE	FALSE	FALSE	FALSE	FALSE	FALSE	FALSE	FALSE	6.9261	-0.6509	1	-0.694	0.2187	71.8948	-0.5432	0.3839	14.9792	-0.138	1	FALSE	FALSE	FALSE	TRUE	FALSE	FALSE	0
191	chr2L	581540	581613	74	*	17.91792	581602	0.2307	0.181	0.3901	0.1982	13.8499	-0.3155	0.7672	-1.0193	0.07896	0.8171	0.9084	0.1133	0.9781	FALSE	FALSE	FALSE	FALSE	FALSE	FALSE	FALSE	FALSE	FALSE	FALSE	6.4438	-0.0181	1	-0.2181	0.7963	17.3697	0.3608	1	6.8921	-0.4018	1	FALSE	FALSE	TRUE	FALSE	FALSE	FALSE	0
192	chr2L	582477	582627	151	*	21.95595	582548	0.2011	0.1763	0.2216	0.401	18.9042	-0.1788	0.962	0.8449	0.09819	0.1621	1	1.1858	0.01872	FALSE	FALSE	FALSE	FALSE	FALSE	FALSE	FALSE	FALSE	FALSE	FALSE	6.6819	0.2039	1	0.4762	0.518	23.4126	-0.5992	0.4309	7.3386	-0.9173	0.7111	FALSE	FALSE	TRUE	FALSE	FALSE	FALSE	0
193	chr2L	586538	586664	127	*	16.76855	586577	0.3351	0.1444	0.278	0.2425	19.2568	-1.2376	0.009567	-0.1992	0.7143	-0.2838	1	0.7547	0.1518	FALSE	FALSE	FALSE	FALSE	FALSE	FALSE	FALSE	FALSE	FALSE	FALSE	9.4192	-0.5843	1	0.3574	0.4806	22.2349	0.5924	0.7471	16.99	-0.3188	0.7776	FALSE	FALSE	FALSE	FALSE	TRUE	FALSE	0
194	chr2L	588033	588131	99	*	49.00298	588084	0.311	0.3099	0.1791	0.2	19.7709	-0.0213	1	0.1472	0.8254	-0.8204	0.4049	-0.6519	0.3438	FALSE	FALSE	FALSE	FALSE	FALSE	FALSE	FALSE	FALSE	FALSE	FALSE	7.2858	-0.4991	1	0.3029	0.6312	39.7964	0.0027	1	18.1946	-0.088	1	FALSE	FALSE	FALSE	TRUE	FALSE	FALSE	0
195	chr2L	588514	588596	83	*	29.23952	588541	0.3341	0.2962	0.216	0.1537	14.4457	-0.1537	0.9387	-0.5642	0.3787	-0.5657	1	-0.9762	0.1518	FALSE	FALSE	FALSE	FALSE	FALSE	FALSE	FALSE	FALSE	FALSE	FALSE	6.6464	-0.0071	1	-0.4095	0.524	21.3015	-0.0102	1	11.07	-0.2949	1	FALSE	FALSE	FALSE	TRUE	FALSE	FALSE	0
196	chr2L	590066	590289	224	*	80.72222	590184	0.2797	0.2783	0.1508	0.2913	53.0235	-0.0312	0.995	0.9379	0.006546	-0.8996	0.04652	0.0695	0.9417	FALSE	FALSE	FALSE	FALSE	FALSE	FALSE	FALSE	FALSE	FALSE	FALSE	17.157	-1.1091	0.01814	-0.6439	0.03842	103.5718	-0.0571	0.9077	44.4358	-0.0378	1	FALSE	FALSE	FALSE	FALSE	TRUE	FALSE	0
197	chr2L	594596	594994	399	*	256.4855	594908	0.2111	0.3035	0.1679	0.3174	172.3205	0.5105	0.03964	0.9221	5.71E-05	-0.3501	0.2527	0.0616	0.9186	FALSE	FALSE	FALSE	FALSE	FALSE	FALSE	FALSE	FALSE	FALSE	FALSE	51.1992	-0.1905	0.7207	0.2091	0.5931	388.7455	-9.00E-04	1	71.9787	0.0591	0.7146	FALSE	FALSE	FALSE	TRUE	FALSE	FALSE	0
198	chr2L	597859	598170	312	*	36.65363	597991	0.3548	0.1596	0.3466	0.1389	78.9114	-1.1465	3.00E-05	-1.3021	1.41E-06	-0.0465	1	-0.2021	0.7925	TRUE	FALSE	FALSE	FALSE	FALSE	FALSE	FALSE	FALSE	FALSE	FALSE	33.5355	-0.0771	0.8808	-0.5428	0.02086	132.1408	0.5741	0.4048	83.5655	0.1911	0.3721	FALSE	FALSE	TRUE	FALSE	FALSE	FALSE	0
199	chr2L	600469	600971	503	*	53.63691	600822	0.4284	0.2667	0.1876	0.1173	100.9729	-0.6855	0.01521	-0.6988	0.02247	-1.1803	7.94E-05	-1.1937	2.53E-05	FALSE	FALSE	FALSE	FALSE	FALSE	TRUE	FALSE	FALSE	FALSE	FALSE	43.1864	-1.1563	2.01E-06	-0.6575	0.000506	223.1415	0.1327	0.9235	110.6849	0.6645	3.14E-05	FALSE	TRUE	TRUE	FALSE	FALSE	FALSE	0
200	chr2L	601547	601990	444	*	49.23444	601788	0.3592	0.3012	0.1858	0.1539	98.5504	-0.2518	0.4143	-0.267	0.3958	-0.9691	0.0007499	-0.9844	0.0002041	FALSE	FALSE	FALSE	FALSE	FALSE	FALSE	FALSE	FALSE	FALSE	FALSE	31.7894	-0.6906	0.02449	-0.8775	3.79E-05	191.2924	-0.1754	0.7597	87.055	0.4983	0.01379	FALSE	TRUE	TRUE	FALSE	FALSE	FALSE	1
201	chr2L	602452	602601	150	*	68.35551	602502	0.2455	0.2377	0.299	0.2178	46.4299	-0.0388	0.9363	-0.4456	0.2499	0.2806	1	-0.1262	0.8534	FALSE	FALSE	FALSE	FALSE	FALSE	FALSE	FALSE	FALSE	FALSE	FALSE	13.1536	-0.001	1	-0.589	0.1151	58.349	0.0015	1	23.6463	0.2687	0.9852	FALSE	FALSE	FALSE	TRUE	FALSE	FALSE	0
202	chr2L	602773	602862	90	*	22.07725	602817	0.2252	0.2943	0.2142	0.2663	20.1028	0.3485	0.676	0.2484	0.6705	-0.0309	1	-0.131	0.9312	FALSE	FALSE	FALSE	FALSE	FALSE	FALSE	FALSE	FALSE	FALSE	FALSE	6.2193	-0.5567	1	-0.3249	0.7386	34.5316	-0.133	0.9416	12.9001	0.0374	1	FALSE	FALSE	FALSE	FALSE	FALSE	TRUE	0
203	chr2L	606200	606321	122	*	41.1265	606253	0.2218	0.2733	0.2021	0.3028	24.8139	0.2482	0.646	0.6077	0.2512	-0.2132	1	0.1464	0.8395	FALSE	FALSE	FALSE	FALSE	FALSE	FALSE	FALSE	FALSE	FALSE	FALSE	7.1956	-0.683	1	-0.0731	0.9916	47.418	-0.1458	0.9076	11.4372	0.3395	1	FALSE	FALSE	FALSE	FALSE	FALSE	TRUE	0
204	chr2L	606486	606616	131	*	23.48206	606539	0.1422	0.3302	0.1965	0.3311	21.9434	1.2902	0.01309	0.7502	0.1411	0.5409	1	9.00E-04	1	FALSE	FALSE	FALSE	FALSE	FALSE	FALSE	FALSE	FALSE	FALSE	FALSE	5.4006	-0.3612	1	-0.187	0.8528	42.8308	-0.2279	0.8333	7.7879	-0.2666	1	FALSE	FALSE	TRUE	FALSE	FALSE	FALSE	0
205	chr2L	606788	606983	196	*	69.40234	606935	0.1779	0.2968	0.1496	0.3756	34.9455	0.7254	0.05157	1.307	0.0001511	-0.2367	1	0.3449	0.7465	FALSE	FALSE	FALSE	FALSE	FALSE	FALSE	FALSE	FALSE	FALSE	FALSE	7.6506	-0.1574	1	0.1559	0.8737	75.8297	-0.1517	0.8376	12.8252	-0.3076	1	FALSE	FALSE	TRUE	FALSE	FALSE	FALSE	0
206	chr2L	610252	610480	229	*	140.87093	610352	0.2068	0.26	0.2138	0.3194	50.8114	0.3101	0.4524	0.5539	0.107	0.0439	1	0.2876	0.5914	FALSE	FALSE	FALSE	FALSE	FALSE	FALSE	FALSE	FALSE	FALSE	FALSE	14.3616	-0.6885	0.4316	0.2948	0.4288	104.9863	0.0739	0.9256	24.0938	-0.2706	0.8273	FALSE	FALSE	TRUE	FALSE	FALSE	FALSE	0
207	chr2L	616065	616404	340	*	38.70414	616143	0.1686	0.2058	0.1713	0.4542	38.3993	0.2869	0.5343	1.374	4.74E-05	0.0537	1	1.1408	0.0005665	FALSE	FALSE	FALSE	FALSE	FALSE	FALSE	FALSE	FALSE	FALSE	TRUE	9.871	-0.3688	1	0.1997	0.6725	49.2922	-0.3138	0.5837	14.0901	0.0516	1	FALSE	FALSE	TRUE	FALSE	FALSE	FALSE	0
208	chr2L	619687	619922	236	*	55.35239	619819	0.2949	0.2931	0.1292	0.2829	38.0574	-0.0303	0.9742	1.1038	0.004295	-1.1984	0.05082	-0.0643	0.9569	FALSE	FALSE	FALSE	FALSE	FALSE	FALSE	FALSE	FALSE	FALSE	FALSE	12.6927	0.3559	0.8399	0.6945	0.0683	94.1456	-0.2543	0.5709	21.1637	-0.2749	0.8903	FALSE	FALSE	TRUE	FALSE	FALSE	FALSE	0
209	chr2L	621403	621530	128	*	50.38266	621465	0.264	0.3554	0.1587	0.2219	20.9336	0.4239	0.5386	0.4344	0.4539	-0.7079	0.5887	-0.6974	0.2404	FALSE	FALSE	FALSE	FALSE	FALSE	FALSE	FALSE	FALSE	FALSE	FALSE	7.4788	-0.0596	1	0.2183	0.7804	51.9803	0.2188	0.7917	10.9082	0.0321	1	FALSE	FALSE	FALSE	TRUE	FALSE	FALSE	0
210	chr2L	632661	632744	84	*	20.29973	632701	0.1656	0.2077	0.1302	0.4965	11.8248	0.2438	0.8046	1.9128	0.001612	-0.4019	1	1.2672	0.05445	FALSE	FALSE	FALSE	FALSE	FALSE	FALSE	FALSE	FALSE	FALSE	FALSE	3.2708	-0.0945	1	0.7927	0.5112	15.2092	-0.3134	1	6.5198	-0.2354	1	FALSE	FALSE	TRUE	FALSE	FALSE	FALSE	0
211	chr2L	635246	635418	173	*	23.03892	635358	0.2176	0.3633	0.1062	0.3128	19.8322	0.6979	0.2562	1.4758	0.006722	-1.0008	0.5388	-0.2229	0.8342	FALSE	FALSE	FALSE	FALSE	FALSE	FALSE	FALSE	FALSE	FALSE	FALSE	5.6348	-0.7829	1	0.5362	0.3748	50.6297	-1.1549	0.01243	12.669	0.9572	0.0889	FALSE	TRUE	TRUE	FALSE	FALSE	FALSE	1
212	chr2L	638983	639080	98	*	15.18861	639020	0.2551	0.3341	0.2119	0.1988	12.54	0.4158	0.5415	-0.0898	0.9126	-0.2657	1	-0.7713	0.5442	FALSE	FALSE	FALSE	FALSE	FALSE	FALSE	FALSE	FALSE	FALSE	FALSE	3.8278	-0.3268	1	0.2254	1	26.8173	0.1151	0.946	11.4058	-0.6194	0.7784	FALSE	FALSE	TRUE	FALSE	FALSE	FALSE	0
213	chr2L	660796	661018	223	*	29.28687	660918	0.2887	0.3415	0.176	0.1938	28.3886	0.2447	0.6543	0.0379	1	-0.6121	0.7052	-0.8189	0.08359	FALSE	FALSE	FALSE	FALSE	FALSE	FALSE	FALSE	FALSE	FALSE	FALSE	11.5078	0.0516	1	0.3457	0.479	63.3505	-0.374	0.5303	22.7686	0.2531	1	FALSE	FALSE	FALSE	FALSE	TRUE	FALSE	0
214	chr2L	664487	664745	259	*	24.80308	664583	0.4036	0.1598	0.252	0.1846	40.822	-1.3217	9.80E-06	-0.4559	0.2002	-0.6775	0.1539	0.1884	0.8331	FALSE	FALSE	FALSE	FALSE	FALSE	FALSE	FALSE	FALSE	FALSE	FALSE	13.2173	-0.4992	0.6034	-1.1591	0.0006864	45.0673	0.512	0.5904	49.155	0.3029	0.2214	FALSE	FALSE	FALSE	FALSE	TRUE	FALSE	1
215	chr2L	667628	667994	367	*	25.63053	667731	0.5864	0.2762	0.0891	0.0483	59.9821	-1.0889	5.92E-05	-0.9119	0.03784	-2.7026	8.84E-17	-2.5256	1.28E-13	FALSE	FALSE	FALSE	TRUE	FALSE	FALSE	FALSE	FALSE	FALSE	FALSE	21.672	-0.9614	0.05362	-1.6009	7.01E-07	158.0049	0.5872	0.1005	69.6185	0.2867	0.3049	FALSE	FALSE	FALSE	FALSE	TRUE	FALSE	0
216	chr2L	668972	669131	160	*	40.07362	669053	0.3157	0.2482	0.2135	0.2227	37.1802	-0.3363	0.4328	0.0284	0.9624	-0.5258	0.7547	-0.1612	0.8241	FALSE	FALSE	FALSE	FALSE	FALSE	FALSE	FALSE	FALSE	FALSE	FALSE	12.0725	-0.7751	0.2432	-1.5492	1.82E-06	81.7585	0.0824	0.8973	25.6108	0.0015	1	FALSE	FALSE	FALSE	FALSE	TRUE	FALSE	1
217	chr2L	671491	671795	305	*	166.64514	671676	0.2886	0.2808	0.2083	0.2223	90.7197	-0.0475	0.9036	0.0691	0.7937	-0.4634	0.3011	-0.3468	0.3112	FALSE	FALSE	FALSE	FALSE	FALSE	FALSE	FALSE	FALSE	FALSE	FALSE	23.0085	-0.3127	0.5391	-2.0076	2.00E-13	205.3437	0.0345	0.9313	67.1912	-0.0053	0.8597	FALSE	FALSE	FALSE	FALSE	TRUE	FALSE	0
218	chr2L	676759	676860	102	*	17.87854	676805	0.2045	0.2089	0.3458	0.2408	14.2981	0.0298	0.9955	-0.5063	0.3763	0.7292	1	0.1931	0.8343	FALSE	FALSE	FALSE	FALSE	FALSE	FALSE	FALSE	FALSE	FALSE	FALSE	3.7664	-0.743	1	-0.0013	1	19.5836	-0.0549	1	7.3439	-0.2322	1	FALSE	FALSE	FALSE	FALSE	TRUE	FALSE	0
219	chr2L	678764	678901	138	*	17.92346	678851	0.292	0.1677	0.4146	0.1257	18.1804	-0.8206	0.1561	-1.7453	0.0003841	0.5159	1	-0.4089	0.5702	FALSE	FALSE	FALSE	FALSE	FALSE	FALSE	FALSE	FALSE	FALSE	FALSE	5.419	0.1898	1	-1.2282	0.02614	19.5252	0.4241	0.883	16.2714	-0.2796	0.9122	FALSE	FALSE	FALSE	FALSE	TRUE	FALSE	0
220	chr2L	682720	682872	153	*	19.01059	682800	0.2225	0.2533	0.3387	0.1856	19.3496	0.1897	0.7939	-0.9049	0.06555	0.6418	1	-0.4528	0.54	FALSE	FALSE	FALSE	FALSE	FALSE	FALSE	FALSE	FALSE	FALSE	FALSE	5.1662	-0.2481	1	-0.2434	0.785	28.4874	-0.1155	0.9357	13.089	0.0541	1	FALSE	FALSE	FALSE	FALSE	TRUE	FALSE	0
221	chr2L	684147	684358	212	*	43.04027	684294	0.2009	0.2593	0.2963	0.2435	29.5237	0.4077	0.4446	-0.2794	0.5614	0.5981	0.6995	-0.0891	0.831	FALSE	FALSE	FALSE	FALSE	FALSE	FALSE	FALSE	FALSE	FALSE	FALSE	6.4738	0.0295	1	0.6661	0.2506	43.5928	0.2144	0.8115	9.7955	-0.0908	1	FALSE	FALSE	FALSE	FALSE	TRUE	FALSE	0
222	chr2L	684600	684711	112	*	24.16674	684644	0.1743	0.3208	0.1925	0.3124	13.0997	0.8237	0.2101	0.7094	0.3765	0.0976	1	-0.0168	1	FALSE	FALSE	FALSE	FALSE	FALSE	FALSE	FALSE	FALSE	FALSE	FALSE	3.7871	0.2221	1	-0.1118	1	22.0905	-0.386	0.7256	4.3254	-0.2162	1	FALSE	FALSE	FALSE	FALSE	TRUE	FALSE	0
223	chr2L	685135	685305	171	*	106.85278	685192	0.1443	0.206	0.2782	0.3715	33.5063	0.4951	0.2814	0.4203	0.2465	0.9174	0.1763	0.8426	0.0167	FALSE	FALSE	FALSE	FALSE	FALSE	FALSE	FALSE	FALSE	FALSE	FALSE	6.8395	0.2412	1	0.878	0.07999	45.127	-0.0154	1	14.1473	0.0134	1	FALSE	FALSE	FALSE	FALSE	TRUE	FALSE	0
224	chr2L	701366	701456	91	*	15.20044	701404	0.1747	0.2612	0.192	0.3721	15.6761	0.5603	0.5792	0.9375	0.106	0.1386	1	0.5157	0.6359	FALSE	FALSE	FALSE	FALSE	FALSE	FALSE	FALSE	FALSE	FALSE	FALSE	5.4882	-0.1468	1	0.4212	0.5396	21.908	-0.2303	1	6.5862	-0.6301	1	FALSE	FALSE	FALSE	FALSE	TRUE	FALSE	0
225	chr2L	701739	702368	630	*	131.46127	701889	0.192	0.2918	0.2288	0.2874	135.8631	0.5997	0.03544	0.3169	0.391	0.264	0.523	-0.0188	1	FALSE	FALSE	FALSE	FALSE	FALSE	FALSE	FALSE	FALSE	FALSE	FALSE	34.9576	0.0516	0.9164	0.2125	0.5248	251.6169	-0.3125	0.6344	65.5251	1.00E-04	0.8699	FALSE	FALSE	FALSE	FALSE	TRUE	FALSE	0
226	chr2L	704888	705076	189	*	33.50594	704953	0.171	0.3381	0.1167	0.3742	35.9887	0.9861	0.02556	1.6403	0.0001186	-0.5209	0.9655	0.1333	0.885	FALSE	FALSE	FALSE	FALSE	FALSE	FALSE	FALSE	FALSE	FALSE	FALSE	6.1989	-0.5918	1	-0.2974	0.6722	71.8292	-0.5197	0.6294	11.9272	-0.3394	1	FALSE	FALSE	FALSE	FALSE	TRUE	FALSE	0
227	chr2L	708218	708632	415	*	132.44815	708424	0.1602	0.3193	0.1324	0.3881	115.5549	0.978	0.0003698	1.5331	9.34E-09	-0.278	0.5332	0.2771	0.5041	FALSE	FALSE	FALSE	FALSE	FALSE	FALSE	FALSE	FALSE	FALSE	FALSE	18.1978	-0.2997	0.7007	-1.685	6.76E-10	273.7496	0.3568	0.4122	46.693	-0.5513	0.02776	FALSE	FALSE	FALSE	FALSE	TRUE	FALSE	0
228	chr2L	712812	713090	279	*	55.91129	712887	0.1172	0.2633	0.1585	0.461	70.3006	1.1258	0.004916	1.5415	1.61E-05	0.3898	0.7184	0.8056	0.0665	FALSE	FALSE	FALSE	FALSE	FALSE	FALSE	FALSE	TRUE	FALSE	FALSE	10.6953	-0.1004	1	-0.5479	0.1585	114.5694	-0.0592	0.9307	21.2022	-0.4956	0.3766	FALSE	FALSE	FALSE	FALSE	TRUE	FALSE	0
229	chr2L	713353	713874	522	*	88.42377	713751	0.1539	0.3832	0.1071	0.3557	136.5285	1.3019	1.37E-06	1.7299	3.82E-10	-0.5374	0.1777	-0.1094	0.8237	FALSE	FALSE	FALSE	FALSE	FALSE	FALSE	FALSE	TRUE	FALSE	FALSE	20.2129	-0.5246	0.3149	-1.0891	0.0002798	308.4957	-0.4667	0.6146	44.6847	-0.3232	0.2946	FALSE	TRUE	FALSE	FALSE	TRUE	FALSE	0
230	chr2L	714372	714500	129	*	16.6777	714436	0.1928	0.4482	0.1375	0.2215	24.7018	1.1795	0.002774	0.6829	0.16	-0.515	1	-1.0116	0.007716	FALSE	FALSE	FALSE	FALSE	FALSE	FALSE	FALSE	FALSE	TRUE	FALSE	7.2026	0.205	1	0.3462	0.583	65.2026	-0.5291	0.582	11.5651	-0.4955	1	FALSE	FALSE	FALSE	FALSE	FALSE	TRUE	0
231	chr2L	714895	715518	624	*	122.00051	715071	0.1487	0.3592	0.1182	0.3739	216.5014	1.2604	1.28E-07	1.6557	2.26E-12	-0.3354	0.3047	0.0599	0.8567	FALSE	FALSE	FALSE	FALSE	FALSE	FALSE	FALSE	TRUE	FALSE	FALSE	39.6411	0.038	0.9729	-0.0834	0.9125	480.2223	-0.544	0.5835	62.1554	0.0153	0.7877	FALSE	FALSE	FALSE	TRUE	FALSE	FALSE	1
232	chr2L	717503	717674	172	*	27.05614	717619	0.1282	0.4085	0.1064	0.3569	29.7454	1.6552	1.18E-05	1.6889	2.46E-05	-0.2271	1	-0.1935	0.7583	FALSE	FALSE	FALSE	FALSE	FALSE	FALSE	FALSE	TRUE	FALSE	FALSE	5.4069	0.1192	1	0.7339	0.2528	66.2243	-0.316	0.8057	10.024	-0.1841	1	FALSE	FALSE	TRUE	FALSE	FALSE	FALSE	0
233	chr2L	722880	722986	107	*	16.66817	722919	0.1925	0.3666	0.2105	0.2304	12.0796	0.9041	0.1898	0.1629	0.839	0.0895	1	-0.6516	0.4333	FALSE	FALSE	FALSE	FALSE	FALSE	FALSE	FALSE	FALSE	FALSE	FALSE	2.8013	-1.307	1	-0.0809	1	31.1457	-0.2533	0.8026	7.1477	0.3717	1	FALSE	FALSE	FALSE	FALSE	FALSE	TRUE	0
234	chr2L	740125	740338	214	*	72.07983	740246	0.2288	0.2553	0.2798	0.2361	31.9426	0.173	0.7871	-0.2488	0.629	0.3193	1	-0.1025	1	FALSE	FALSE	FALSE	FALSE	FALSE	FALSE	FALSE	FALSE	FALSE	FALSE	11.768	0.6888	0.5749	0.6074	0.1624	54.4834	-0.1692	0.9131	17.5282	0.1346	1	FALSE	FALSE	FALSE	FALSE	TRUE	FALSE	0
235	chr2L	745849	745930	82	*	20.83815	745867	0.2793	0.2188	0.2778	0.2241	10.4614	-0.3333	0.6869	-0.3321	0.6482	0.0483	1	0.0495	1	FALSE	FALSE	FALSE	FALSE	FALSE	FALSE	FALSE	FALSE	FALSE	FALSE	3.9951	0.3175	1	0.1614	1	15.5839	-0.2083	1	9.4931	0.1115	1	FALSE	FALSE	TRUE	FALSE	FALSE	FALSE	0
236	chr2L	759272	759389	118	*	15.67649	759315	0.2121	0.2713	0.2105	0.3062	14.3116	0.3615	0.6836	0.5117	0.3842	0.0252	1	0.1755	0.9355	FALSE	FALSE	FALSE	FALSE	FALSE	FALSE	FALSE	FALSE	FALSE	FALSE	4.4692	-0.0346	1	0.1148	0.993	25.5132	0.2957	0.8143	9.4307	-0.2758	1	FALSE	FALSE	FALSE	FALSE	FALSE	TRUE	0
237	chr2L	801338	801575	238	*	52.94417	801472	0.323	0.1437	0.303	0.2304	39.8018	-1.1668	0.0007017	-0.3974	0.2851	-0.1127	1	0.6567	0.09251	FALSE	FALSE	FALSE	FALSE	FALSE	FALSE	FALSE	FALSE	FALSE	FALSE	13.6345	-0.5238	0.5734	-1.5798	5.03E-06	47.0736	0.5301	0.6085	68.646	0.2211	0.3067	FALSE	FALSE	TRUE	FALSE	FALSE	FALSE	0
238	chr2L	809124	809276	153	*	22.91399	809231	0.1554	0.1551	0.1962	0.4933	16.5297	-0.0235	1	1.348	0.01151	0.2986	1	1.67	0.002149	FALSE	FALSE	FALSE	FALSE	FALSE	FALSE	FALSE	FALSE	FALSE	FALSE	4.1103	0.8805	1	0.1797	1	17.3816	-0.2724	1	6.4512	-0.2715	1	FALSE	FALSE	TRUE	FALSE	FALSE	FALSE	0
239	chr2L	809581	809710	130	*	41.39487	809659	0.2079	0.2271	0.2295	0.3355	19.4907	0.1297	1	0.6164	0.281	0.0632	1	0.55	0.504	FALSE	FALSE	FALSE	FALSE	FALSE	FALSE	FALSE	FALSE	FALSE	FALSE	5.1427	-0.7788	1	0.2499	0.7999	28.0663	0.0027	1	7.1644	-0.7098	0.8336	FALSE	FALSE	FALSE	TRUE	FALSE	FALSE	0
240	chr2L	810487	810633	147	*	80.57085	810561	0.1687	0.3485	0.1517	0.3311	29.6261	1.0273	0.006441	1.1276	0.003355	-0.1665	1	-0.0661	0.9112	FALSE	FALSE	FALSE	FALSE	FALSE	FALSE	FALSE	TRUE	FALSE	FALSE	5.2235	0.5065	1	0.4758	0.5047	53.6051	-0.5336	0.2616	10.6082	1.00E-04	1	FALSE	FALSE	FALSE	TRUE	FALSE	FALSE	0
241	chr2L	811537	811628	92	*	21.49668	811587	0.1915	0.2473	0.1867	0.3744	15.3767	0.3825	0.581	0.9874	0.05842	0.005	1	0.6099	0.3569	FALSE	FALSE	FALSE	FALSE	FALSE	FALSE	FALSE	FALSE	FALSE	FALSE	3.6684	-0.0987	1	0.4659	0.853	22.6033	-0.2788	0.8383	5.8479	-0.3188	1	FALSE	FALSE	FALSE	FALSE	FALSE	TRUE	0
242	chr2L	815877	816043	167	*	137.67929	815984	0.2056	0.2957	0.2717	0.227	47.5354	0.4913	0.2156	-0.2845	0.4694	0.3988	0.5804	-0.3769	0.4899	FALSE	FALSE	FALSE	FALSE	FALSE	FALSE	FALSE	FALSE	FALSE	FALSE	15.9936	0.1417	1	-0.1271	0.5764	91.0678	-0.1239	0.8136	27.8719	0.0558	1	FALSE	FALSE	FALSE	TRUE	FALSE	FALSE	0
243	chr2L	819868	820031	164	*	131.19937	819914	0.2404	0.2736	0.259	0.227	61.1326	0.184	0.6479	-0.1828	0.6105	0.0971	1	-0.2697	0.5327	FALSE	FALSE	FALSE	FALSE	FALSE	FALSE	FALSE	FALSE	FALSE	FALSE	21.5283	0.2823	0.7484	-0.0214	0.9751	114.7939	-0.1759	0.6597	36.64	0.2677	0.6818	FALSE	FALSE	FALSE	TRUE	FALSE	FALSE	0
244	chr2L	821295	821589	295	*	75.95466	821409	0.2412	0.3033	0.2256	0.2299	79.3384	0.3158	0.3839	0.0035	1	-0.0827	1	-0.3951	0.3799	FALSE	FALSE	FALSE	FALSE	FALSE	FALSE	FALSE	FALSE	FALSE	FALSE	22.5287	0.0051	1	0.0467	0.8691	143.1415	-0.2655	0.6195	42.4726	-0.0865	0.9573	FALSE	FALSE	FALSE	TRUE	FALSE	FALSE	0
245	chr2L	825735	826061	327	*	179.27684	825943	0.2454	0.2572	0.2757	0.2217	143.596	0.0671	0.5958	-0.3191	0.1869	0.173	0.6043	-0.2132	0.5737	FALSE	FALSE	FALSE	FALSE	FALSE	FALSE	FALSE	FALSE	FALSE	FALSE	52.7702	0.3168	0.4492	-0.0816	0.8828	253.618	0.0509	0.8513	79.5871	0.1216	0.6097	FALSE	FALSE	FALSE	TRUE	FALSE	FALSE	1
246	chr2L	826181	826311	131	*	20.84013	826220	0.2053	0.3145	0.2714	0.2089	28.5239	0.5933	0.2332	-0.3373	0.5014	0.3444	0.7964	-0.5862	0.2939	FALSE	FALSE	FALSE	FALSE	FALSE	FALSE	FALSE	FALSE	FALSE	FALSE	12.5971	0.3502	1	0.4115	0.3636	50.5336	-0.4241	0.5871	9.1242	0.0251	1	FALSE	FALSE	FALSE	TRUE	FALSE	FALSE	0
247	chr2L	826383	826926	544	*	219.30962	826539	0.2351	0.2531	0.2776	0.2341	205.504	0.1085	0.7043	-0.2514	0.324	0.2441	0.377	-0.1158	0.7477	FALSE	FALSE	FALSE	FALSE	FALSE	FALSE	FALSE	FALSE	FALSE	FALSE	66.9427	0.2596	0.3472	-0.1308	0.8968	345.008	-0.1296	0.7101	119.0311	0.6845	4.87E-06	TRUE	TRUE	FALSE	TRUE	FALSE	FALSE	1
248	chr2L	833224	833419	196	*	50.85616	833308	0.2043	0.3726	0.1322	0.291	30.2067	0.8355	0.07609	1.072	0.02616	-0.5944	0.571	-0.3578	0.6328	FALSE	FALSE	FALSE	FALSE	FALSE	FALSE	FALSE	FALSE	FALSE	FALSE	6.5561	-0.1627	1	-0.9087	0.06579	69.3095	0.2525	0.6603	14.9409	-0.0491	1	FALSE	FALSE	TRUE	FALSE	FALSE	FALSE	0
249	chr2L	839564	839685	122	*	19.69752	839649	0.2735	0.2772	0.3091	0.1403	19.5942	0.0202	0.9998	-1.1735	0.0105	0.2278	1	-0.9659	0.08584	FALSE	FALSE	FALSE	FALSE	FALSE	FALSE	FALSE	FALSE	FALSE	FALSE	6.6209	0.7489	1	0.3161	0.6591	27.1779	0.3027	0.803	11.0434	-0.519	1	FALSE	FALSE	FALSE	FALSE	TRUE	FALSE	0
250	chr2L	840041	840273	233	*	32.87915	840187	0.2296	0.2742	0.1863	0.3099	35.2106	0.2311	0.6801	0.7526	0.05939	-0.3392	1	0.1823	0.7759	FALSE	FALSE	FALSE	FALSE	FALSE	FALSE	FALSE	FALSE	FALSE	FALSE	11.8897	-0.4504	1	-0.6676	0.1135	43.6624	0.0118	1	18.1542	-0.3627	0.6635	FALSE	FALSE	FALSE	FALSE	TRUE	FALSE	0
251	chr2L	849637	849731	95	*	17.83578	849682	0.1719	0.4731	0.2187	0.1363	26.2495	1.4821	0.0003333	-0.7315	0.119	0.3913	1	-1.8223	5.03E-06	FALSE	FALSE	FALSE	FALSE	FALSE	FALSE	FALSE	FALSE	TRUE	FALSE	5.5145	-0.0337	1	-1.4875	0.0101	97.0928	-0.1113	0.8842	21.5697	1.3213	0.0001555	FALSE	FALSE	FALSE	FALSE	TRUE	FALSE	0
252	chr2L	849801	850323	523	*	277.48804	850066	0.2289	0.2728	0.3004	0.198	311.5573	0.2549	0.2396	-0.6047	0.0007912	0.3947	0.06729	-0.465	0.0253	FALSE	FALSE	FALSE	FALSE	FALSE	FALSE	FALSE	FALSE	FALSE	FALSE	92.5925	0.2576	0.2955	-1.4945	5.27E-20	670.1089	0.047	0.896	225.224	0.7705	1.93E-12	TRUE	TRUE	FALSE	TRUE	FALSE	FALSE	4
253	chr2L	850643	850780	138	*	37.85535	850705	0.2521	0.2299	0.2499	0.2681	39.5202	-0.1519	0.8381	0.087	0.8206	-0.0246	1	0.2143	0.7686	FALSE	FALSE	FALSE	FALSE	FALSE	FALSE	FALSE	FALSE	FALSE	FALSE	15.4889	0.3701	0.7021	0.0688	0.7614	53.6087	0.2917	0.7286	18.2367	0.0099	1	FALSE	FALSE	FALSE	FALSE	FALSE	TRUE	0
254	chr2L	850897	851195	299	*	249.54588	851094	0.2425	0.2526	0.275	0.23	167.7824	0.0535	0.7448	-0.2598	0.3142	0.1763	0.4554	-0.137	0.6257	FALSE	FALSE	FALSE	FALSE	FALSE	FALSE	FALSE	FALSE	FALSE	FALSE	59.1594	0.2116	0.4427	0.0235	1	269.347	-0.0792	0.916	92.3135	0.2644	0.225	FALSE	FALSE	FALSE	TRUE	FALSE	FALSE	0
255	chr2L	852649	852880	232	*	120.79596	852765	0.2873	0.3055	0.1541	0.2531	80.3916	0.0757	0.8521	0.6946	0.01871	-0.8959	0.01003	-0.277	0.7811	FALSE	FALSE	FALSE	FALSE	FALSE	FALSE	FALSE	FALSE	FALSE	FALSE	23.7312	0.1695	0.7724	-0.6107	0.05886	178.5976	-0.081	0.8527	49.0148	-0.1431	0.7024	FALSE	TRUE	FALSE	TRUE	FALSE	FALSE	0
256	chr2L	855365	855557	193	*	142.11397	855442	0.2758	0.2193	0.2566	0.2484	58.6743	-0.3475	0.4128	-0.0595	0.9002	-0.1141	1	0.1739	0.7727	FALSE	FALSE	FALSE	FALSE	FALSE	FALSE	FALSE	FALSE	FALSE	FALSE	17.5164	0.019	1	0.2242	0.5416	92.9968	0.017	1	28.1325	-0.1573	0.8137	FALSE	TRUE	FALSE	TRUE	FALSE	FALSE	0
257	chr2L	865717	865971	255	*	159.88673	865843	0.2699	0.2506	0.27	0.2095	120.5426	-0.1048	0.7699	-0.3678	0.16	-0.005	0.8677	-0.268	0.6273	FALSE	FALSE	FALSE	FALSE	FALSE	FALSE	FALSE	FALSE	FALSE	FALSE	54.1351	0.1077	0.6513	0.1576	0.8532	228.4345	0.0158	0.941	73.2051	0.0335	0.7871	FALSE	FALSE	FALSE	TRUE	FALSE	FALSE	0
258	chr2L	867320	867426	107	*	54.83147	867355	0.227	0.2631	0.2572	0.2527	45.7754	0.2266	0.6374	1.00E-04	1	0.1613	1	-0.0651	1	FALSE	FALSE	FALSE	FALSE	FALSE	FALSE	FALSE	FALSE	FALSE	FALSE	22.5015	0.4317	0.4173	0.3605	0.2519	77.1896	0.2806	0.5052	19.6843	-0.492	0.2956	FALSE	FALSE	FALSE	FALSE	TRUE	FALSE	0
259	chr2L	867632	867838	207	*	111.50475	867768	0.268	0.2006	0.3354	0.196	88.794	-0.4356	0.1835	-0.7866	0.004904	0.3116	0.739	-0.0393	1	FALSE	FALSE	FALSE	FALSE	FALSE	FALSE	FALSE	FALSE	FALSE	FALSE	33.0798	0.1594	0.7244	-0.3501	0.1836	152.1384	-0.065	0.9529	45.7191	0.0754	0.8843	FALSE	FALSE	FALSE	FALSE	TRUE	FALSE	0
260	chr2L	867979	868480	502	*	120.56008	868030	0.2605	0.2128	0.3184	0.2084	191.5874	-0.2938	0.1216	-0.6142	0.0003981	0.2884	0.1669	-0.032	0.8843	FALSE	FALSE	FALSE	FALSE	FALSE	FALSE	FALSE	FALSE	FALSE	FALSE	74.16	0.28	0.3045	-0.128	0.9089	335.6336	0.0772	0.8797	108.2104	-0.0705	0.6539	FALSE	FALSE	FALSE	TRUE	FALSE	FALSE	0
261	chr2L	869744	869905	162	*	143.13493	869846	0.2435	0.2299	0.338	0.1885	79.0326	-0.0935	0.829	-0.8523	0.002336	0.4658	0.3384	-0.2929	0.7459	FALSE	FALSE	FALSE	FALSE	FALSE	FALSE	FALSE	FALSE	FALSE	FALSE	29.3315	0.4047	0.4117	-0.0683	0.8745	131.0504	0.1414	0.7374	40.8	-1.00E-04	1	FALSE	FALSE	FALSE	TRUE	FALSE	FALSE	0
262	chr2L	870386	870542	157	*	147.21594	870458	0.2602	0.1951	0.3553	0.1894	79.9705	-0.4205	0.1773	-0.9105	0.000319	0.4423	0.3011	-0.0477	1	FALSE	FALSE	FALSE	FALSE	FALSE	FALSE	FALSE	FALSE	FALSE	FALSE	27.6142	0.1718	0.776	-0.3665	0.2312	117.8382	-0.0123	1	41.5609	0.3876	0.2558	FALSE	FALSE	FALSE	TRUE	FALSE	FALSE	0
263	chr2L	870809	871140	332	*	62.77639	871089	0.2537	0.2062	0.3357	0.2044	97.1344	-0.3088	0.2814	-0.7232	0.00134	0.4062	0.3503	-0.0083	1	FALSE	FALSE	FALSE	FALSE	FALSE	FALSE	FALSE	FALSE	FALSE	FALSE	42.29	0.1808	0.9211	-0.2133	0.547	131.453	-0.2346	0.569	50.6232	0.1404	0.5825	FALSE	FALSE	FALSE	TRUE	FALSE	FALSE	0
264	chr2L	871378	871589	212	*	179.0405	871478	0.2929	0.2117	0.3145	0.1809	117.9739	-0.4601	0.09178	-0.8053	0.001291	0.1171	0.7081	-0.2282	0.5924	FALSE	FALSE	FALSE	FALSE	FALSE	FALSE	FALSE	FALSE	FALSE	FALSE	55.87	0.5899	0.04751	0.3925	0.1906	181.316	-0.0266	0.9256	67.6994	0.0358	0.7545	FALSE	FALSE	FALSE	FALSE	FALSE	TRUE	0
265	chr2L	871720	871855	136	*	44.99452	871804	0.2819	0.1705	0.4182	0.1294	42.402	-0.7581	0.0543	-1.6897	5.15E-07	0.553	0.6318	-0.3786	0.5412	FALSE	FALSE	FALSE	FALSE	FALSE	FALSE	FALSE	FALSE	FALSE	FALSE	20.3631	-0.0452	1	-0.2483	0.4806	46.7259	-0.8382	0.06094	24.0702	0.282	0.7447	FALSE	FALSE	FALSE	FALSE	TRUE	FALSE	0
266	chr2L	885130	885221	92	*	63.44547	885179	0.2214	0.2671	0.2653	0.2463	18.6286	0.2615	0.6865	-0.106	0.867	0.232	1	-0.1356	0.9262	FALSE	FALSE	FALSE	FALSE	FALSE	FALSE	FALSE	FALSE	FALSE	FALSE	5.4487	-0.4929	1	-0.3115	0.6922	36.3654	-0.1555	0.9201	10.7684	0.1078	1	FALSE	FALSE	FALSE	TRUE	FALSE	FALSE	0
267	chr2L	901007	901514	508	*	145.01424	901393	0.2732	0.2412	0.2216	0.264	123.83	-0.1782	0.5643	0.2488	0.3478	-0.2964	0.3669	0.1306	0.7526	FALSE	FALSE	FALSE	FALSE	FALSE	FALSE	FALSE	FALSE	FALSE	FALSE	32.2268	0.1041	0.8687	-0.2526	0.5081	157.1995	-0.2346	0.7677	100.2449	0.3978	0.1021	FALSE	FALSE	TRUE	FALSE	FALSE	FALSE	0
268	chr2L	901613	901849	237	*	160.15271	901664	0.2697	0.2579	0.2797	0.1926	77.606	-0.0651	0.8966	-0.5189	0.1055	0.0432	1	-0.4106	0.4625	FALSE	FALSE	FALSE	FALSE	FALSE	FALSE	FALSE	FALSE	FALSE	FALSE	23.7419	0.1187	0.8869	0.0398	0.8669	158.1501	0.1758	0.6705	45.1536	-0.0769	0.88	FALSE	FALSE	FALSE	TRUE	FALSE	FALSE	0
269	chr2L	921901	922061	161	*	52.94417	921967	0.1429	0.2461	0.2853	0.3258	24.1337	0.7614	0.1216	0.1952	0.6825	0.982	0.3048	0.4158	0.4726	FALSE	FALSE	FALSE	FALSE	FALSE	FALSE	FALSE	FALSE	FALSE	FALSE	5.7387	0.1682	1	0.8075	0.1413	39.7731	-0.1601	0.8823	12.6089	-0.3471	1	FALSE	FALSE	FALSE	TRUE	FALSE	FALSE	0
270	chr2L	922214	922309	96	*	83.51665	922258	0.1388	0.2575	0.2466	0.3571	19.3725	0.9362	0.1227	0.5451	0.3004	0.8613	0.7843	0.4702	0.3936	FALSE	FALSE	FALSE	FALSE	FALSE	FALSE	FALSE	FALSE	FALSE	FALSE	5.4963	0.75	1	1.2023	0.05513	33.9908	-0.3485	0.7694	7.8301	-0.0013	1	FALSE	FALSE	FALSE	TRUE	FALSE	FALSE	0
271	chr2L	922601	922882	282	*	99.77369	922742	0.1341	0.1824	0.2007	0.4828	48.1313	0.467	0.3057	1.2547	8.46E-05	0.6038	0.3355	1.3914	8.24E-06	FALSE	FALSE	FALSE	FALSE	FALSE	FALSE	FALSE	FALSE	FALSE	TRUE	9.5535	-0.5529	0.7635	0.2191	0.6494	62.306	-0.1723	0.8313	27.1528	-0.4557	0.2901	FALSE	FALSE	FALSE	TRUE	FALSE	FALSE	0
272	chr2L	974204	974438	235	*	68.90288	974307	0.1774	0.3581	0.1913	0.2732	33.2347	1.0133	0.006417	0.526	0.192	0.1102	1	-0.3771	0.4843	FALSE	FALSE	FALSE	FALSE	FALSE	FALSE	FALSE	FALSE	FALSE	FALSE	7.8884	-0.1502	1	-0.032	1	76.2225	-0.4176	0.6704	17.7122	-0.0826	1	FALSE	FALSE	TRUE	FALSE	FALSE	FALSE	0
273	chr2L	1006159	1006254	96	*	41.00191	1006193	0.2526	0.2527	0.2902	0.2044	16.6067	-0.0051	1	-0.4992	0.5031	0.1741	1	-0.3201	0.744	FALSE	FALSE	FALSE	FALSE	FALSE	FALSE	FALSE	FALSE	FALSE	FALSE	5.3497	0.4898	1	-0.0114	1	23.9046	-0.081	0.9776	7.2404	0.08	1	FALSE	FALSE	TRUE	FALSE	FALSE	FALSE	0
274	chr2L	1006570	1006793	224	*	128.85222	1006630	0.2607	0.2039	0.3386	0.1969	45.8263	-0.3327	0.5193	-0.7883	0.03653	0.4075	0.8012	-0.0481	0.989	FALSE	FALSE	FALSE	FALSE	FALSE	FALSE	FALSE	FALSE	FALSE	FALSE	13.3113	0.5584	0.656	-0.302	0.5311	56.6281	0.2466	0.7292	22.9015	0.4632	0.3456	FALSE	FALSE	TRUE	FALSE	FALSE	FALSE	0
275	chr2L	1007240	1008306	1067	*	92.82999	1007977	0.2015	0.2561	0.219	0.3235	129.8644	0.3479	0.1308	0.5689	0.01319	0.1177	0.7317	0.3387	0.2529	FALSE	FALSE	FALSE	FALSE	FALSE	FALSE	FALSE	FALSE	FALSE	FALSE	39.1145	0.2798	0.5144	0.5228	0.02788	206.6288	-0.2357	0.4824	55.1714	-0.1285	0.6037	FALSE	FALSE	TRUE	FALSE	FALSE	FALSE	4
276	chr2L	1013176	1013353	178	*	25.31226	1013279	0.2795	0.293	0.2115	0.2159	20.391	0.0536	1	0.0304	0.9734	-0.4526	1	-0.4759	0.6059	FALSE	FALSE	FALSE	FALSE	FALSE	FALSE	FALSE	FALSE	FALSE	FALSE	5.1574	0.0484	1	-0.1032	0.9864	37.4211	-0.036	1	13.5908	-0.2002	1	FALSE	FALSE	FALSE	FALSE	FALSE	TRUE	0
277	chr2L	1024324	1024480	157	*	38.99477	1024394	0.1001	0.1627	0.2849	0.4523	18.5829	0.7059	0.3617	0.6765	0.2148	1.5116	0.1838	1.4822	0.00433	FALSE	FALSE	FALSE	FALSE	FALSE	FALSE	FALSE	FALSE	FALSE	FALSE	3.5001	0.4876	1	0.864	0.3427	16.8592	-0.1194	1	5.3804	-0.2895	1	FALSE	FALSE	FALSE	FALSE	TRUE	FALSE	0
278	chr2L	1036918	1037047	130	*	57.37517	1036968	0.2283	0.1902	0.2613	0.3202	25.2026	-0.2636	0.5967	0.282	0.5627	0.2023	1	0.748	0.1291	FALSE	FALSE	FALSE	FALSE	FALSE	FALSE	FALSE	FALSE	FALSE	FALSE	11.0071	0.1238	1	0.5186	0.16	36.297	0.6039	0.5819	20.5408	0.1591	1	FALSE	FALSE	FALSE	TRUE	FALSE	FALSE	0
279	chr2L	1037199	1037291	93	*	29.45726	1037252	0.2006	0.3277	0.1721	0.2996	12.3873	0.6631	0.3655	0.8123	0.1469	-0.2975	1	-0.1483	0.9454	FALSE	FALSE	FALSE	FALSE	FALSE	FALSE	FALSE	FALSE	FALSE	FALSE	5.6167	-1.1149	1	0.2017	0.8174	17.7005	-0.2122	0.9427	10.436	-0.2167	1	FALSE	FALSE	FALSE	FALSE	FALSE	TRUE	0
280	chr2L	1047656	1047777	122	*	39.66027	1047724	0.2477	0.2693	0.2919	0.1911	19.3934	0.133	0.9936	-0.628	0.1922	0.2519	1	-0.5091	0.4574	FALSE	FALSE	FALSE	FALSE	FALSE	FALSE	FALSE	FALSE	FALSE	FALSE	6.8159	0.0631	1	-0.2458	0.8649	31.9253	0.0392	1	12.6179	0.0772	1	FALSE	FALSE	FALSE	FALSE	TRUE	FALSE	0
281	chr2L	1049509	1049632	124	*	52.21621	1049568	0.2009	0.3225	0.2297	0.2469	20.3879	0.7264	0.2228	0.1094	0.8681	0.2085	1	-0.4084	0.6153	FALSE	FALSE	FALSE	FALSE	FALSE	FALSE	FALSE	FALSE	FALSE	FALSE	6.6869	-0.0011	1	-0.5122	0.3624	41.0332	0.5543	0.416	12.3001	-0.1731	1	FALSE	FALSE	TRUE	FALSE	FALSE	FALSE	0
282	chr2L	1055277	1055376	100	*	17.9408	1055309	0.2507	0.2418	0.3169	0.1907	15.5716	-0.0796	1	-0.7372	0.275	0.2926	1	-0.3649	0.7818	FALSE	FALSE	FALSE	FALSE	FALSE	FALSE	FALSE	FALSE	FALSE	FALSE	7.1941	0.6251	1	-0.2741	0.6985	34.2838	0.1868	0.8715	11.9998	0.5191	0.9615	FALSE	FALSE	FALSE	FALSE	TRUE	FALSE	0
283	chr2L	1062524	1062812	289	*	54.90352	1062676	0.2425	0.2455	0.2354	0.2766	74.2581	0.007	1	0.2208	0.4913	-0.0471	1	0.1668	0.8093	FALSE	FALSE	FALSE	FALSE	FALSE	FALSE	FALSE	FALSE	FALSE	FALSE	21.5783	-0.1368	0.8753	-0.9091	0.0007185	131.6805	-0.022	0.9388	37.7167	0.0362	1	FALSE	FALSE	FALSE	FALSE	TRUE	FALSE	0
284	chr2L	1063109	1063358	250	*	155.83116	1063209	0.2777	0.2442	0.2403	0.2378	107.1184	-0.194	0.5792	-0.0096	0.9888	-0.2277	0.5354	-0.0432	1	FALSE	FALSE	FALSE	FALSE	FALSE	FALSE	FALSE	FALSE	FALSE	FALSE	31.3049	0.1614	0.7942	-0.84	0.005219	211.7996	0.1323	0.7412	54.602	-0.1209	0.6459	FALSE	FALSE	FALSE	FALSE	TRUE	FALSE	1
285	chr2L	1066233	1066858	626	*	101.41518	1066498	0.2284	0.3363	0.2215	0.2139	194.956	0.554	0.07492	-0.0579	0.8881	-0.0449	0.769	-0.6569	0.0395	FALSE	FALSE	FALSE	FALSE	FALSE	FALSE	FALSE	FALSE	FALSE	FALSE	45.5484	0.1112	0.8465	-1.1849	9.58E-07	392.064	-0.2586	0.6458	140.3114	1.4999	8.28E-29	TRUE	TRUE	FALSE	FALSE	TRUE	FALSE	1
286	chr2L	1067937	1068968	1032	*	126.3904	1068114	0.2658	0.3217	0.1791	0.2334	359.2748	0.2723	0.3009	0.3796	0.102	-0.5711	0.01788	-0.4637	0.06863	FALSE	FALSE	FALSE	FALSE	FALSE	FALSE	FALSE	FALSE	FALSE	FALSE	88.4727	-0.109	0.6896	-1.1204	3.96E-07	738.4979	0.1877	0.5636	153.3943	0.3899	0.004064	FALSE	FALSE	FALSE	FALSE	TRUE	FALSE	0
287	chr2L	1074316	1074409	94	*	24.92958	1074376	0.3402	0.1857	0.342	0.132	31.3841	-0.8697	0.02294	-1.3802	0.0001572	0.0374	1	-0.4731	0.4417	FALSE	FALSE	FALSE	FALSE	FALSE	FALSE	FALSE	FALSE	FALSE	FALSE	18.3597	0.1932	1	-0.6031	0.05898	63.6613	-0.0949	0.9483	19.7757	0.067	1	FALSE	FALSE	FALSE	FALSE	TRUE	FALSE	0
288	chr2L	1076447	1076895	449	*	159.24524	1076683	0.2442	0.2802	0.2892	0.1865	187.5808	0.1954	0.4	-0.6404	0.0005904	0.2493	0.2768	-0.5865	0.001973	FALSE	FALSE	FALSE	FALSE	FALSE	FALSE	FALSE	FALSE	FALSE	FALSE	51.5222	0.3583	0.2854	-1.5131	5.84E-14	407.2095	0.0311	1	98.2965	0.6758	2.13E-06	TRUE	TRUE	FALSE	FALSE	TRUE	FALSE	0
289	chr2L	1077061	1077591	531	*	93.66457	1077175	0.2881	0.2008	0.3079	0.2032	188.5464	-0.5195	0.01029	-0.6073	0.001365	0.1006	0.6221	0.0129	0.915	FALSE	FALSE	FALSE	FALSE	FALSE	FALSE	FALSE	FALSE	FALSE	FALSE	77.5298	0.1304	0.5921	-0.0094	1	277.6641	0.1483	0.7302	97.5613	-0.09	0.6189	FALSE	FALSE	FALSE	TRUE	FALSE	FALSE	0
290	chr2L	1077652	1077970	319	*	246.65063	1077837	0.261	0.2498	0.2951	0.1941	187.5099	-0.0727	0.8028	-0.6082	0.001779	0.1723	0.4649	-0.3632	0.09981	FALSE	FALSE	FALSE	FALSE	FALSE	FALSE	FALSE	FALSE	FALSE	FALSE	80.6978	0.1293	0.6096	0.0521	1	294.7561	0.0977	0.8085	102.9101	0.0457	0.7202	FALSE	FALSE	FALSE	TRUE	FALSE	FALSE	1
291	chr2L	1080837	1080996	160	*	111.02415	1080911	0.2178	0.2911	0.2256	0.2655	55.4101	0.3924	0.4174	0.2052	0.6558	0.0553	1	-0.1319	0.7783	FALSE	FALSE	FALSE	FALSE	FALSE	FALSE	FALSE	FALSE	FALSE	FALSE	15.5515	0.2331	0.9439	0.0885	0.7752	115.641	-0.3617	0.4455	27.426	0.3729	0.4053	FALSE	FALSE	FALSE	FALSE	FALSE	TRUE	0
292	chr2L	1086754	1086917	164	*	86.87061	1086824	0.2683	0.2543	0.2718	0.2056	29.3091	-0.0556	0.971	-0.4203	0.3209	0.0466	1	-0.318	0.6146	FALSE	FALSE	FALSE	FALSE	FALSE	FALSE	FALSE	FALSE	FALSE	FALSE	14.9557	-0.358	0.7507	-0.3387	0.3466	43.9992	-0.0658	0.9947	27.5374	-0.0676	1	FALSE	FALSE	FALSE	FALSE	TRUE	FALSE	0
293	chr2L	1089657	1089794	138	*	15.67649	1089719	0.2535	0.2448	0.2354	0.2663	13.8185	-0.0836	0.9279	0.1575	0.8199	-0.1074	1	0.1337	0.9297	FALSE	FALSE	FALSE	FALSE	FALSE	FALSE	FALSE	FALSE	FALSE	FALSE	6.2223	-0.2815	1	-0.4964	0.4725	20.4969	-0.0935	1	12.7646	0.1104	1	FALSE	FALSE	FALSE	FALSE	TRUE	FALSE	0
294	chr2L	1108280	1108439	160	*	57.40913	1108335	0.2109	0.2683	0.3123	0.2085	32.112	0.3436	0.4403	-0.571	0.1377	0.5554	0.7846	-0.3591	0.8168	FALSE	FALSE	FALSE	FALSE	FALSE	FALSE	FALSE	FALSE	FALSE	FALSE	10.9316	-0.1357	1	0.426	0.3158	54.2435	0.1897	0.8868	17.9781	0.7718	0.05524	FALSE	FALSE	FALSE	TRUE	FALSE	FALSE	0
295	chr2L	1108593	1108714	122	*	40.77339	1108643	0.2423	0.2808	0.2008	0.2761	20.102	0.2004	0.9231	0.44	0.4684	-0.2704	1	-0.0308	1	FALSE	FALSE	FALSE	FALSE	FALSE	FALSE	FALSE	FALSE	FALSE	FALSE	5.898	0.2766	1	0.1309	0.9203	28.7761	-0.0582	1	10.2289	0.2948	1	FALSE	FALSE	FALSE	TRUE	FALSE	FALSE	0
296	chr2L	1117496	1117715	220	*	88.9002	1117650	0.2923	0.1992	0.2995	0.2089	85.3363	-0.5591	0.054	-0.5014	0.07296	0.0049	1	0.0626	1	FALSE	FALSE	FALSE	FALSE	FALSE	FALSE	FALSE	FALSE	FALSE	FALSE	31.4784	0.3109	0.4755	-2.4796	7.59E-21	137.4482	0.195	0.6983	57.5447	0.1412	0.6152	FALSE	FALSE	FALSE	FALSE	TRUE	FALSE	0
297	chr2L	1118233	1118400	168	*	45.22203	1118314	0.2579	0.2377	0.2961	0.2082	56.4895	-0.1244	0.788	-0.4877	0.1376	0.1705	0.9592	-0.1928	0.753	FALSE	FALSE	FALSE	FALSE	FALSE	FALSE	FALSE	FALSE	FALSE	FALSE	17.6518	-0.1018	1	-0.7967	0.01484	73.561	-0.2259	0.7412	32.4914	0.2398	0.4505	FALSE	FALSE	FALSE	FALSE	TRUE	FALSE	0
298	chr2L	1118804	1119176	373	*	72.94091	1118995	0.2512	0.2575	0.2132	0.2781	135.691	0.0295	0.8936	0.3929	0.08977	-0.2564	0.4059	0.1069	0.7764	FALSE	FALSE	FALSE	FALSE	FALSE	FALSE	FALSE	FALSE	FALSE	FALSE	40.7172	-0.1316	0.804	-1.3809	2.04E-09	251.3921	0.1059	0.8501	82.0983	0.6954	0.0001555	FALSE	FALSE	FALSE	FALSE	FALSE	TRUE	0
299	chr2L	1119308	1119413	106	*	59.15879	1119353	0.1811	0.2795	0.2461	0.2933	38.7451	0.6039	0.1309	0.2778	0.4535	0.3926	1	0.0665	0.9494	FALSE	FALSE	FALSE	FALSE	FALSE	FALSE	FALSE	FALSE	FALSE	FALSE	9.4686	0.2261	1	-1.298	0.002162	79.5485	0.137	0.8504	17.3143	0.7003	0.1353	FALSE	FALSE	FALSE	TRUE	FALSE	FALSE	0
300	chr2L	1119550	1120218	669	*	234.12863	1119948	0.2455	0.239	0.3017	0.2138	399.5795	-0.0348	0.9127	-0.494	0.005689	0.2947	0.1736	-0.1645	0.5524	FALSE	FALSE	FALSE	FALSE	FALSE	FALSE	FALSE	FALSE	FALSE	FALSE	106.9702	0.2582	0.263	-2.7966	7.21E-58	679.17	-0.0857	0.7691	259.7573	0.7748	8.46E-15	TRUE	TRUE	FALSE	TRUE	FALSE	FALSE	2
301	chr2L	1125513	1125649	137	*	23.07343	1125621	0.1612	0.2154	0.2559	0.3676	26.0789	0.3869	0.5591	0.5084	0.3227	0.6317	0.7843	0.7533	0.1915	FALSE	FALSE	FALSE	FALSE	FALSE	FALSE	FALSE	FALSE	FALSE	FALSE	9.174	0.2589	1	0.3983	0.3847	38.2859	0.1264	0.9122	12.1143	-0.0042	1	FALSE	FALSE	FALSE	FALSE	TRUE	FALSE	0
302	chr2L	1128569	1128751	183	*	46.22544	1128668	0.3014	0.2649	0.2661	0.1676	34.6519	-0.1922	0.6338	-0.6807	0.08542	-0.192	1	-0.6805	0.1277	FALSE	FALSE	FALSE	FALSE	FALSE	FALSE	FALSE	FALSE	FALSE	FALSE	15.2887	0.5398	0.4088	-0.55	0.1109	84.9329	0.1388	0.8495	19.9315	0.0024	1	FALSE	FALSE	FALSE	TRUE	FALSE	FALSE	0
303	chr2L	1128895	1129027	133	*	69.18506	1128940	0.241	0.247	0.2363	0.2757	29.6672	0.0225	0.9933	0.218	0.6494	-0.0408	1	0.1547	0.8248	FALSE	FALSE	FALSE	FALSE	FALSE	FALSE	FALSE	FALSE	FALSE	FALSE	8.2643	0.4373	0.9879	0.2425	0.6849	48.1079	0.0901	0.9482	18.6914	0.3261	0.6126	FALSE	FALSE	FALSE	TRUE	FALSE	FALSE	0
304	chr2L	1129182	1129383	202	*	182.04095	1129287	0.2668	0.268	0.2142	0.251	57.8156	-0.0123	1	0.2301	0.512	-0.3354	0.6152	-0.093	0.8892	FALSE	FALSE	FALSE	FALSE	FALSE	FALSE	FALSE	FALSE	FALSE	FALSE	14.0943	0.1535	1	-0.3848	0.3465	105.0794	0.214	0.6622	26.68	0.4308	0.309	FALSE	FALSE	FALSE	TRUE	FALSE	FALSE	0
305	chr2L	1135785	1135917	133	*	31.29541	1135840	0.3089	0.2546	0.221	0.2155	18.9705	-0.2879	0.6525	-0.1187	0.8598	-0.4049	1	-0.2357	0.8104	FALSE	FALSE	FALSE	FALSE	FALSE	FALSE	FALSE	FALSE	FALSE	FALSE	10.0086	0.5356	0.6821	0.8174	0.03888	24.2096	0.0641	1	14.7439	-0.025	1	FALSE	FALSE	FALSE	FALSE	TRUE	FALSE	0
306	chr2L	1142764	1142943	180	*	104.31106	1142851	0.2154	0.2683	0.2332	0.2831	38.6834	0.3102	0.5368	0.2337	0.5493	0.1602	1	0.0837	0.9409	FALSE	FALSE	FALSE	FALSE	FALSE	FALSE	FALSE	FALSE	FALSE	FALSE	14.1926	0.0867	1	0.4582	0.2325	63.3904	-0.3622	0.6602	23.1173	0.2737	0.7018	FALSE	FALSE	FALSE	TRUE	FALSE	FALSE	0
307	chr2L	1147709	1147882	174	*	66.42867	1147777	0.2386	0.2879	0.2075	0.266	33.2294	0.2365	0.6802	0.381	0.4014	-0.2383	1	-0.0937	0.9444	FALSE	FALSE	FALSE	FALSE	FALSE	FALSE	FALSE	FALSE	FALSE	FALSE	7.3753	-0.1305	1	0.2747	0.6662	76.7022	-0.2418	0.7873	17.8059	-0.1185	1	FALSE	FALSE	FALSE	TRUE	FALSE	FALSE	1
308	chr2L	1150596	1150878	283	*	221.71404	1150699	0.2743	0.2294	0.2576	0.2388	106.0603	-0.2701	0.3531	-0.1217	0.6803	-0.0882	0.7782	0.0602	0.8902	FALSE	FALSE	FALSE	FALSE	FALSE	FALSE	FALSE	FALSE	FALSE	FALSE	34.5957	-0.0327	0.9339	-0.0695	0.8206	192.9459	-0.0104	0.9281	64.0079	-0.0181	0.7877	FALSE	FALSE	FALSE	TRUE	FALSE	FALSE	0
309	chr2L	1156233	1156477	245	*	89.31818	1156367	0.1587	0.2657	0.223	0.3526	65.4872	0.7227	0.04847	0.6779	0.04194	0.4616	0.4876	0.4168	0.4284	FALSE	FALSE	FALSE	FALSE	FALSE	FALSE	FALSE	FALSE	FALSE	FALSE	22.4374	0.4754	0.3919	0.7213	0.02342	103.846	-0.5824	0.2644	24.3171	0.4929	0.3961	FALSE	FALSE	FALSE	TRUE	FALSE	FALSE	0
310	chr2L	1157531	1157696	166	*	70.40011	1157606	0.2987	0.2175	0.2981	0.1857	39.5016	-0.4568	0.2596	-0.6899	0.06266	-0.0032	1	-0.2364	0.7457	FALSE	FALSE	FALSE	FALSE	FALSE	FALSE	FALSE	FALSE	FALSE	FALSE	17.0262	0.0752	1	-0.2129	0.5384	74.9357	0.4867	0.2997	28.64	-0.1809	0.7574	FALSE	FALSE	FALSE	FALSE	TRUE	FALSE	0
311	chr2L	1157838	1157993	156	*	70.11849	1157907	0.2759	0.1957	0.3364	0.192	44.1108	-0.5003	0.1718	-0.8255	0.007734	0.297	0.8931	-0.0282	1	FALSE	FALSE	FALSE	FALSE	FALSE	FALSE	FALSE	FALSE	FALSE	FALSE	30.2567	0.1576	0.8191	1.0126	0.0001349	69.7856	0.0518	0.9958	31.2111	0.0379	1	FALSE	FALSE	FALSE	TRUE	FALSE	FALSE	0
312	chr2L	1158066	1158293	228	*	206.66373	1158197	0.3004	0.2284	0.282	0.1892	101.4706	-0.4032	0.119	-0.5865	0.03766	-0.088	0.7758	-0.2713	0.6908	FALSE	FALSE	FALSE	FALSE	FALSE	FALSE	FALSE	FALSE	FALSE	FALSE	39.6355	0.1736	0.772	-0.1593	0.7698	154.986	0.0029	0.9702	66.375	0.2406	0.3074	FALSE	FALSE	FALSE	TRUE	FALSE	FALSE	0
313	chr2L	1158627	1158949	323	*	107.16174	1158751	0.3473	0.2083	0.2854	0.1591	102.0545	-0.7341	0.000589	-0.8515	9.56E-05	-0.2731	0.3734	-0.3906	0.2701	FALSE	FALSE	FALSE	FALSE	FALSE	FALSE	FALSE	FALSE	FALSE	FALSE	42.009	-0.2135	0.66	-0.3769	0.1686	143.4328	0.0793	0.8414	77.5581	0.0233	0.7711	FALSE	FALSE	FALSE	TRUE	FALSE	FALSE	0
314	chr2L	1164350	1164468	119	*	34.57	1164411	0.2019	0.3983	0.1192	0.2806	17.2535	0.9528	0.0899	1.2464	0.02841	-0.7731	1	-0.4795	0.5591	FALSE	FALSE	FALSE	FALSE	FALSE	FALSE	FALSE	FALSE	FALSE	FALSE	4.3099	0.0656	1	0.2389	0.845	42.496	-0.1419	0.9147	9.2799	-0.468	1	FALSE	FALSE	FALSE	TRUE	FALSE	FALSE	0
315	chr2L	1166447	1166545	99	*	48.36135	1166488	0.302	0.2309	0.1372	0.33	19.0843	-0.4049	0.5419	1.2111	0.0295	-1.1225	0.4697	0.4935	0.5636	FALSE	FALSE	FALSE	FALSE	FALSE	FALSE	FALSE	FALSE	FALSE	FALSE	7.1433	-0.1311	1	-1.0219	0.02689	38.0861	-0.0393	1	15.5742	-0.3419	1	FALSE	FALSE	FALSE	TRUE	FALSE	FALSE	0
316	chr2L	1169804	1169948	145	*	80.02295	1169902	0.2922	0.2739	0.2198	0.2141	36.3336	-0.0961	0.8138	-0.0773	0.8788	-0.372	1	-0.3532	0.4812	FALSE	FALSE	FALSE	FALSE	FALSE	FALSE	FALSE	FALSE	FALSE	FALSE	13.9803	-0.2191	1	-0.0021	0.9901	69.1122	0.1302	0.8916	22.1903	0.0381	1	FALSE	FALSE	FALSE	TRUE	FALSE	FALSE	0
317	chr2L	1170105	1170236	132	*	94.58135	1170181	0.3529	0.2232	0.2704	0.1535	35.6531	-0.656	0.0613	-0.834	0.01766	-0.3718	1	-0.5499	0.2368	FALSE	FALSE	FALSE	FALSE	FALSE	FALSE	FALSE	FALSE	FALSE	FALSE	13.2418	-0.3646	0.7315	-0.1181	0.7805	52.8502	-0.0707	0.9721	26.1892	0.0192	1	FALSE	FALSE	FALSE	TRUE	FALSE	FALSE	0
318	chr2L	1172703	1172848	146	*	118.72345	1172796	0.2494	0.2641	0.2303	0.2562	54.4934	0.0718	0.8717	0.1406	0.6907	-0.1105	1	-0.0417	0.9309	FALSE	FALSE	FALSE	FALSE	FALSE	FALSE	FALSE	FALSE	FALSE	FALSE	21.5823	-0.2686	0.7337	0.2514	0.4847	112.0234	0.1237	0.825	26.8472	0.0266	1	FALSE	FALSE	FALSE	TRUE	FALSE	FALSE	0
319	chr2L	1172986	1173095	110	*	71.74732	1173040	0.2471	0.3155	0.1857	0.2517	30.1152	0.3433	0.468	0.4173	0.3504	-0.4148	0.6706	-0.3408	0.4889	FALSE	FALSE	FALSE	FALSE	FALSE	FALSE	FALSE	FALSE	FALSE	FALSE	7.6302	-1.2326	0.3304	-0.6725	0.1387	61.451	0.0181	1	18.0096	0.1451	0.9905	FALSE	FALSE	FALSE	TRUE	FALSE	FALSE	0
320	chr2L	1177555	1177748	194	*	140.14032	1177662	0.278	0.2724	0.2394	0.2101	56.5796	-0.035	0.9451	-0.2177	0.5562	-0.2028	0.8608	-0.3855	0.3814	FALSE	FALSE	FALSE	FALSE	FALSE	FALSE	FALSE	FALSE	FALSE	FALSE	18.4268	-0.6855	0.293	0.017	0.8737	96.7633	0.0706	0.9293	41.4385	0.1489	0.6927	FALSE	FALSE	FALSE	TRUE	FALSE	FALSE	0
321	chr2L	1177907	1178216	310	*	15.08706	1178132	0.4496	0.1716	0.2267	0.1522	40.7576	-1.3872	1.14E-06	-0.5984	0.08887	-0.9611	0.01419	-0.1723	0.775	FALSE	FALSE	FALSE	FALSE	FALSE	FALSE	FALSE	FALSE	FALSE	FALSE	19.091	-0.4163	0.6856	-0.0052	0.9064	46.3558	-0.1102	0.9133	36.0105	-0.1818	0.7416	FALSE	FALSE	FALSE	FALSE	FALSE	TRUE	0
322	chr2L	1183844	1184177	334	*	198.6245	1184046	0.1695	0.3782	0.1293	0.323	71.3702	1.1558	6.10E-05	1.3138	8.54E-06	-0.3783	0.6049	-0.2204	0.742	FALSE	FALSE	FALSE	FALSE	FALSE	FALSE	FALSE	TRUE	FALSE	FALSE	14.4558	0.1067	1	0.1642	0.686	144.5865	-0.743	0.1362	32.8429	-0.1803	0.7259	FALSE	FALSE	FALSE	TRUE	FALSE	FALSE	0
323	chr2L	1256301	1256382	82	*	16.66817	1256340	0.1267	0.0732	0.3538	0.4463	12.3934	-0.7387	0.5295	0.3227	0.7134	1.5502	0.5669	2.6116	0.003893	FALSE	FALSE	FALSE	FALSE	FALSE	FALSE	FALSE	FALSE	FALSE	FALSE	3.6769	0.5067	1	0.5511	0.7606	12.4159	0.2696	0.9028	7.5322	0.1826	1	FALSE	FALSE	FALSE	TRUE	FALSE	FALSE	0
324	chr2L	1258637	1258756	120	*	35.07766	1258696	0.1961	0.1728	0.4532	0.178	16.8096	-0.1577	0.8662	-1.3418	0.01583	1.234	0.3139	0.0499	1	FALSE	FALSE	FALSE	FALSE	FALSE	FALSE	FALSE	FALSE	FALSE	FALSE	5.736	-1.1728	0.7814	-0.5861	0.3352	14.2588	-0.1069	0.9929	16.1595	-0.0339	1	FALSE	FALSE	FALSE	FALSE	TRUE	FALSE	0
325	chr2L	1264017	1264273	257	*	25.89163	1264136	0.1728	0.1535	0.3806	0.2931	33.2629	-0.1379	0.7834	-0.3756	0.4674	1.1661	0.1444	0.9284	0.103	FALSE	FALSE	FALSE	FALSE	FALSE	FALSE	FALSE	FALSE	FALSE	FALSE	8.5455	0.032	1	0.294	0.5937	44.9384	-0.2485	0.7847	37.7209	0.3391	0.2905	FALSE	FALSE	FALSE	FALSE	TRUE	FALSE	1
326	chr2L	1304049	1304284	236	*	62.67673	1304206	0.1994	0.2116	0.2503	0.3388	32.4364	0.0831	0.909	0.3826	0.4075	0.3648	1	0.6643	0.2018	FALSE	FALSE	FALSE	FALSE	FALSE	FALSE	FALSE	FALSE	FALSE	FALSE	15.4795	-0.5288	0.4763	0.2085	0.4728	62.0241	0.2388	0.7976	30.4279	-0.1647	0.626	FALSE	FALSE	TRUE	FALSE	FALSE	FALSE	0
327	chr2L	1322225	1322314	90	*	19.76606	1322288	0.2907	0.2791	0.2161	0.2141	12.6812	-0.0507	1	-0.0129	0.9985	-0.4584	1	-0.4206	0.764	FALSE	FALSE	FALSE	FALSE	FALSE	FALSE	FALSE	FALSE	FALSE	FALSE	3.4846	-0.8667	1	-1.3982	0.0503	22.0493	0.4002	0.9451	23.555	0.4269	0.477	FALSE	FALSE	TRUE	FALSE	FALSE	FALSE	0
328	chr2L	1337083	1337194	112	*	16.16964	1337160	0.2116	0.3399	0.1338	0.3147	13.2301	0.6668	0.3715	1.1552	0.07098	-0.6205	1	-0.1321	0.9238	FALSE	FALSE	FALSE	FALSE	FALSE	FALSE	FALSE	FALSE	FALSE	FALSE	3.3391	-1.57	1	0.4743	0.8622	27.1688	0.0564	1	8.1851	-0.3721	1	FALSE	FALSE	TRUE	FALSE	FALSE	FALSE	0
329	chr2L	1356870	1356968	99	*	24.50525	1356913	0.2353	0.3537	0.2147	0.1963	15.3578	0.5636	0.4326	-0.1204	0.8732	-0.1626	1	-0.8466	0.2322	FALSE	FALSE	FALSE	FALSE	FALSE	FALSE	FALSE	FALSE	FALSE	FALSE	7.2522	-0.0368	1	0.3109	0.6346	23.3183	-0.0828	1	14.4849	-0.4422	0.5877	FALSE	FALSE	FALSE	TRUE	FALSE	FALSE	0
330	chr2L	1357108	1357245	138	*	42.42952	1357185	0.242	0.4042	0.1008	0.2531	19.7134	0.7538	0.2021	1.3538	0.02109	-1.3045	0.2187	-0.7045	0.3068	FALSE	FALSE	FALSE	FALSE	FALSE	FALSE	FALSE	FALSE	FALSE	FALSE	4.9424	-0.3898	1	-0.6273	0.3621	42.0394	-0.193	0.8391	15.5834	-0.0198	1	FALSE	FALSE	TRUE	FALSE	FALSE	FALSE	0
331	chr2L	1360446	1360716	271	*	52.44363	1360514	0.2134	0.3078	0.2142	0.2646	41.0149	0.5149	0.3792	0.2846	0.6223	0.0034	1	-0.2269	0.823	FALSE	FALSE	FALSE	FALSE	FALSE	FALSE	FALSE	FALSE	FALSE	FALSE	9.4075	-0.2636	1	-0.6874	0.09706	97.4539	-0.0014	0.974	26.9994	-0.4488	0.2611	FALSE	FALSE	FALSE	TRUE	FALSE	FALSE	0
332	chr2L	1360846	1360909	64	*	17.60915	1360867	0.176	0.2695	0.187	0.3675	10.2668	0.5787	0.5139	0.9657	0.1103	0.0572	1	0.4442	0.7501	FALSE	FALSE	FALSE	FALSE	FALSE	FALSE	FALSE	FALSE	FALSE	FALSE	2.7824	0.0355	1	0.4832	0.9569	17.2339	-0.5572	0.5844	4.6802	0.3648	1	FALSE	FALSE	FALSE	FALSE	FALSE	TRUE	0
333	chr2L	1362433	1362521	89	*	19.3382	1362472	0.1866	0.2779	0.2546	0.2809	11.5616	0.5876	0.4827	0.104	0.893	0.492	1	0.0084	1	FALSE	FALSE	FALSE	FALSE	FALSE	FALSE	FALSE	FALSE	FALSE	FALSE	3.5114	-0.9343	1	-0.1424	1	15.3595	0.182	0.9157	4.7221	-0.3051	1	FALSE	FALSE	FALSE	TRUE	FALSE	FALSE	0
334	chr2L	1367991	1368131	141	*	54.5952	1368053	0.2141	0.2714	0.2113	0.3032	25.3438	0.3179	0.5507	0.4769	0.3181	-0.0054	1	0.1535	0.8639	FALSE	FALSE	FALSE	FALSE	FALSE	FALSE	FALSE	FALSE	FALSE	FALSE	5.9032	-0.2666	1	0.2793	0.7019	33.5908	-0.0236	1	12.4835	0.2671	1	FALSE	FALSE	FALSE	TRUE	FALSE	FALSE	0
335	chr2L	1371512	1371703	192	*	91.41961	1371574	0.1458	0.4559	0.1226	0.2757	40.3909	1.6207	3.97E-05	1.1194	0.008879	-0.2299	1	-0.7311	0.1117	FALSE	FALSE	FALSE	FALSE	FALSE	FALSE	FALSE	TRUE	FALSE	FALSE	8.1781	0.0727	1	-0.0713	0.9339	112.3142	-1.214	0.001345	24.1998	1.3671	4.65E-05	TRUE	TRUE	TRUE	FALSE	FALSE	FALSE	1
336	chr2L	1375595	1375812	218	*	66.07717	1375676	0.215	0.3429	0.1691	0.2731	41.0964	0.6484	0.1379	0.6827	0.104	-0.3787	0.942	-0.3444	0.6079	FALSE	FALSE	FALSE	FALSE	FALSE	FALSE	FALSE	FALSE	FALSE	FALSE	10.5174	-0.9771	0.2129	0.0819	0.8349	95.2345	-0.0338	1	20.1171	-0.0325	1	FALSE	FALSE	TRUE	FALSE	FALSE	FALSE	0
337	chr2L	1386117	1386417	301	*	19.84746	1386189	0.3053	0.2435	0.2694	0.1818	39.0443	-0.3309	0.3892	-0.5919	0.09701	-0.1591	1	-0.4201	0.4052	FALSE	FALSE	FALSE	FALSE	FALSE	FALSE	FALSE	FALSE	FALSE	FALSE	16.1867	0.3072	0.7475	-0.1154	0.5937	64.754	-0.0209	1	28.6859	-0.3631	0.4522	FALSE	FALSE	FALSE	FALSE	TRUE	FALSE	0
338	chr2L	1387699	1387868	170	*	19.69478	1387800	0.1409	0.1967	0.2259	0.4366	23.336	0.4825	0.3806	0.9519	0.02434	0.6809	0.9612	1.1502	0.004749	FALSE	FALSE	FALSE	FALSE	FALSE	FALSE	FALSE	FALSE	FALSE	FALSE	5.9666	-0.0214	1	-0.7239	0.251	28.8377	-0.2866	0.7568	7.9811	0.0419	1	FALSE	FALSE	FALSE	FALSE	TRUE	FALSE	0
339	chr2L	1395922	1396008	87	*	15.06073	1395966	0.1999	0.3844	0.1833	0.2324	16.6366	0.9224	0.08944	0.3323	0.5906	-0.1197	1	-0.7099	0.2886	FALSE	FALSE	FALSE	FALSE	FALSE	FALSE	FALSE	FALSE	FALSE	FALSE	4.9908	0.5567	1	-0.5446	0.4542	35.5742	-0.9321	0.1364	15.0697	1.3031	0.0003133	FALSE	FALSE	FALSE	FALSE	FALSE	TRUE	0
340	chr2L	1396838	1397124	287	*	20.59348	1396938	0.2517	0.2688	0.2258	0.2537	40.739	0.1005	0.8533	0.1529	0.6815	-0.1563	1	-0.1039	0.8983	FALSE	FALSE	FALSE	FALSE	FALSE	FALSE	FALSE	FALSE	FALSE	FALSE	12.0284	-0.2151	1	-0.9922	0.006617	77.1059	-0.2692	0.5848	31.5463	0.5907	0.12	FALSE	FALSE	FALSE	FALSE	TRUE	FALSE	0
341	chr2L	1399342	1399542	201	*	59.62857	1399438	0.2876	0.2099	0.1733	0.3292	41.8836	-0.4742	0.3718	0.8945	0.04553	-0.7316	0.4347	0.6371	0.2881	FALSE	FALSE	FALSE	FALSE	FALSE	FALSE	FALSE	FALSE	FALSE	FALSE	11.5271	-0.0927	1	-1.1933	0.0005998	70.6056	0.0556	0.9895	22.3854	-0.4579	0.4075	FALSE	FALSE	FALSE	FALSE	TRUE	FALSE	0
342	chr2L	1401979	1402480	502	*	34.11166	1402160	0.2606	0.1917	0.2551	0.2925	89.5867	-0.451	0.2354	0.1881	0.6268	-0.0367	1	0.6024	0.1988	FALSE	FALSE	FALSE	FALSE	FALSE	FALSE	FALSE	FALSE	FALSE	FALSE	30.9516	-0.0128	0.855	-1.6236	7.23E-13	124.8178	0.4717	0.4596	81.1787	-0.2642	0.3494	FALSE	FALSE	FALSE	FALSE	TRUE	FALSE	1
343	chr2L	1404809	1405262	454	*	69.67046	1405037	0.2822	0.2249	0.407	0.0859	122.6785	-0.3255	0.2526	-2.2441	6.84E-23	0.5207	0.05793	-1.3978	1.38E-08	FALSE	FALSE	TRUE	FALSE	FALSE	FALSE	FALSE	FALSE	FALSE	FALSE	52.4314	0.5844	0.06767	-2.1805	8.23E-21	196.2692	0.3057	0.7883	96.46	-0.1741	0.4699	FALSE	FALSE	FALSE	FALSE	TRUE	FALSE	2
344	chr2L	1405577	1405702	126	*	15.89073	1405663	0.305	0.2145	0.2964	0.1842	28.1272	-0.4709	0.3834	-0.6757	0.1894	-0.0361	1	-0.2409	0.7982	FALSE	FALSE	FALSE	FALSE	FALSE	FALSE	FALSE	FALSE	FALSE	FALSE	9.4915	0.1806	1	-1.6238	7.59E-05	64.1879	1.1067	0.3044	11.9823	-0.2621	1	FALSE	FALSE	FALSE	FALSE	TRUE	FALSE	0
345	chr2L	1409360	1409563	204	*	90.19852	1409446	0.2595	0.1522	0.4234	0.1649	114.4991	-0.7531	0.002036	-1.3559	1.56E-09	0.7081	0.00727	0.1053	1	FALSE	FALSE	FALSE	FALSE	FALSE	FALSE	FALSE	FALSE	FALSE	FALSE	45.3016	0.569	0.03098	-2.131	7.00E-25	146.8609	0.1187	0.7813	71.8135	0.0432	0.7814	FALSE	FALSE	FALSE	FALSE	TRUE	FALSE	0
346	chr2L	1410180	1410293	114	*	19.60748	1410231	0.365	0.1813	0.3113	0.1425	49.6605	-1.017	0.003797	-1.1326	0.001281	-0.2472	0.8493	-0.3628	0.5657	TRUE	FALSE	FALSE	FALSE	FALSE	FALSE	FALSE	FALSE	FALSE	FALSE	17.7762	0.342	0.6903	-2.0835	1.15E-10	84.5308	0.5812	0.2289	25.5498	0.0216	1	FALSE	FALSE	FALSE	FALSE	TRUE	FALSE	0
347	chr2L	1410693	1411566	874	*	208.95393	1411148	0.255	0.2226	0.3228	0.1997	642.4648	-0.1943	0.3867	-0.6927	3.43E-05	0.3405	0.09774	-0.1579	0.5318	FALSE	FALSE	FALSE	FALSE	FALSE	FALSE	FALSE	FALSE	FALSE	FALSE	173.5951	0.2669	0.2766	-2.8729	4.75E-66	1085.5281	0.1076	0.7969	353.5789	0.2879	0.03465	FALSE	TRUE	FALSE	FALSE	TRUE	FALSE	1
348	chr2L	1411758	1412078	321	*	90.73009	1411997	0.25	0.1585	0.3907	0.2008	161.7827	-0.6434	0.009233	-0.9584	9.76E-06	0.6528	0.008761	0.3378	0.2678	FALSE	FALSE	FALSE	FALSE	FALSE	FALSE	FALSE	FALSE	FALSE	FALSE	55.9281	0.5474	0.01728	-1.619	6.76E-19	236.7394	0.4323	0.2901	89.3307	-0.1257	0.5557	FALSE	FALSE	FALSE	FALSE	TRUE	FALSE	0
349	chr2L	1413261	1413351	91	*	18.25672	1413292	0.2663	0.2082	0.3926	0.1328	38.7733	-0.3589	0.4138	-1.5961	5.03E-06	0.5575	0.6821	-0.6798	0.1459	FALSE	FALSE	FALSE	FALSE	FALSE	FALSE	FALSE	FALSE	FALSE	FALSE	15.6371	0.3219	0.7607	-1.6704	1.31E-07	63.0248	0.1825	0.83	23.0125	-0.1844	1	FALSE	FALSE	FALSE	FALSE	TRUE	FALSE	0
350	chr2L	1419808	1419963	156	*	24.04387	1419869	0.3653	0.1737	0.3595	0.1015	53.8039	-1.0823	0.002749	-1.8128	2.73E-07	-0.0189	1	-0.7494	0.1239	TRUE	FALSE	FALSE	FALSE	FALSE	FALSE	FALSE	FALSE	FALSE	FALSE	26.2608	0.1667	0.7316	-0.1767	0.5546	58.303	0.075	0.9721	30.3632	0.1386	0.8281	FALSE	FALSE	FALSE	FALSE	TRUE	FALSE	1
351	chr2L	1420270	1420781	512	*	291.28409	1420485	0.2717	0.1953	0.3404	0.1926	403.2448	-0.4747	0.003428	-0.8236	2.09E-08	0.3289	0.07317	-0.02	0.8645	FALSE	FALSE	FALSE	FALSE	FALSE	FALSE	FALSE	FALSE	FALSE	FALSE	168.8966	0.2496	0.4269	-0.4694	0.02125	614.6597	0.0953	0.803	224.7243	0.0763	0.6349	FALSE	FALSE	FALSE	TRUE	FALSE	FALSE	0
352	chr2L	1421459	1422019	561	*	177.58708	1421733	0.2887	0.2135	0.3093	0.1885	374.5235	-0.4349	0.02318	-0.7153	3.73E-05	0.0965	0.6122	-0.184	0.5036	FALSE	FALSE	FALSE	FALSE	FALSE	FALSE	FALSE	FALSE	FALSE	FALSE	115.3476	0.0605	0.8502	-2.5367	1.14E-51	685.6787	0.1911	0.4794	216.9017	0.1626	0.3412	FALSE	FALSE	TRUE	FALSE	FALSE	FALSE	0
353	chr2L	1422136	1422355	220	*	132.388	1422252	0.3056	0.197	0.3345	0.1628	137.6232	-0.6372	0.00333	-1.0476	3.54E-07	0.1237	0.697	-0.2867	0.3808	FALSE	FALSE	FALSE	FALSE	FALSE	FALSE	FALSE	FALSE	FALSE	FALSE	56.4189	0.1511	0.6093	-0.7328	0.001638	232.77	0.1881	0.6629	90.3222	-0.0202	0.7709	FALSE	FALSE	TRUE	FALSE	FALSE	FALSE	0
354	chr2L	1422700	1422801	102	*	15.43818	1422761	0.2035	0.2696	0.2905	0.2365	38.7379	0.436	0.2883	-0.2826	0.4643	0.5284	0.6327	-0.1902	0.7699	FALSE	FALSE	FALSE	FALSE	FALSE	FALSE	FALSE	FALSE	FALSE	FALSE	17.7261	0.5495	0.4167	-0.1	0.7599	64.9246	0.0501	0.9929	21.8258	0.3234	0.694	FALSE	FALSE	TRUE	FALSE	FALSE	FALSE	0
355	chr2L	1426052	1426318	267	*	77.31358	1426155	0.295	0.1937	0.347	0.1643	105.2489	-0.6123	0.02954	-1.0985	1.79E-05	0.2363	0.5339	-0.2499	0.7558	FALSE	FALSE	FALSE	FALSE	FALSE	FALSE	FALSE	FALSE	FALSE	FALSE	31.7476	0.1434	0.77	-2.0325	6.31E-17	163.1653	0.0833	0.8696	81.5852	0.1435	0.5547	FALSE	FALSE	TRUE	FALSE	FALSE	FALSE	0
356	chr2L	1429500	1429957	458	*	211.09677	1429689	0.1723	0.2278	0.2632	0.3366	176.975	0.3888	0.2461	0.3506	0.3686	0.6004	0.05767	0.5622	0.07188	FALSE	FALSE	FALSE	FALSE	FALSE	FALSE	FALSE	FALSE	FALSE	FALSE	41.4891	0.4399	0.2688	-1.5246	4.63E-12	313.053	0.1415	0.7058	72.333	-0.1794	0.443	FALSE	FALSE	TRUE	FALSE	FALSE	FALSE	0
357	chr2L	1430575	1430752	178	*	25.60895	1430670	0.1667	0.4422	0.2065	0.1846	34.6447	1.3756	4.45E-05	-0.1478	0.7579	0.2553	1	-1.2681	7.60E-05	FALSE	FALSE	FALSE	FALSE	FALSE	FALSE	FALSE	FALSE	TRUE	FALSE	8.7163	0.3342	1	-0.213	0.7168	102.0454	-0.2433	0.7482	13.8416	0.1078	1	FALSE	FALSE	TRUE	FALSE	FALSE	FALSE	1
358	chr2L	1435054	1435257	204	*	45.97228	1435188	0.2133	0.2272	0.1943	0.3652	41.7687	0.0876	0.8814	0.909	0.03132	-0.1446	1	0.6768	0.2106	FALSE	FALSE	FALSE	FALSE	FALSE	FALSE	FALSE	FALSE	FALSE	FALSE	11.6002	0.2788	1	-0.955	0.01322	72.3123	-0.0597	0.9052	22.0583	-0.2837	0.7164	FALSE	FALSE	TRUE	FALSE	FALSE	FALSE	0
359	chr2L	1439739	1440038	300	*	22.91518	1439900	0.2832	0.2244	0.3076	0.1847	44.1368	-0.3427	0.4418	-0.7416	0.04534	0.1147	1	-0.2843	0.6867	FALSE	FALSE	FALSE	FALSE	FALSE	FALSE	FALSE	FALSE	FALSE	FALSE	19.2658	0.2354	0.7337	-0.0814	0.8655	74.5133	0.6227	0.4191	25.5548	-0.208	0.7338	FALSE	FALSE	TRUE	FALSE	FALSE	FALSE	0
360	chr2L	1445047	1445168	122	*	26.79643	1445121	0.249	0.2692	0.2014	0.2804	20.2098	0.0939	0.909	0.4848	0.3968	-0.3172	1	0.0737	0.9146	FALSE	FALSE	FALSE	FALSE	FALSE	FALSE	FALSE	FALSE	FALSE	FALSE	7.8084	-0.2085	1	0.3803	0.4962	42.3905	-0.0983	0.9422	9.3512	-0.0114	1	FALSE	FALSE	TRUE	FALSE	FALSE	FALSE	0
361	chr2L	1445344	1445492	149	*	19.88626	1445415	0.1883	0.2285	0.283	0.3002	21.2936	0.3149	0.616	0.0583	0.9294	0.6601	0.7233	0.4035	0.5899	FALSE	FALSE	FALSE	FALSE	FALSE	FALSE	FALSE	FALSE	FALSE	FALSE	8.1046	-0.2137	1	-0.0995	0.8626	33.2149	0.0278	1	9.2985	-0.607	0.8666	FALSE	FALSE	TRUE	FALSE	FALSE	FALSE	0
362	chr2L	1446688	1446796	109	*	27.83389	1446756	0.3876	0.2529	0.1986	0.1609	18.3031	-0.6225	0.2567	-0.3374	0.575	-0.9529	0.4347	-0.6677	0.3058	FALSE	FALSE	FALSE	FALSE	FALSE	FALSE	FALSE	FALSE	FALSE	FALSE	6.7365	0.5812	1	0.152	0.9115	32.1435	0.7419	0.6169	14.054	-0.5668	0.4388	FALSE	FALSE	TRUE	FALSE	FALSE	FALSE	0
363	chr2L	1448327	1448596	270	*	21.63067	1448566	0.1213	0.2045	0.167	0.5073	34.305	0.7817	0.1637	1.6027	0.00015	0.5003	1	1.3213	0.004712	FALSE	FALSE	FALSE	FALSE	FALSE	FALSE	FALSE	FALSE	FALSE	TRUE	9.2291	-0.5723	0.7199	-0.0651	0.7781	41.7708	-0.3377	0.7676	9.4731	-0.2781	1	FALSE	FALSE	TRUE	FALSE	FALSE	FALSE	0
364	chr2L	1449615	1449783	169	*	30.59829	1449702	0.2196	0.3288	0.1903	0.2613	24.9349	0.5722	0.2582	0.4007	0.4488	-0.1833	1	-0.3548	0.5928	FALSE	FALSE	FALSE	FALSE	FALSE	FALSE	FALSE	FALSE	FALSE	FALSE	8.1024	-0.1648	1	-0.3126	0.571	48.0704	-0.4459	0.5034	14.3966	-0.0388	1	FALSE	FALSE	TRUE	FALSE	FALSE	FALSE	1
365	chr2L	1456564	1456886	323	*	29.01199	1456618	0.2024	0.18	0.3424	0.2751	54.862	-0.1742	0.7171	-0.3007	0.3646	0.7441	0.06254	0.6175	0.08907	FALSE	FALSE	FALSE	FALSE	FALSE	FALSE	FALSE	FALSE	FALSE	FALSE	25.475	0.0989	0.8603	0.0872	0.8137	75.7555	0.0741	0.9455	31.1108	-0.0837	0.8749	FALSE	FALSE	TRUE	FALSE	FALSE	FALSE	0
366	chr2L	1457115	1457356	242	*	61.85481	1457301	0.2426	0.2731	0.2373	0.2469	54.8163	0.171	0.6827	0.0638	0.8801	-0.0297	1	-0.137	0.7934	FALSE	FALSE	FALSE	FALSE	FALSE	FALSE	FALSE	FALSE	FALSE	FALSE	20.149	-0.1109	0.7439	-0.2257	0.4646	114.5857	0.1527	0.7607	28.2378	-0.2608	0.5863	FALSE	FALSE	TRUE	FALSE	FALSE	FALSE	0
367	chr2L	1458939	1459049	111	*	15.62837	1458978	0.1877	0.306	0.208	0.2984	22.838	0.727	0.1198	0.5418	0.2537	0.1326	1	-0.0526	0.8687	FALSE	FALSE	FALSE	FALSE	FALSE	FALSE	FALSE	FALSE	FALSE	FALSE	6.9458	-0.853	1	-0.0169	1	58.3739	0.0372	1	9.2919	-0.2806	1	FALSE	FALSE	TRUE	FALSE	FALSE	FALSE	0
368	chr2L	1460922	1461139	218	*	128.3768	1461070	0.2515	0.2513	0.247	0.2502	77.0606	-0.0123	1	0.0362	0.9283	-0.0524	1	-0.004	1	FALSE	FALSE	FALSE	FALSE	FALSE	FALSE	FALSE	FALSE	FALSE	FALSE	24.0122	0.0183	1	-0.0433	0.8789	148.9748	0.092	0.7866	35.4998	-0.2103	0.6604	FALSE	FALSE	TRUE	FALSE	FALSE	FALSE	0
369	chr2L	1461964	1462170	207	*	25.48458	1462056	0.3222	0.2202	0.2938	0.1638	52.4326	-0.5411	0.1231	-0.8208	0.01087	-0.1259	1	-0.4056	0.4078	FALSE	FALSE	FALSE	FALSE	FALSE	FALSE	FALSE	FALSE	FALSE	FALSE	21.117	0.3095	0.6272	-1.2397	4.04E-05	94.9595	0.5421	0.1092	45.9477	-0.4842	0.07661	FALSE	FALSE	TRUE	FALSE	FALSE	FALSE	0
370	chr2L	1462372	1462705	334	*	71.0873	1462446	0.2108	0.2886	0.2125	0.2881	70.726	0.4572	0.2189	0.4432	0.1763	0.0099	1	-0.0042	1	FALSE	FALSE	FALSE	FALSE	FALSE	FALSE	FALSE	FALSE	FALSE	FALSE	21.2514	0.3553	0.5361	-0.1027	0.7669	154.3018	0.2718	0.4157	28.9222	-0.3061	0.4992	FALSE	FALSE	TRUE	FALSE	FALSE	FALSE	0
371	chr2L	1463301	1463782	482	*	62.67202	1463659	0.2687	0.3371	0.216	0.1782	120.7359	0.3216	0.2754	-0.2885	0.3633	-0.3148	0.4172	-0.9249	0.0006057	FALSE	FALSE	FALSE	FALSE	FALSE	FALSE	FALSE	FALSE	FALSE	FALSE	35.1077	-0.3438	0.3889	-1.2258	7.14E-09	305.8932	-0.1966	0.7738	57.6321	-0.5074	0.01278	FALSE	FALSE	TRUE	FALSE	FALSE	FALSE	0
372	chr2L	1464071	1464175	105	*	20.50669	1464111	0.1846	0.1847	0.3351	0.2957	24.6047	-0.0229	0.9238	-0.1818	0.7297	0.8301	0.5669	0.6712	0.242	FALSE	FALSE	FALSE	FALSE	FALSE	FALSE	FALSE	FALSE	FALSE	FALSE	10.2293	0.385	1	0.8011	0.04722	25.5289	-0.1449	1	11.044	0.3108	1	FALSE	FALSE	TRUE	FALSE	FALSE	FALSE	0
373	chr2L	1464573	1464745	173	*	30.16787	1464679	0.337	0.3469	0.1877	0.1285	38.9427	0.0315	1	-0.5608	0.1706	-0.8348	0.3387	-1.4271	4.19E-05	FALSE	FALSE	FALSE	FALSE	FALSE	FALSE	FALSE	FALSE	FALSE	FALSE	18.4141	-0.2941	0.8161	-0.2483	0.5285	98.8444	-0.1563	0.7917	29.6482	-0.1025	0.8569	FALSE	FALSE	TRUE	FALSE	FALSE	FALSE	0
374	chr2L	1473135	1473286	152	*	19.1137	1473196	0.4649	0.1607	0.1957	0.1786	23.394	-1.5119	0.0001106	-0.127	0.8342	-1.2427	0.04653	0.1421	0.7783	FALSE	FALSE	FALSE	FALSE	FALSE	FALSE	FALSE	FALSE	FALSE	FALSE	12.8341	-0.6805	0.3	-0.4142	0.2579	36.0655	0.3609	0.6658	19.4333	-0.1823	0.9066	FALSE	FALSE	TRUE	FALSE	FALSE	FALSE	0
375	chr2L	1474441	1474659	219	*	73.87063	1474511	0.2693	0.3088	0.1899	0.232	50.6393	0.21	0.6595	0.2911	0.4959	-0.4906	0.4766	-0.4094	0.4404	FALSE	FALSE	FALSE	FALSE	FALSE	FALSE	FALSE	FALSE	FALSE	FALSE	13.5693	-0.5361	0.4654	-1.8495	1.31E-08	109.4988	-0.0372	0.916	30.3833	-0.1299	0.7814	FALSE	FALSE	TRUE	FALSE	FALSE	FALSE	0
376	chr2L	1476602	1476753	152	*	17.68078	1476665	0.2776	0.3516	0.1845	0.1862	23.2766	0.3131	0.5386	-0.0261	0.9772	-0.5616	0.8875	-0.9008	0.07285	FALSE	FALSE	FALSE	FALSE	FALSE	FALSE	FALSE	FALSE	FALSE	FALSE	8.3243	-0.1292	1	-0.3143	0.56	49.0962	0.0644	0.9726	12.9831	-0.2726	1	FALSE	FALSE	TRUE	FALSE	FALSE	FALSE	0
377	chr2L	1478437	1479090	654	*	124.62141	1478578	0.2088	0.269	0.151	0.3712	129.7406	0.3573	0.1902	1.2643	2.40E-08	-0.4421	0.1825	0.4649	0.08439	FALSE	FALSE	FALSE	FALSE	FALSE	FALSE	FALSE	FALSE	FALSE	FALSE	37.0635	0.1116	0.7955	-0.1839	0.6006	222.3054	-0.1488	0.7607	67.6073	-0.1675	0.4923	FALSE	FALSE	TRUE	FALSE	FALSE	FALSE	1
378	chr2L	1479653	1479767	115	*	23.41524	1479716	0.3425	0.187	0.3168	0.1537	20.6192	-0.8558	0.1427	-1.0641	0.03858	-0.0928	1	-0.3012	0.8547	FALSE	FALSE	FALSE	FALSE	FALSE	FALSE	FALSE	FALSE	FALSE	FALSE	10.654	-0.1359	1	-0.0477	0.9182	26.274	0.3838	0.9331	20.4957	-0.3627	0.6968	FALSE	FALSE	TRUE	FALSE	FALSE	FALSE	1
379	chr2L	1484328	1484389	62	*	15.13383	1484359	0.3402	0.1887	0.2262	0.2448	11.5814	-0.8289	0.194	0.1064	0.8942	-0.5588	1	0.3764	0.781	FALSE	FALSE	FALSE	FALSE	FALSE	FALSE	FALSE	FALSE	FALSE	FALSE	4.9446	0.5306	1	-0.788	0.2376	19.1441	0.2905	0.8745	10.4007	-0.7051	0.9638	FALSE	FALSE	TRUE	FALSE	FALSE	FALSE	0
380	chr2L	1485909	1486468	560	*	89.55893	1486237	0.3016	0.3246	0.1623	0.2115	100.6304	0.1	0.8277	0.3668	0.3072	-0.8975	0.02033	-0.6307	0.1525	FALSE	FALSE	FALSE	FALSE	FALSE	FALSE	FALSE	FALSE	FALSE	FALSE	39.0656	-0.1593	0.9386	-0.1708	0.5566	243.4975	0.1705	0.6309	87.3602	-0.003	0.8258	FALSE	FALSE	TRUE	FALSE	FALSE	FALSE	0
381	chr2L	1491898	1492061	164	*	116.07955	1492008	0.2757	0.2615	0.2897	0.173	35.581	-0.0747	0.8898	-0.7474	0.03159	0.085	1	-0.5878	0.1477	FALSE	FALSE	FALSE	FALSE	FALSE	FALSE	FALSE	FALSE	FALSE	FALSE	12.5894	-0.1678	1	-0.0261	0.993	52.1477	-0.138	0.9143	19.2606	0.3272	0.5871	FALSE	FALSE	FALSE	TRUE	FALSE	FALSE	0
382	chr2L	1492339	1492594	256	*	105.22919	1492431	0.2322	0.3739	0.169	0.2249	51.2003	0.6666	0.07097	0.4123	0.4274	-0.4643	0.5439	-0.7186	0.0695	FALSE	FALSE	FALSE	FALSE	FALSE	FALSE	FALSE	FALSE	FALSE	FALSE	15.9934	-0.2169	1	0.0611	0.8113	124.4142	-0.3755	0.6058	30.5496	-0.1021	0.9619	FALSE	FALSE	FALSE	FALSE	FALSE	TRUE	0
383	chr2L	1499274	1499424	151	*	24.16858	1499370	0.1474	0.3475	0.1258	0.3792	22.3466	1.2232	0.03704	1.5837	0.004548	-0.2501	1	0.1104	0.9253	FALSE	FALSE	FALSE	FALSE	FALSE	FALSE	FALSE	FALSE	FALSE	FALSE	4.6114	-0.0195	1	0.5249	0.4709	45.4128	0.4189	0.6	6.1878	-0.3239	1	FALSE	FALSE	FALSE	FALSE	FALSE	TRUE	0
384	chr2L	1500426	1500512	87	*	26.19249	1500491	0.2521	0.2242	0.2824	0.2412	16.1515	-0.1593	1	-0.2577	0.6666	0.2079	1	0.1096	0.9523	FALSE	FALSE	FALSE	FALSE	FALSE	FALSE	FALSE	FALSE	FALSE	FALSE	4.9673	-0.0983	1	0.2209	0.8259	21.3801	0.2595	1	13.3879	0.0293	1	FALSE	FALSE	FALSE	TRUE	FALSE	FALSE	0
385	chr2L	1502637	1503031	395	*	129.1636	1502933	0.1952	0.3058	0.1718	0.3272	80.2669	0.6347	0.112	0.8978	0.01229	-0.1606	1	0.1025	1	FALSE	FALSE	FALSE	FALSE	FALSE	FALSE	FALSE	FALSE	FALSE	FALSE	21.2477	-0.1949	0.7916	0.1803	0.5629	165.2501	-0.215	0.7331	45.2517	0.1213	0.7601	FALSE	FALSE	FALSE	TRUE	FALSE	FALSE	1
386	chr2L	1504402	1504698	297	*	116.88092	1504499	0.2055	0.2381	0.2463	0.3101	87.4826	0.2026	0.5799	0.3216	0.2713	0.2505	0.7266	0.3695	0.4208	FALSE	FALSE	FALSE	FALSE	FALSE	FALSE	FALSE	FALSE	FALSE	FALSE	20.5279	-0.0784	1	0.058	0.8712	162.0769	0.0115	1	39.2489	0.2752	0.5227	FALSE	FALSE	TRUE	FALSE	FALSE	FALSE	0
387	chr2L	1508219	1508521	303	*	39.33103	1508305	0.349	0.1622	0.2468	0.242	52.8772	-1.1022	0.0003538	-0.036	0.9395	-0.4738	0.3856	0.5923	0.1354	FALSE	FALSE	FALSE	FALSE	FALSE	FALSE	FALSE	FALSE	FALSE	FALSE	17.7388	-0.6887	0.2089	-0.8452	0.005139	82.2034	0.0038	1	27.4818	-0.7293	0.04786	FALSE	FALSE	TRUE	FALSE	FALSE	FALSE	0
388	chr2L	1509223	1509331	109	*	18.35964	1509294	0.2217	0.3796	0.2192	0.1796	19.6315	0.7764	0.1075	-0.2949	0.609	-0.015	1	-1.0863	0.01857	FALSE	FALSE	FALSE	FALSE	FALSE	FALSE	FALSE	FALSE	FALSE	FALSE	7.1906	-0.2363	1	-0.2145	0.7779	36.1393	-0.3839	0.5757	8.9522	-0.0203	1	FALSE	FALSE	TRUE	FALSE	FALSE	FALSE	0
389	chr2L	1510888	1511333	446	*	27.6932	1510958	0.427	0.1882	0.2396	0.1453	60.5903	-1.1668	3.77E-05	-0.7423	0.02026	-0.8106	0.02357	-0.3861	0.3837	FALSE	FALSE	FALSE	FALSE	FALSE	FALSE	FALSE	FALSE	FALSE	FALSE	28.3013	-0.7313	0.02244	-1.5685	9.93E-13	80.4645	0.4677	0.4668	54.3088	-0.3036	0.2935	FALSE	FALSE	TRUE	FALSE	FALSE	FALSE	0
390	chr2L	1515641	1515721	81	*	15.55053	1515691	0.2957	0.1081	0.3708	0.2255	27.8661	-1.4095	0.00199	-0.7387	0.0865	0.351	1	1.0217	0.05013	FALSE	FALSE	FALSE	FALSE	FALSE	FALSE	FALSE	FALSE	FALSE	FALSE	9.7621	0.15	1	-1.3416	0.0004701	28.6032	0.4118	0.7646	12.1405	-0.0476	1	FALSE	FALSE	TRUE	FALSE	FALSE	FALSE	0
391	chr2L	1517029	1517391	363	*	108.47672	1517242	0.4135	0.1715	0.3224	0.0926	115.4086	-1.2647	0.0004577	-1.8001	3.32E-07	-0.3641	0.4851	-0.8995	0.06314	TRUE	FALSE	FALSE	FALSE	FALSE	FALSE	FALSE	FALSE	FALSE	FALSE	43.8907	-0.1944	0.8911	-3.5162	2.66E-33	193.0253	0.6499	0.5077	119.9629	0.1537	0.4256	FALSE	FALSE	FALSE	FALSE	FALSE	TRUE	0
392	chr2L	1517568	1518498	931	*	295.65048	1518267	0.3058	0.1318	0.4109	0.1514	562.7056	-1.2107	6.41E-12	-1.4408	2.57E-17	0.4284	0.04215	0.1982	0.4942	TRUE	FALSE	FALSE	FALSE	FALSE	FALSE	FALSE	FALSE	FALSE	FALSE	198.8659	0.3067	0.1698	-3.4361	4.25E-92	628.2538	0.4405	0.4825	337.3676	0.262	0.09021	TRUE	TRUE	FALSE	TRUE	FALSE	FALSE	0
393	chr2L	1519539	1519637	99	*	16.77795	1519549	0.3522	0.097	0.4616	0.0892	37.1972	-1.8409	1.18E-06	-2.4164	4.48E-11	0.4125	1	-0.163	0.7245	TRUE	FALSE	FALSE	FALSE	FALSE	FALSE	FALSE	FALSE	FALSE	FALSE	14.9876	0.5426	0.402	-2.4931	1.55E-10	34.69	0.2463	0.8533	22.4313	-0.3802	0.6192	FALSE	FALSE	FALSE	TRUE	FALSE	FALSE	0
394	chr2L	1524432	1524650	219	*	36.8281	1524527	0.2413	0.1188	0.4905	0.1494	53.6068	-1.0023	0.004943	-1.7178	9.83E-09	1.0271	0.004912	0.3116	0.6291	FALSE	FALSE	FALSE	FALSE	TRUE	FALSE	FALSE	FALSE	FALSE	FALSE	17.1729	0.6836	0.1381	-2.1963	7.85E-11	74.3819	0.826	0.4617	32.3116	0.0287	1	FALSE	FALSE	TRUE	FALSE	FALSE	FALSE	0
395	chr2L	1525074	1525642	569	*	221.22325	1525420	0.3353	0.0772	0.5134	0.0741	291.8578	-2.1085	5.97E-15	-2.7966	2.63E-26	0.6158	0.05523	-0.0724	0.9363	TRUE	FALSE	FALSE	FALSE	FALSE	FALSE	FALSE	FALSE	FALSE	FALSE	93.991	0.2708	0.3466	-3.9464	1.37E-71	236.5524	0.9561	0.5865	176.5218	-0.1202	0.4522	FALSE	FALSE	TRUE	FALSE	FALSE	FALSE	0
396	chr2L	1525956	1526066	111	*	19.42065	1526002	0.3364	0.1072	0.4315	0.1249	23.3914	-1.617	0.0003253	-1.7914	1.69E-05	0.3604	1	0.186	0.7194	TRUE	FALSE	FALSE	FALSE	FALSE	FALSE	FALSE	FALSE	FALSE	FALSE	8.8365	0.0122	1	-2.3108	2.31E-07	33.3496	0.7345	0.5335	16.4396	0.2337	1	FALSE	FALSE	TRUE	FALSE	FALSE	FALSE	0
397	chr2L	1527498	1527653	156	*	62.38911	1527600	0.2758	0.1822	0.3527	0.1893	38.6202	-0.577	0.1722	-0.9149	0.01034	0.3616	1	0.0236	1	FALSE	FALSE	FALSE	FALSE	FALSE	FALSE	FALSE	FALSE	FALSE	FALSE	11.8857	0.1705	1	-1.1001	0.002571	48.2829	-0.0186	1	21.5768	-0.1092	1	FALSE	FALSE	TRUE	FALSE	FALSE	FALSE	1
398	chr2L	1554389	1554559	171	*	93.0443	1554508	0.1285	0.3144	0.178	0.3792	31.7676	1.2722	0.002763	1.1141	0.004809	0.4367	1	0.2786	0.6811	FALSE	FALSE	FALSE	FALSE	FALSE	FALSE	FALSE	TRUE	FALSE	FALSE	8.224	-0.2144	1	0.802	0.08471	57.0983	-0.253	0.7366	12.0887	-1.1729	0.03349	FALSE	FALSE	FALSE	TRUE	FALSE	FALSE	0
399	chr2L	1554999	1555146	148	*	17.2672	1555037	0.2036	0.1987	0.1818	0.4159	17.1057	-0.0623	1	1.1728	0.0218	-0.1575	1	1.0776	0.06111	FALSE	FALSE	FALSE	FALSE	FALSE	FALSE	FALSE	FALSE	FALSE	FALSE	6.0095	-0.2538	1	0.7544	0.1731	32.3792	-0.4372	0.5859	11.4399	-0.1565	1	FALSE	FALSE	FALSE	TRUE	FALSE	FALSE	0
400	chr2L	1556345	1556498	154	*	43.75558	1556405	0.1491	0.2053	0.0567	0.5889	25.1404	0.4343	0.4945	3.347	4.17E-10	-1.3948	0.2164	1.5179	0.0002588	FALSE	FALSE	FALSE	FALSE	FALSE	FALSE	FALSE	FALSE	FALSE	TRUE	3.4708	-0.0962	1	-0.4946	0.9081	30.5244	-0.3877	0.7131	6.1198	0.0663	1	FALSE	FALSE	FALSE	FALSE	FALSE	TRUE	0
401	chr2L	1556731	1556998	268	*	97.95311	1556871	0.1565	0.2442	0.146	0.4534	52.4706	0.6342	0.09841	1.5945	5.49E-07	-0.0686	1	0.8917	0.006498	FALSE	FALSE	FALSE	FALSE	FALSE	FALSE	FALSE	FALSE	FALSE	FALSE	12.0455	-0.3074	1	-0.072	0.9041	82.9138	0.0216	1	26.9531	-0.1482	0.8337	FALSE	FALSE	FALSE	FALSE	FALSE	TRUE	0
402	chr2L	1558286	1558576	291	*	59.59918	1558374	0.0724	0.136	0.0611	0.7305	43.7953	0.9131	0.0637	3.6491	2.30E-19	-0.3038	1	2.4321	8.71E-15	FALSE	FALSE	FALSE	FALSE	FALSE	FALSE	FALSE	FALSE	FALSE	TRUE	3.4309	-0.5802	1	-0.4848	0.8451	38.7612	-0.1584	0.9032	5.7192	0.094	1	FALSE	FALSE	FALSE	FALSE	TRUE	FALSE	0
403	chr2L	1559653	1559948	296	*	98.26347	1559826	0.1475	0.2341	0.1061	0.5123	49.4164	0.6805	0.06651	2.2538	2.49E-12	-0.4505	0.5838	1.1229	0.0001064	FALSE	FALSE	FALSE	FALSE	FALSE	FALSE	FALSE	FALSE	FALSE	TRUE	12.4477	-0.1346	1	0.1538	0.7699	91.6892	-0.2991	0.559	31.0189	0.2403	0.5978	FALSE	FALSE	FALSE	FALSE	TRUE	FALSE	2
404	chr2L	1577973	1578042	70	*	17.17199	1577999	0.1794	0.3195	0.0776	0.4235	9.8556	0.8417	0.325	2.3486	0.001236	-1.0918	1	0.415	1	FALSE	FALSE	FALSE	FALSE	FALSE	FALSE	FALSE	FALSE	FALSE	FALSE	2.6548	0.0468	1	0.0725	1	14.6279	-1.0145	0.3766	4.9814	-0.2717	1	FALSE	FALSE	FALSE	FALSE	TRUE	FALSE	0
405	chr2L	1579027	1579113	87	*	25.31226	1579050	0.2042	0.2546	0.2375	0.3036	13.7676	0.3506	0.7585	0.3851	0.573	0.2226	1	0.2571	0.7922	FALSE	FALSE	FALSE	FALSE	FALSE	FALSE	FALSE	FALSE	FALSE	FALSE	5.2234	-0.0702	1	0.2854	0.7356	19.5982	-0.3244	0.9903	12.319	-0.2786	1	FALSE	FALSE	FALSE	FALSE	TRUE	FALSE	0
406	chr2L	1611087	1611208	122	*	79.79272	1611145	0.1758	0.2818	0.2674	0.275	26.2178	0.6457	0.171	0.0159	0.986	0.5902	0.7158	-0.0396	0.9312	FALSE	FALSE	FALSE	FALSE	FALSE	FALSE	FALSE	FALSE	FALSE	FALSE	7.4169	0.718	1	0.526	0.347	49.5755	-0.0973	0.9539	14.2526	0.4626	0.5944	FALSE	FALSE	FALSE	TRUE	FALSE	FALSE	0
407	chr2L	1614060	1614302	243	*	286.73355	1614177	0.3085	0.2641	0.2234	0.204	77.2533	-0.2246	0.5877	-0.1376	0.7226	-0.4593	0.3723	-0.3722	0.5307	FALSE	FALSE	FALSE	FALSE	FALSE	FALSE	FALSE	FALSE	FALSE	FALSE	29.2932	0.3928	0.348	0.3506	0.2564	138.4468	-0.2069	0.7428	59.2832	-0.0726	0.7591	FALSE	TRUE	FALSE	TRUE	FALSE	FALSE	0
408	chr2L	1648790	1648940	151	*	52.21621	1648849	0.198	0.2629	0.194	0.3451	22.7659	0.3841	0.4562	0.8306	0.07171	-0.0688	1	0.3776	0.4901	FALSE	FALSE	FALSE	FALSE	FALSE	FALSE	FALSE	FALSE	FALSE	FALSE	10.4096	-0.1797	1	0.8486	0.03082	45.6279	-0.315	0.6283	20.7114	0.0172	1	FALSE	FALSE	TRUE	FALSE	FALSE	FALSE	0
409	chr2L	1651121	1651300	180	*	27.65553	1651180	0.2138	0.2285	0.1986	0.3592	17.8133	0.0919	1	0.8064	0.1573	-0.0912	1	0.6233	0.43	FALSE	FALSE	FALSE	FALSE	FALSE	FALSE	FALSE	FALSE	FALSE	FALSE	8.4429	-0.6157	0.8333	0.8072	0.07658	25.053	0.1392	0.9277	14.0886	0.2641	0.8913	FALSE	FALSE	FALSE	TRUE	FALSE	FALSE	0
410	chr2L	1651626	1651734	109	*	43.72655	1651670	0.1882	0.2647	0.1805	0.3667	14.2156	0.4343	0.6883	1.0089	0.1986	-0.1222	1	0.4525	0.6784	FALSE	FALSE	FALSE	FALSE	FALSE	FALSE	FALSE	FALSE	FALSE	FALSE	5.9599	0.0521	1	1.4546	0.003139	27.7039	-0.3875	0.6431	10.6689	-0.031	1	FALSE	FALSE	FALSE	FALSE	FALSE	TRUE	0
411	chr2L	1654353	1654535	183	*	114.06223	1654445	0.2699	0.2049	0.3184	0.2068	49.7545	-0.3842	0.37	-0.6302	0.0755	0.2466	0.8056	6.00E-04	1	FALSE	FALSE	FALSE	FALSE	FALSE	FALSE	FALSE	FALSE	FALSE	FALSE	27.3808	-0.1384	0.8482	0.7782	0.01428	90.1643	0.1649	0.8795	62.3058	0.4084	0.04243	FALSE	TRUE	FALSE	FALSE	TRUE	FALSE	0
412	chr2L	1658295	1658376	82	*	16.66817	1658336	0.1432	0.1641	0.3264	0.3663	11.8281	0.2244	0.9309	0.1683	0.8121	1.1919	0.8143	1.1359	0.08903	FALSE	FALSE	FALSE	FALSE	FALSE	FALSE	FALSE	FALSE	FALSE	FALSE	4.9421	0.6899	1	0.9165	0.1352	13.503	0.5228	0.9116	6.4451	0.3923	1	FALSE	FALSE	FALSE	FALSE	TRUE	FALSE	0
413	chr2L	1658745	1658831	87	*	20.83815	1658774	0.1699	0.2647	0.273	0.2924	13.1978	0.648	0.3642	0.1008	1	0.6888	1	0.1416	0.9906	FALSE	FALSE	FALSE	FALSE	FALSE	FALSE	FALSE	FALSE	FALSE	FALSE	5.6151	0.4005	1	1.0273	0.05947	21.0058	-0.5014	0.7806	10.1533	0.4533	1	FALSE	FALSE	FALSE	FALSE	TRUE	FALSE	0
414	chr2L	1663006	1663125	120	*	20.29973	1663048	0.2956	0.1426	0.3065	0.2553	15.9868	-1.0451	0.1231	-0.2566	0.706	0.0226	1	0.8112	0.3118	FALSE	FALSE	FALSE	FALSE	FALSE	FALSE	FALSE	FALSE	FALSE	FALSE	8.0769	0.0626	1	0.3684	0.4998	27.2631	0.6001	0.6055	13.2576	-0.0364	1	FALSE	FALSE	FALSE	FALSE	TRUE	FALSE	0
415	chr2L	1668722	1668847	126	*	37.67446	1668775	0.2696	0.3075	0.2758	0.1471	18.6867	0.1811	0.9295	-0.9072	0.09307	0.0118	1	-1.0766	0.05492	FALSE	FALSE	FALSE	FALSE	FALSE	FALSE	FALSE	FALSE	FALSE	FALSE	11.9408	0.2578	1	0.3824	0.4642	64.8643	-0.2128	0.7725	23.2633	0.0406	1	FALSE	FALSE	FALSE	FALSE	TRUE	FALSE	1
416	chr2L	1669690	1670009	320	*	88.56194	1669804	0.2318	0.3408	0.3073	0.1201	51.6419	0.564	0.09095	-1.3699	8.71E-06	0.421	0.4917	-1.5128	5.87E-07	FALSE	FALSE	TRUE	FALSE	FALSE	FALSE	FALSE	FALSE	FALSE	FALSE	27.2587	0.7233	0.1542	1.029	0.001265	136.3189	0.116	0.8	49.238	0.3893	0.1817	FALSE	FALSE	FALSE	FALSE	TRUE	FALSE	0
417	chr2L	1688351	1688653	303	*	104.18256	1688517	0.227	0.1743	0.1936	0.4051	55.206	-0.3784	0.4239	1.0831	0.002219	-0.2498	0.8613	1.2117	0.0006156	FALSE	FALSE	FALSE	FALSE	FALSE	FALSE	FALSE	FALSE	FALSE	TRUE	10.4222	-0.1383	1	-0.6505	0.1161	107.2888	0.2014	0.7831	37.1073	-0.3864	0.2138	FALSE	FALSE	FALSE	FALSE	TRUE	FALSE	0
418	chr2L	1698886	1699106	221	*	20.83815	1698926	0.2717	0.165	0.2337	0.3296	23.6988	-0.7482	0.1246	0.4715	0.3209	-0.2361	1	0.9835	0.03966	FALSE	FALSE	FALSE	FALSE	FALSE	FALSE	FALSE	FALSE	FALSE	FALSE	8.9348	-0.1501	1	-0.7603	0.09737	38.599	0.2246	0.8004	14.3656	-0.4883	0.4992	FALSE	FALSE	FALSE	FALSE	FALSE	TRUE	0
419	chr2L	1704800	1705002	203	*	106.49767	1704900	0.264	0.2287	0.2875	0.2199	41.9407	-0.2166	0.6724	-0.3991	0.3303	0.1321	1	-0.0504	0.9828	FALSE	FALSE	FALSE	FALSE	FALSE	FALSE	FALSE	FALSE	FALSE	FALSE	17.0565	0.2472	0.8626	-0.2288	0.4895	71.301	0.2141	0.6976	30.0795	0.1052	0.8124	FALSE	FALSE	FALSE	TRUE	FALSE	FALSE	0
420	chr2L	1705241	1705343	103	*	26.2638	1705305	0.3167	0.1981	0.3096	0.1757	17.8644	-0.6721	0.2479	-0.8296	0.08951	-0.0277	1	-0.1852	0.861	FALSE	FALSE	FALSE	FALSE	FALSE	FALSE	FALSE	FALSE	FALSE	FALSE	8.1959	-0.1423	1	0.0131	1	26.628	0.0217	1	11.0818	0.1836	1	FALSE	FALSE	FALSE	FALSE	TRUE	FALSE	0
421	chr2L	1710269	1710546	278	*	271.98685	1710444	0.2783	0.1948	0.3099	0.217	116.1254	-0.5139	0.04223	-0.5251	0.03408	0.1576	0.6455	0.1464	0.7287	FALSE	FALSE	FALSE	FALSE	FALSE	FALSE	FALSE	FALSE	FALSE	FALSE	45.2152	0.11	1	0.1016	0.8531	172.5075	0.0839	0.8797	69.4598	0.0829	0.7114	FALSE	FALSE	FALSE	TRUE	FALSE	FALSE	0
422	chr2L	1715794	1715971	178	*	218.4373	1715898	0.2018	0.2599	0.31	0.2283	66.9482	0.3456	0.3585	-0.4582	0.119	0.6189	0.1425	-0.1849	0.8925	FALSE	FALSE	FALSE	FALSE	FALSE	FALSE	FALSE	FALSE	FALSE	FALSE	20.1078	0.5951	0.3179	1.0432	0.0008643	107.4843	0.0152	1	39.6481	0.5229	0.06675	FALSE	FALSE	FALSE	TRUE	FALSE	FALSE	0
423	chr2L	1723222	1723443	222	*	22.33913	1723282	0.2715	0.2428	0.2613	0.2245	28.8988	-0.1643	0.7711	-0.2119	0.6615	-0.0844	1	-0.1321	0.8468	FALSE	FALSE	FALSE	FALSE	FALSE	FALSE	FALSE	FALSE	FALSE	FALSE	11.1735	0.7072	0.4841	-0.0092	0.8807	55.527	0.5142	0.5268	17.429	-0.946	0.01003	FALSE	FALSE	FALSE	FALSE	TRUE	FALSE	0
424	chr2L	1723772	1723920	149	*	36.3275	1723855	0.1686	0.3338	0.183	0.3145	26.5047	1.0085	0.02246	0.7317	0.09647	0.1904	1	-0.0864	0.8982	FALSE	FALSE	FALSE	FALSE	FALSE	FALSE	FALSE	FALSE	FALSE	FALSE	10.0938	0.0019	1	0.154	0.7268	54.1473	-0.2912	0.787	9.1245	-0.6978	1	FALSE	FALSE	FALSE	FALSE	TRUE	FALSE	0
425	chr2L	1724297	1724463	167	*	67.78414	1724387	0.1456	0.2209	0.2527	0.3809	28.3178	0.5718	0.2684	0.5773	0.1621	0.7659	0.465	0.7715	0.08108	FALSE	FALSE	FALSE	FALSE	FALSE	FALSE	FALSE	FALSE	FALSE	FALSE	11.9472	0.9892	0.1489	1.4495	2.95E-05	47.2284	-0.2496	0.7552	18.2377	0.3602	0.5333	FALSE	FALSE	FALSE	FALSE	FALSE	TRUE	0
426	chr2L	1728003	1728117	115	*	83.33121	1728070	0.1972	0.2921	0.2305	0.2802	33.7004	0.5743	0.217	0.2821	0.5411	0.2162	1	-0.0759	0.9812	FALSE	FALSE	FALSE	FALSE	FALSE	FALSE	FALSE	FALSE	FALSE	FALSE	10.1769	-0.0891	1	0.0442	0.923	67.4303	0.3626	0.4421	12.3519	-0.726	0.2484	FALSE	FALSE	FALSE	TRUE	FALSE	FALSE	0
427	chr2L	1728429	1728517	89	*	52.97905	1728482	0.233	0.2575	0.2855	0.2241	24.3521	0.1268	0.8444	-0.3254	0.5009	0.2681	1	-0.1842	0.8299	FALSE	FALSE	FALSE	FALSE	FALSE	FALSE	FALSE	FALSE	FALSE	FALSE	7.8693	-0.1964	1	0.143	0.8623	40.4942	-0.0017	1	13.4416	0.0335	1	FALSE	FALSE	FALSE	TRUE	FALSE	FALSE	0
428	chr2L	1728687	1728831	145	*	52.42533	1728729	0.2775	0.2835	0.2398	0.1992	27.2927	0.0349	0.9757	-0.3274	0.517	-0.1554	1	-0.5177	0.3637	FALSE	FALSE	FALSE	FALSE	FALSE	FALSE	FALSE	FALSE	FALSE	FALSE	6.9999	0.0938	1	0.6131	0.2843	48.1403	0.1428	0.8865	16.9584	-6.00E-04	1	FALSE	FALSE	FALSE	TRUE	FALSE	FALSE	0
429	chr2L	1729839	1729968	130	*	33.7781	1729890	0.219	0.3037	0.1889	0.2884	19.764	0.4602	0.4874	0.536	0.2921	-0.1545	1	-0.0787	0.9707	FALSE	FALSE	FALSE	FALSE	FALSE	FALSE	FALSE	FALSE	FALSE	FALSE	6.9002	-0.6372	1	0.3784	0.5392	45.512	-0.1411	0.8803	11.1134	0.067	1	FALSE	FALSE	FALSE	TRUE	FALSE	FALSE	0
430	chr2L	1730731	1730850	120	*	39.46842	1730776	0.2426	0.2093	0.1838	0.3642	21.8523	-0.2113	0.932	0.9229	0.1027	-0.3449	1	0.7893	0.2741	FALSE	FALSE	FALSE	FALSE	FALSE	FALSE	FALSE	FALSE	FALSE	FALSE	7.1737	-0.0029	1	-0.446	0.4613	42.4416	0.0733	0.9872	6.4917	0.2522	1	FALSE	FALSE	FALSE	FALSE	FALSE	TRUE	0
431	chr2L	1732304	1732588	285	*	133.54149	1732367	0.1827	0.3505	0.2029	0.2639	67.6076	0.914	0.003037	0.3813	0.2634	0.1253	1	-0.4074	0.427	FALSE	FALSE	FALSE	FALSE	FALSE	FALSE	FALSE	FALSE	FALSE	FALSE	20.8519	-0.0348	1	0.5294	0.09343	156.8675	-0.0799	0.8557	34.2381	0.2765	0.5293	FALSE	FALSE	FALSE	TRUE	FALSE	FALSE	1
432	chr2L	1736960	1737131	172	*	69.0073	1737065	0.2041	0.306	0.1788	0.3111	27.0119	0.577	0.258	0.782	0.08979	-0.1814	1	0.0236	0.9578	FALSE	FALSE	FALSE	FALSE	FALSE	FALSE	FALSE	FALSE	FALSE	FALSE	7.3617	-0.4488	1	0.1451	0.8811	45.1589	-0.3372	0.6529	13.5787	-0.2261	1	FALSE	FALSE	FALSE	TRUE	FALSE	FALSE	0
433	chr2L	1737278	1737520	243	*	103.59797	1737368	0.176	0.3043	0.2125	0.3072	49.5755	0.7572	0.08684	0.5158	0.3218	0.2603	0.9035	0.019	1	FALSE	FALSE	FALSE	FALSE	FALSE	FALSE	FALSE	FALSE	FALSE	FALSE	15.9197	0.3605	0.7147	0.8167	0.01014	64.7935	-0.3587	0.6085	26.771	0.1802	0.801	FALSE	FALSE	FALSE	TRUE	FALSE	FALSE	0
434	chr2L	1747661	1747866	206	*	23.03892	1747750	0.1605	0.3136	0.1372	0.3888	23.1424	0.9452	0.05161	1.448	0.0008309	-0.1918	1	0.311	0.5809	FALSE	FALSE	FALSE	FALSE	FALSE	FALSE	FALSE	FALSE	FALSE	FALSE	7.8654	-0.5597	1	0.7715	0.09519	37.198	-0.4893	0.4933	12.8461	-0.5907	0.4011	FALSE	FALSE	FALSE	FALSE	FALSE	TRUE	0
435	chr2L	1752016	1752183	168	*	64.29681	1752130	0.3051	0.2432	0.2486	0.2032	29.3527	-0.333	0.4476	-0.2944	0.5318	-0.2771	1	-0.2385	0.7268	FALSE	FALSE	FALSE	FALSE	FALSE	FALSE	FALSE	FALSE	FALSE	FALSE	11.3297	-0.3615	0.927	0.4626	0.2796	54.7951	-0.2193	0.7738	18.8571	-0.0368	1	FALSE	FALSE	FALSE	TRUE	FALSE	FALSE	0
436	chr2L	1755988	1756168	181	*	22.40992	1756078	0.2482	0.3032	0.1788	0.2698	23.4518	0.2783	0.6221	0.4969	0.3765	-0.3984	1	-0.1798	0.8474	FALSE	FALSE	FALSE	FALSE	FALSE	FALSE	FALSE	FALSE	FALSE	FALSE	7.3043	-0.1594	1	-1.1058	0.03843	46.1783	0.1974	0.8548	20.4781	-0.0433	1	FALSE	FALSE	FALSE	FALSE	FALSE	TRUE	0
437	chr2L	1759005	1759250	246	*	99.77369	1759125	0.1935	0.276	0.1693	0.3612	44.8567	0.5075	0.2694	1.0681	0.005582	-0.1853	1	0.3753	0.536	FALSE	FALSE	FALSE	FALSE	FALSE	FALSE	FALSE	FALSE	FALSE	FALSE	11.645	0.0219	1	0.9006	0.0161	74.8644	0.0349	0.9953	25.771	0.102	0.9759	TRUE	TRUE	FALSE	TRUE	FALSE	FALSE	1
438	chr2L	1877211	1877357	147	*	29.45726	1877285	0.283	0.2117	0.2468	0.2585	17.8949	-0.4557	0.5691	0.0278	1	-0.2022	1	0.2813	0.7982	FALSE	FALSE	FALSE	FALSE	FALSE	FALSE	FALSE	FALSE	FALSE	FALSE	6.884	-0.3999	1	-0.9078	0.07271	36.9475	-0.4477	0.6038	11.8967	-0.5318	0.8843	FALSE	FALSE	FALSE	FALSE	TRUE	FALSE	0
439	chr2L	1884417	1884657	241	*	162.39259	1884539	0.2332	0.2293	0.2971	0.2403	84.4435	-0.0288	0.9559	-0.3171	0.2947	0.3555	0.5625	0.0672	1	FALSE	FALSE	FALSE	FALSE	FALSE	FALSE	FALSE	FALSE	FALSE	FALSE	25.8379	0.6031	0.1787	0.5628	0.06539	125.2831	-0.1444	0.8662	44.7617	0.2531	0.4991	FALSE	FALSE	FALSE	TRUE	FALSE	FALSE	0
440	chr2L	1884955	1885233	279	*	90.13655	1885087	0.1882	0.2186	0.2433	0.3499	57.0348	0.1967	0.6408	0.503	0.09526	0.3748	0.5779	0.6811	0.02685	FALSE	FALSE	FALSE	FALSE	FALSE	FALSE	FALSE	FALSE	FALSE	FALSE	23.5436	0.5283	0.2456	0.805	0.002928	114.2921	-0.0873	0.8668	31.783	0.1184	0.7845	FALSE	FALSE	FALSE	FALSE	FALSE	TRUE	0
441	chr2L	1885938	1886031	94	*	23.20517	1885984	0.2274	0.2009	0.2722	0.2995	20.5346	-0.1378	1	0.159	0.7963	0.2859	1	0.5826	0.3612	FALSE	FALSE	FALSE	FALSE	FALSE	FALSE	FALSE	FALSE	FALSE	FALSE	8.4372	-0.0524	1	-0.1537	0.807	34.2604	-0.2713	0.7325	7.5142	-0.7198	1	FALSE	FALSE	FALSE	FALSE	TRUE	FALSE	0
442	chr2L	1886391	1886930	540	*	146.81894	1886743	0.2521	0.237	0.2541	0.2568	183.0967	-0.0955	0.7207	0.0115	0.9781	0.0083	0.7752	0.1152	0.6994	FALSE	FALSE	FALSE	FALSE	FALSE	FALSE	FALSE	FALSE	FALSE	FALSE	44.817	0.2717	0.5041	-2.4364	1.12E-25	313.2899	0.0589	0.8997	117.6141	-0.426	0.009185	FALSE	FALSE	FALSE	FALSE	TRUE	FALSE	0
443	chr2L	1887055	1887185	131	*	45.38005	1887127	0.2578	0.237	0.2714	0.2339	33.0509	-0.1346	0.7651	-0.2034	0.6551	0.0484	1	-0.0204	1	FALSE	FALSE	FALSE	FALSE	FALSE	FALSE	FALSE	FALSE	FALSE	FALSE	10.5898	0.394	1	-1.4268	0.00034	65.5881	0.1131	0.881	16.7411	-0.2478	1	FALSE	FALSE	FALSE	FALSE	TRUE	FALSE	0
444	chr2L	1902413	1902497	85	*	27.0633	1902458	0.2008	0.2168	0.3455	0.2369	13.0861	0.1184	1	-0.5308	0.3624	0.7775	1	0.1284	0.8914	FALSE	FALSE	FALSE	FALSE	FALSE	FALSE	FALSE	FALSE	FALSE	FALSE	7.5245	0.2544	1	0.2539	0.7267	23.3176	0.1009	0.9562	11.2972	-0.0367	1	FALSE	FALSE	FALSE	FALSE	TRUE	FALSE	0
445	chr2L	1909764	1910032	269	*	116.79846	1909933	0.1946	0.2591	0.218	0.3283	53.3912	0.4013	0.2784	0.6208	0.04486	0.1276	1	0.3472	0.423	FALSE	FALSE	FALSE	FALSE	FALSE	FALSE	FALSE	FALSE	FALSE	FALSE	16.4209	-0.0041	1	0.4863	0.1426	98.6629	-0.1225	0.8979	31.6635	-0.1135	0.8105	FALSE	FALSE	FALSE	FALSE	FALSE	TRUE	1
446	chr2L	1911056	1911146	91	*	19.23729	1911113	0.2856	0.1511	0.2321	0.3312	12.9717	-0.9032	0.2165	0.505	0.4371	-0.2488	1	1.1594	0.08744	FALSE	FALSE	FALSE	FALSE	FALSE	FALSE	FALSE	FALSE	FALSE	FALSE	4.6636	-0.2674	1	0.7398	0.2996	15.6159	0.5766	0.8315	11.7355	0.1516	1	FALSE	FALSE	FALSE	TRUE	FALSE	FALSE	0
447	chr2L	1938062	1938343	282	*	171.83038	1938220	0.1601	0.3182	0.1946	0.3271	58.0215	0.9836	0.000988	0.7384	0.01183	0.2933	0.7406	0.0481	0.8496	FALSE	FALSE	FALSE	FALSE	FALSE	FALSE	FALSE	FALSE	FALSE	FALSE	13.8506	0.1793	1	0.2447	0.4687	139.2449	0.1034	0.8573	35.7234	0.1313	0.8448	FALSE	FALSE	FALSE	TRUE	FALSE	FALSE	0
448	chr2L	1954472	1955066	595	*	205.77338	1954644	0.1732	0.3617	0.1797	0.2854	203.2917	1.0471	6.24E-06	0.6757	0.004821	0.0315	0.7781	-0.34	0.3064	FALSE	FALSE	FALSE	FALSE	FALSE	FALSE	FALSE	FALSE	FALSE	FALSE	64.8953	-0.3895	0.3424	0.5427	0.08782	571.7219	0.0847	0.7656	90.0343	-0.2652	0.2415	FALSE	TRUE	FALSE	TRUE	FALSE	FALSE	0
449	chr2L	1958074	1958520	447	*	37.84149	1958447	0.2655	0.3891	0.1126	0.2327	90.1144	0.5411	0.1023	1.027	0.001343	-1.232	0.0007012	-0.7461	0.02199	FALSE	FALSE	FALSE	FALSE	FALSE	FALSE	FALSE	FALSE	FALSE	FALSE	24.6318	-0.8586	0.05188	0.3603	0.251	277.7225	0.479	0.2199	43.9646	-0.438	0.1814	FALSE	FALSE	FALSE	FALSE	TRUE	FALSE	0
450	chr2L	1960986	1961252	267	*	25.14662	1961175	0.3141	0.2936	0.1368	0.2554	41.6701	-0.1182	0.8317	0.8764	0.03144	-1.1874	0.01961	-0.1927	0.8062	FALSE	FALSE	FALSE	FALSE	FALSE	FALSE	FALSE	FALSE	FALSE	FALSE	11.06	-1.0918	0.102	-0.8824	0.02011	99.7484	0.032	1	27.3047	-0.4808	0.276	FALSE	FALSE	FALSE	FALSE	TRUE	FALSE	0
451	chr2L	1962102	1962453	352	*	79.23454	1962283	0.2302	0.1662	0.2783	0.3254	75.1185	-0.4796	0.2969	0.2034	0.6537	0.2762	0.8143	0.9591	0.02796	FALSE	FALSE	FALSE	FALSE	FALSE	FALSE	FALSE	FALSE	FALSE	FALSE	18.9172	-0.3185	0.7165	-0.7999	0.00578	95.886	0.2293	0.6743	51.3126	0.0151	0.9121	FALSE	FALSE	FALSE	FALSE	TRUE	FALSE	0
452	chr2L	1970429	1970937	509	*	114.51926	1970515	0.297	0.3075	0.2683	0.1273	135.0865	0.0481	0.7963	-1.0679	2.89E-05	-0.1507	0.662	-1.2667	7.72E-07	FALSE	FALSE	TRUE	FALSE	FALSE	FALSE	FALSE	FALSE	FALSE	FALSE	77.1624	0.2204	0.4624	0.4823	0.03975	275.394	0.27	0.3178	99.6528	0.1658	0.3742	FALSE	FALSE	FALSE	TRUE	FALSE	FALSE	1
453	chr2L	1972536	1973043	508	*	270.09436	1972926	0.2589	0.214	0.3049	0.2223	258.2186	-0.2763	0.2324	-0.4521	0.01983	0.2259	0.346	0.05	0.8156	FALSE	FALSE	FALSE	FALSE	FALSE	FALSE	FALSE	FALSE	FALSE	FALSE	114.2684	0.1149	0.6161	0.0771	1	458.1084	0.2699	0.4397	145.9648	0.0979	0.5907	TRUE	TRUE	TRUE	FALSE	FALSE	FALSE	1
454	chr2L	1973210	1973505	296	*	49.51946	1973298	0.2975	0.1542	0.3776	0.1707	67.9223	-0.9372	0.03263	-1.1549	0.003957	0.3405	0.7576	0.1228	1	FALSE	FALSE	FALSE	FALSE	FALSE	FALSE	FALSE	FALSE	FALSE	FALSE	31.5905	0.4069	0.3574	-0.4572	0.1133	85.7173	0.2868	0.6747	44.3032	-0.1947	0.6287	FALSE	FALSE	FALSE	TRUE	FALSE	FALSE	0
455	chr2L	1974071	1974393	323	*	43.22673	1974115	0.242	0.2381	0.303	0.2169	58.5849	-0.0312	0.9612	-0.5004	0.09296	0.3285	0.6164	-0.1406	0.8134	FALSE	FALSE	FALSE	FALSE	FALSE	FALSE	FALSE	FALSE	FALSE	FALSE	28.4002	0.2572	0.5555	0.4801	0.1018	93.5819	-0.2626	0.5936	37.7934	0.4637	0.09684	FALSE	FALSE	FALSE	FALSE	FALSE	TRUE	1
456	chr2L	1979376	1979512	137	*	126.53022	1979432	0.2892	0.2417	0.2597	0.2093	39.5545	-0.27	0.5456	-0.3487	0.3556	-0.1244	1	-0.2031	0.7548	FALSE	FALSE	FALSE	FALSE	FALSE	FALSE	FALSE	FALSE	FALSE	FALSE	15.2194	-0.0113	1	0.1421	0.7283	67.2793	0.0813	0.949	24.6323	-0.0584	1	FALSE	FALSE	FALSE	FALSE	TRUE	FALSE	1
457	chr2L	1980722	1980859	138	*	95.91914	1980793	0.2626	0.2014	0.3501	0.1859	36.7768	-0.3851	0.3941	-0.9065	0.007747	0.4197	0.8357	-0.1017	0.8406	FALSE	FALSE	FALSE	FALSE	FALSE	FALSE	FALSE	FALSE	FALSE	FALSE	16.6293	0.2785	0.8416	0.3393	0.2514	51.7517	-0.1584	0.8557	25.4948	0.3221	0.5106	FALSE	FALSE	FALSE	TRUE	FALSE	FALSE	0
458	chr2L	1981112	1981241	130	*	72.29807	1981178	0.305	0.221	0.2541	0.2199	26.8527	-0.4644	0.3225	-0.235	0.6393	-0.2346	1	-0.0052	0.9971	FALSE	FALSE	FALSE	FALSE	FALSE	FALSE	FALSE	FALSE	FALSE	FALSE	11.176	0.0201	1	0.0361	0.9338	41.5196	0.0715	0.974	18.1349	0.24	0.7451	FALSE	FALSE	FALSE	TRUE	FALSE	FALSE	0
459	chr2L	1982087	1982265	179	*	128.56943	1982199	0.254	0.2518	0.2149	0.2792	45.6888	-0.0184	0.9913	0.3715	0.2748	-0.245	1	0.1449	0.7918	FALSE	FALSE	FALSE	FALSE	FALSE	FALSE	FALSE	FALSE	FALSE	FALSE	14.9596	-0.5495	0.5367	0.4684	0.1917	91.9839	0.1554	0.7325	28.6359	-0.0271	1	FALSE	FALSE	FALSE	TRUE	FALSE	FALSE	0
460	chr2L	2009051	2009240	190	*	198.43111	2009145	0.1928	0.2609	0.2347	0.3117	57.0187	0.4171	0.2854	0.4175	0.2299	0.266	0.7728	0.2664	0.6319	FALSE	FALSE	FALSE	FALSE	FALSE	FALSE	FALSE	FALSE	FALSE	FALSE	20.0731	1.6037	2.75E-05	1.0805	0.001717	97.0329	-0.0971	0.9271	36.611	0.9188	6.97E-05	FALSE	FALSE	FALSE	TRUE	FALSE	FALSE	0
461	chr2L	2009466	2009652	187	*	74.45807	2009529	0.2152	0.2513	0.2528	0.2807	34.1296	0.2023	0.7051	0.1658	0.7238	0.1871	1	0.1505	0.8477	FALSE	FALSE	FALSE	FALSE	FALSE	FALSE	FALSE	FALSE	FALSE	FALSE	10.1914	0.6136	0.5361	0.1264	0.8027	73.3913	0.0046	0.9692	21.411	0.265	0.8703	FALSE	FALSE	FALSE	TRUE	FALSE	FALSE	0
462	chr2L	2009731	2009901	171	*	60.45456	2009817	0.2449	0.2835	0.2792	0.1924	43.6884	0.2095	0.6042	-0.534	0.09935	0.1781	1	-0.5653	0.1368	FALSE	FALSE	FALSE	FALSE	FALSE	FALSE	FALSE	FALSE	FALSE	FALSE	15.8639	0.1194	1	0.21	0.5303	90.8816	0.0013	1	35.9981	0.2003	0.81	FALSE	FALSE	FALSE	TRUE	FALSE	FALSE	0
463	chr2L	2010618	2010742	125	*	19.5455	2010643	0.2081	0.3529	0.2052	0.2338	21.2157	0.7412	0.1631	0.1979	0.7356	-0.0365	1	-0.5799	0.3397	FALSE	FALSE	FALSE	FALSE	FALSE	FALSE	FALSE	FALSE	FALSE	FALSE	7.419	0.7475	1	0.1437	0.9137	56.7002	-0.0541	0.9774	11.5794	-0.0099	1	FALSE	FALSE	FALSE	FALSE	TRUE	FALSE	0
464	chr2L	2010870	2011049	180	*	100.14681	2010945	0.22	0.2416	0.2581	0.2804	56.2495	0.1154	0.8249	0.1134	0.7735	0.2117	0.875	0.2097	0.6829	FALSE	FALSE	FALSE	FALSE	FALSE	FALSE	FALSE	FALSE	FALSE	FALSE	16.8204	0.3082	0.7995	-0.2501	0.5196	105.9465	-0.0762	0.8767	34.4242	0.478	0.1317	FALSE	FALSE	FALSE	TRUE	FALSE	FALSE	0
465	chr2L	2013130	2013353	224	*	100.47901	2013260	0.2278	0.2956	0.2368	0.2399	62.6953	0.3577	0.2706	0.0118	0.9846	0.0399	1	-0.306	0.4604	FALSE	FALSE	FALSE	FALSE	FALSE	FALSE	FALSE	FALSE	FALSE	FALSE	23.8826	0.3446	0.5466	0.5183	0.1056	133.592	0.0745	0.8541	41.2614	0.0697	0.8948	FALSE	FALSE	FALSE	TRUE	FALSE	FALSE	0
466	chr2L	2013814	2014188	375	*	218.73969	2013964	0.2253	0.2405	0.2647	0.2695	185.8562	0.0882	0.7924	0.0308	0.9232	0.2193	0.436	0.1619	0.6213	FALSE	FALSE	FALSE	FALSE	FALSE	FALSE	FALSE	FALSE	FALSE	FALSE	65.8612	0.5302	0.1845	-0.457	0.2009	353.6991	-0.0194	0.9469	126.8307	0.263	0.1272	FALSE	TRUE	FALSE	TRUE	FALSE	FALSE	0
467	chr2L	2018911	2018990	80	*	17.12851	2018938	0.2194	0.2296	0.1878	0.3632	9.9786	0.0543	1	0.9461	0.08367	-0.2301	1	0.6618	0.4547	FALSE	FALSE	FALSE	FALSE	FALSE	FALSE	FALSE	FALSE	FALSE	FALSE	3.5137	0.0654	1	-0.6614	0.6307	18.4305	-0.1417	1	6.7729	1.0912	0.3363	FALSE	FALSE	FALSE	FALSE	TRUE	FALSE	0
468	chr2L	2019719	2019855	137	*	44.41618	2019778	0.2735	0.1467	0.2947	0.285	22.7877	-0.856	0.08704	-0.0604	0.9214	0.1417	1	0.9372	0.05566	FALSE	FALSE	FALSE	FALSE	FALSE	FALSE	FALSE	FALSE	FALSE	FALSE	6.7883	0.128	1	-1.0387	0.05479	19.2597	-0.0657	1	27.7881	0.4409	0.2449	FALSE	FALSE	FALSE	FALSE	TRUE	FALSE	0
469	chr2L	2031574	2031801	228	*	189.56006	2031686	0.2365	0.2514	0.2287	0.2835	59.3055	0.0763	0.9029	0.3216	0.3288	-0.0725	1	0.1729	0.7588	FALSE	FALSE	FALSE	FALSE	FALSE	FALSE	FALSE	FALSE	FALSE	FALSE	17.5375	0.4399	0.6451	0.5105	0.1833	121.5259	0.1422	0.7698	40.3315	0.0376	1	FALSE	FALSE	FALSE	TRUE	FALSE	FALSE	0
470	chr2L	2035895	2036160	266	*	25.38812	2035963	0.286	0.1128	0.2518	0.3495	49.8201	-1.3541	0.0006772	0.4425	0.2906	-0.1746	0.97	1.6221	2.42E-05	FALSE	TRUE	FALSE	FALSE	FALSE	FALSE	FALSE	FALSE	FALSE	FALSE	17.7944	-0.3609	0.6626	-0.4669	0.1104	52.9884	0.297	0.7831	27.7255	-0.4252	0.2562	FALSE	FALSE	FALSE	FALSE	FALSE	TRUE	0
471	chr2L	2037515	2037802	288	*	241.39442	2037653	0.2673	0.2516	0.2683	0.2128	123.4302	-0.0904	0.5395	-0.3423	0.1345	0.0129	0.8608	-0.2391	0.6128	FALSE	FALSE	FALSE	FALSE	FALSE	FALSE	FALSE	FALSE	FALSE	FALSE	42.45	-0.1208	1	-0.282	0.2987	213.4091	-0.1345	0.7787	75.4154	0.4262	0.02594	FALSE	FALSE	FALSE	TRUE	FALSE	FALSE	0
472	chr2L	2037903	2038347	445	*	159.51491	2037975	0.3605	0.1896	0.3099	0.14	175.3186	-0.9218	7.15E-05	-1.1554	4.10E-07	-0.212	0.4766	-0.4456	0.1416	FALSE	FALSE	FALSE	FALSE	FALSE	FALSE	FALSE	FALSE	FALSE	FALSE	72.4647	0.1255	0.5616	-1.015	5.95E-10	318.6572	0.356	0.4665	125.1987	-0.1692	0.4265	FALSE	FALSE	FALSE	TRUE	FALSE	FALSE	1
473	chr2L	2045350	2045557	208	*	160.91782	2045490	0.2218	0.2495	0.2704	0.2583	57.8803	0.1506	0.7797	-0.0612	0.891	0.2596	0.8015	0.0478	0.9897	FALSE	FALSE	FALSE	FALSE	FALSE	FALSE	FALSE	FALSE	FALSE	FALSE	19.1597	-0.0379	1	0.0289	0.8675	95.4256	-0.0571	0.9137	30.9823	0.4903	0.1501	FALSE	FALSE	FALSE	TRUE	FALSE	FALSE	0
474	chr2L	2094479	2094553	75	*	17.68078	2094514	0.2467	0.2784	0.2326	0.2423	10.1837	0.2228	0.8124	0.0551	0.9573	-0.0653	1	-0.2331	1	FALSE	FALSE	FALSE	FALSE	FALSE	FALSE	FALSE	FALSE	FALSE	FALSE	5.2898	0.1144	1	0.7524	0.2053	25.6645	0.0855	1	18.847	0.4338	0.4233	FALSE	FALSE	FALSE	FALSE	FALSE	TRUE	0
475	chr2L	2130361	2130539	179	*	114.97227	2130454	0.215	0.3185	0.1571	0.3094	41.3943	0.5748	0.1573	0.9349	0.01177	-0.4159	0.7966	-0.0557	1	FALSE	FALSE	FALSE	FALSE	FALSE	FALSE	FALSE	FALSE	FALSE	FALSE	12.2783	-0.3682	0.9549	0.1124	0.901	85.6418	-0.0613	0.9751	24.4664	0.1373	1	FALSE	FALSE	FALSE	TRUE	FALSE	FALSE	0
476	chr2L	2144659	2144796	138	*	43.07788	2144751	0.3336	0.1458	0.3878	0.1328	36.2432	-1.202	0.0003068	-1.5567	1.12E-06	0.2104	1	-0.1442	0.7123	TRUE	FALSE	FALSE	FALSE	FALSE	FALSE	FALSE	FALSE	FALSE	FALSE	20.001	0.4277	0.3578	0.263	0.4599	37.0733	-0.4981	0.4191	22.4808	-0.1316	1	FALSE	FALSE	FALSE	FALSE	TRUE	FALSE	0
477	chr2L	2145099	2145267	169	*	85.5739	2145188	0.3211	0.188	0.3347	0.1562	47.5575	-0.7707	0.02262	-1.0997	0.0004666	0.0684	1	-0.2606	0.7116	FALSE	FALSE	FALSE	FALSE	FALSE	FALSE	FALSE	FALSE	FALSE	FALSE	17.6123	0.099	1	-0.2338	0.4731	68.0259	0.0272	1	31.8942	0.2282	0.492	FALSE	FALSE	FALSE	TRUE	FALSE	FALSE	0
478	chr2L	2145426	2145513	88	*	19.66366	2145462	0.274	0.2067	0.3928	0.1265	18.3711	-0.4098	0.7192	-1.6388	0.001396	0.5525	1	-0.6766	0.3842	FALSE	FALSE	FALSE	FALSE	FALSE	FALSE	FALSE	FALSE	FALSE	FALSE	6.018	-0.538	1	-0.2261	0.7802	20.6076	0.1249	1	12.9438	0.0579	1	FALSE	FALSE	FALSE	TRUE	FALSE	FALSE	0
479	chr2L	2147074	2147384	311	*	155.2686	2147289	0.2702	0.2393	0.2662	0.2243	112.9698	-0.1757	0.5876	-0.2504	0.4832	-0.0107	0.9066	-0.0854	0.8516	FALSE	FALSE	FALSE	FALSE	FALSE	FALSE	FALSE	FALSE	FALSE	FALSE	32.112	0.0013	1	-0.4831	0.04707	166.2218	-0.2597	0.5688	56.2924	-0.226	0.4017	FALSE	FALSE	FALSE	TRUE	FALSE	FALSE	0
480	chr2L	2147526	2147644	119	*	45.68155	2147560	0.309	0.2063	0.3003	0.1843	30.3178	-0.5895	0.1429	-0.7005	0.07458	-0.0456	1	-0.1567	0.8392	FALSE	FALSE	FALSE	FALSE	FALSE	FALSE	FALSE	FALSE	FALSE	FALSE	9.5646	0.086	1	-0.2998	0.5419	45.806	-0.1148	0.9085	13.9201	-0.3152	0.8167	FALSE	FALSE	FALSE	TRUE	FALSE	FALSE	0
481	chr2L	2151721	2151837	117	*	54.43675	2151761	0.3325	0.1723	0.3603	0.1348	37.6523	-0.9516	0.003769	-1.3898	1.20E-05	0.1053	1	-0.3329	0.5937	FALSE	FALSE	FALSE	FALSE	FALSE	FALSE	FALSE	FALSE	FALSE	FALSE	14.4103	0.3976	0.6184	-0.5833	0.1084	50.5368	0.023	1	27.6749	-0.2108	0.6949	FALSE	FALSE	FALSE	FALSE	FALSE	TRUE	0
482	chr2L	2154752	2155008	257	*	29.86673	2154970	0.3736	0.0942	0.4779	0.0543	54.8075	-1.9829	3.97E-11	-3.157	3.16E-22	0.3537	0.5568	-0.8204	0.09671	TRUE	FALSE	FALSE	FALSE	FALSE	FALSE	FALSE	FALSE	FALSE	FALSE	27.203	0.1835	0.7195	-1.4372	2.20E-09	43.3128	0.7578	0.4743	67.5748	0.699	0.00133	FALSE	FALSE	FALSE	TRUE	FALSE	FALSE	1
483	chr2L	2155420	2156206	787	*	235.80928	2155707	0.4474	0.077	0.4391	0.0365	247.0059	-2.5323	1.22E-13	-3.5988	2.18E-25	-0.0292	0.7699	-1.0958	0.00981	TRUE	FALSE	FALSE	FALSE	FALSE	FALSE	FALSE	FALSE	FALSE	FALSE	123.8717	0.2506	0.346	-2.4143	1.82E-42	266.8494	0.8909	0.3904	288.2845	0.1429	0.3705	FALSE	FALSE	FALSE	TRUE	FALSE	FALSE	0
484	chr2L	2161379	2161820	442	*	118.76292	2161629	0.1692	0.3083	0.2291	0.2933	206.1008	0.8599	2.87E-06	0.3608	0.0694	0.4235	0.06561	-0.0755	0.7908	FALSE	FALSE	FALSE	FALSE	FALSE	FALSE	FALSE	FALSE	FALSE	FALSE	53.3306	0.1335	0.7565	-1.1014	4.60E-07	457.464	-0.057	0.8628	126.0536	1.2798	5.65E-24	TRUE	TRUE	FALSE	TRUE	FALSE	FALSE	1
485	chr2L	2163725	2164086	362	*	152.14056	2163847	0.2474	0.2435	0.2884	0.2207	172.2636	-0.0245	0.9617	-0.3859	0.1623	0.2178	0.4244	-0.1435	0.68	FALSE	FALSE	FALSE	FALSE	FALSE	FALSE	FALSE	FALSE	FALSE	FALSE	50.3186	0.3857	0.2214	-2.464	2.74E-29	304.7095	0.1604	0.6545	73.8833	-0.1008	0.6123	FALSE	FALSE	FALSE	FALSE	TRUE	FALSE	0
486	chr2L	2164654	2165486	833	*	250.95195	2165216	0.2492	0.243	0.3102	0.1976	495.9695	-0.0372	0.8828	-0.6475	9.95E-06	0.3106	0.07641	-0.2998	0.0957	FALSE	FALSE	FALSE	FALSE	FALSE	FALSE	FALSE	FALSE	FALSE	FALSE	145.836	0.4489	0.0385	-2.324	3.58E-46	1025.821	0.0219	1	266.1295	0.1842	0.2411	TRUE	TRUE	FALSE	FALSE	TRUE	FALSE	0
487	chr2L	2166788	2166877	90	*	21.62459	2166830	0.2395	0.2472	0.3001	0.2132	28.0401	0.0274	0.9268	-0.5124	0.2594	0.3233	1	-0.2165	0.7653	FALSE	FALSE	FALSE	FALSE	FALSE	FALSE	FALSE	FALSE	FALSE	FALSE	8.8693	0.3799	0.9442	-0.9544	0.02515	46.4242	3.00E-04	1	13.1005	-0.7643	0.1472	FALSE	FALSE	FALSE	FALSE	TRUE	FALSE	0
488	chr2L	2172249	2172879	631	*	177.84291	2172686	0.2373	0.3515	0.2615	0.1496	231.3949	0.5597	0.01351	-0.805	0.0001951	0.1275	0.5955	-1.2372	1.54E-09	FALSE	FALSE	FALSE	FALSE	FALSE	FALSE	FALSE	FALSE	FALSE	FALSE	62.8862	-0.2257	0.3712	-2.283	7.70E-36	621.3148	-0.189	0.766	178.5723	0.6947	1.29E-06	TRUE	TRUE	FALSE	FALSE	TRUE	FALSE	1
489	chr2L	2173589	2173861	273	*	39.64467	2173678	0.2613	0.2544	0.274	0.2103	66.7946	-0.045	0.9294	-0.3984	0.1693	0.0715	1	-0.2819	0.678	FALSE	FALSE	FALSE	FALSE	FALSE	FALSE	FALSE	FALSE	FALSE	FALSE	22.2494	-0.1931	0.6346	-0.8698	0.0009601	139.4832	-0.0815	0.9123	38.1172	-0.4222	0.2335	FALSE	FALSE	FALSE	FALSE	TRUE	FALSE	0
490	chr2L	2175465	2175679	215	*	64.4058	2175606	0.2316	0.2609	0.2016	0.3059	66.8912	0.1526	0.7435	0.5716	0.0917	-0.1841	0.9164	0.2349	0.7649	FALSE	FALSE	FALSE	FALSE	FALSE	FALSE	FALSE	FALSE	FALSE	FALSE	23.1388	-0.1469	0.8177	-1.4828	5.83E-08	113.699	0.0422	0.9116	33.6577	-0.2421	0.4572	FALSE	FALSE	FALSE	FALSE	TRUE	FALSE	0
491	chr2L	2178236	2178558	323	*	124.28593	2178378	0.2564	0.2605	0.2022	0.2808	112.6017	0.0068	0.711	0.4641	0.1093	-0.349	0.3488	0.1083	0.7982	FALSE	FALSE	FALSE	FALSE	FALSE	FALSE	FALSE	FALSE	FALSE	FALSE	39.4102	-0.0285	1	-0.101	0.781	221.0147	0.2324	0.5332	48.7431	-0.2455	0.3116	FALSE	FALSE	FALSE	FALSE	FALSE	TRUE	0
492	chr2L	2178685	2178900	216	*	97.39805	2178782	0.2316	0.3281	0.1824	0.2578	66.7983	0.4767	0.1693	0.496	0.1491	-0.3705	0.6193	-0.3512	0.5865	FALSE	FALSE	FALSE	FALSE	FALSE	FALSE	FALSE	FALSE	FALSE	FALSE	20.7314	-0.2969	0.6595	-0.5278	0.1567	144.3608	-0.1663	0.7469	29.9802	-0.2197	0.6096	FALSE	FALSE	FALSE	TRUE	FALSE	FALSE	0
493	chr2L	2181483	2181933	451	*	65.40945	2181738	0.1481	0.3169	0.1112	0.4238	102.7087	1.0885	6.40E-06	1.9262	7.77E-16	-0.4167	0.2821	0.421	0.1286	FALSE	FALSE	FALSE	FALSE	FALSE	FALSE	FALSE	TRUE	FALSE	FALSE	17.9831	-0.3325	0.7275	-0.245	0.4685	193.0699	-0.2793	0.5977	22.885	-0.6142	0.1474	FALSE	FALSE	FALSE	TRUE	FALSE	FALSE	0
494	chr2L	2182084	2182425	342	*	147.44176	2182281	0.1688	0.3363	0.1474	0.3475	105.8026	0.9728	0.0003437	1.2501	2.49E-06	-0.2261	0.6192	0.0512	0.9084	FALSE	FALSE	FALSE	FALSE	FALSE	FALSE	FALSE	FALSE	FALSE	FALSE	26.7846	-0.0512	0.9396	0.1685	0.629	268.8179	-0.086	0.828	37.5061	-0.5955	0.01863	FALSE	FALSE	FALSE	FALSE	FALSE	TRUE	0
495	chr2L	2183596	2183712	117	*	23.06234	2183650	0.3358	0.2796	0.2167	0.1679	28.42	-0.2658	0.5727	-0.3389	0.6185	-0.6402	0.4	-0.7132	0.1602	FALSE	FALSE	FALSE	FALSE	FALSE	FALSE	FALSE	FALSE	FALSE	FALSE	7.4223	-0.623	1	-1.7638	0.0003147	47.4691	0.0361	1	14.7882	-0.9318	0.04589	FALSE	FALSE	FALSE	FALSE	FALSE	TRUE	0
496	chr2L	2192325	2192492	168	*	125.44742	2192407	0.2909	0.2101	0.2816	0.2174	55.9009	-0.4746	0.1603	-0.3799	0.2468	-0.0533	1	0.0413	0.9384	FALSE	FALSE	FALSE	FALSE	FALSE	FALSE	FALSE	FALSE	FALSE	FALSE	16.0069	-0.0912	1	-0.6003	0.08184	89.1321	-0.0908	0.9097	36.0227	0.1616	0.757	FALSE	FALSE	FALSE	TRUE	FALSE	FALSE	0
497	chr2L	2195455	2195623	169	*	32.23833	2195532	0.2107	0.3343	0.1921	0.2629	30.3366	0.6494	0.1632	0.4172	0.3851	-0.0986	1	-0.3308	0.6296	FALSE	FALSE	FALSE	FALSE	FALSE	FALSE	FALSE	FALSE	FALSE	FALSE	8.3528	-0.279	1	0.0747	0.9281	44.2327	-0.5491	0.6031	14.8501	0.2115	1	FALSE	FALSE	FALSE	FALSE	TRUE	FALSE	0
498	chr2L	2196625	2197366	742	*	179.29213	2196759	0.1812	0.318	0.1571	0.3436	245.5277	0.8048	0.000115	1.1176	2.36E-08	-0.2	0.4704	0.1128	0.733	FALSE	FALSE	FALSE	FALSE	FALSE	FALSE	FALSE	FALSE	FALSE	FALSE	64.2938	-0.0658	0.7455	0.1216	1	539.99	-0.3856	0.5156	114.7658	-0.1211	0.5376	FALSE	TRUE	FALSE	FALSE	TRUE	FALSE	3
499	chr2L	2197714	2197902	189	*	27.03124	2197813	0.178	0.2811	0.126	0.4149	33.3443	0.628	0.2733	1.6432	0.0007688	-0.4536	1	0.5615	0.6855	FALSE	FALSE	FALSE	FALSE	FALSE	FALSE	FALSE	FALSE	FALSE	FALSE	11.0957	-0.0298	1	0.2445	0.6034	53.712	-0.5556	0.5769	11.4639	-0.3677	1	FALSE	FALSE	FALSE	FALSE	FALSE	TRUE	0
500	chr2L	2198616	2198729	114	*	47.01683	2198682	0.2413	0.1631	0.2356	0.36	31.5696	-0.5907	0.2015	0.6163	0.1215	-0.0749	1	1.1321	0.003672	FALSE	FALSE	FALSE	FALSE	FALSE	FALSE	FALSE	FALSE	FALSE	FALSE	11.5722	-0.4176	1	-0.2657	0.535	43.504	-0.1235	0.9243	17.8946	-0.2445	0.7882	FALSE	FALSE	FALSE	TRUE	FALSE	FALSE	0
501	chr2L	2202166	2202317	152	*	43.22428	2202253	0.1657	0.3417	0.1378	0.3547	28.5297	1.0165	0.01923	1.323	0.001646	-0.2633	1	0.0432	0.9486	FALSE	FALSE	FALSE	FALSE	FALSE	FALSE	FALSE	FALSE	FALSE	FALSE	5.4428	0.0614	1	0.3373	0.6438	58.2768	-0.5958	0.3259	7.7155	-0.2768	1	FALSE	FALSE	TRUE	FALSE	FALSE	FALSE	0
502	chr2L	2202470	2202622	153	*	81.36491	2202528	0.1792	0.309	0.1688	0.3431	37.5933	0.7498	0.07111	0.9821	0.01159	-0.0885	1	0.1437	0.7928	FALSE	FALSE	FALSE	FALSE	FALSE	FALSE	FALSE	FALSE	FALSE	FALSE	12.0356	-0.1583	1	-0.006	1	84.9558	-0.0135	1	15.7383	-0.2566	0.9465	FALSE	FALSE	TRUE	FALSE	FALSE	FALSE	0
503	chr2L	2202725	2202943	219	*	41.92305	2202765	0.1971	0.3343	0.1753	0.2933	33.4399	0.7561	0.03697	0.7587	0.03671	-0.1951	1	-0.1926	0.7531	FALSE	FALSE	FALSE	FALSE	FALSE	FALSE	FALSE	FALSE	FALSE	FALSE	11.2732	-0.0283	1	0.483	0.2181	78.3296	-0.0631	0.9653	15.2609	-0.0075	1	FALSE	FALSE	TRUE	FALSE	FALSE	FALSE	0
504	chr2L	2214201	2214328	128	*	49.10965	2214274	0.3123	0.2401	0.2145	0.2331	21.8403	-0.3819	0.5249	0.109	0.8486	-0.5385	0.6671	-0.0475	1	FALSE	FALSE	FALSE	FALSE	FALSE	FALSE	FALSE	FALSE	FALSE	FALSE	7.8701	-0.0466	1	0.5057	0.4134	41.0607	-0.0223	1	18.2249	-0.089	1	FALSE	FALSE	FALSE	TRUE	FALSE	FALSE	0
505	chr2L	2216262	2216386	125	*	119.90024	2216320	0.2209	0.3132	0.2032	0.2626	38.3345	0.4738	0.317	0.3247	0.4513	-0.1094	1	-0.2586	0.73	FALSE	FALSE	FALSE	FALSE	FALSE	FALSE	FALSE	FALSE	FALSE	FALSE	10.0909	-0.5019	1	0.1032	0.8276	80.5716	0.0596	0.9613	17.3861	-0.1288	1	FALSE	FALSE	FALSE	TRUE	FALSE	FALSE	0
506	chr2L	2217170	2217390	221	*	177.57225	2217292	0.2869	0.2346	0.2824	0.1961	78.9175	-0.3041	0.3531	-0.5452	0.04592	-0.0169	1	-0.2579	0.7229	FALSE	FALSE	FALSE	FALSE	FALSE	FALSE	FALSE	FALSE	FALSE	FALSE	28.1813	0.0608	0.9214	0.3505	0.1975	131.7121	0.0398	0.9332	54.1424	0.0856	0.714	FALSE	FALSE	FALSE	TRUE	FALSE	FALSE	0
507	chr2L	2220647	2220822	176	*	78.98999	2220715	0.2863	0.2774	0.2273	0.209	39.0686	-0.0708	0.9168	-0.1297	0.811	-0.3496	1	-0.4086	0.4972	FALSE	FALSE	FALSE	FALSE	FALSE	FALSE	FALSE	FALSE	FALSE	FALSE	12.6252	-0.3676	1	0.0017	0.9905	57.0761	-0.3053	0.6143	27.5385	-0.0363	1	FALSE	FALSE	FALSE	TRUE	FALSE	FALSE	0
508	chr2L	2221932	2222108	177	*	46.67897	2222056	0.276	0.3612	0.1961	0.1667	33.5556	0.37	0.3945	-0.255	0.5934	-0.5063	0.9592	-1.1312	0.002182	FALSE	FALSE	FALSE	FALSE	FALSE	FALSE	FALSE	FALSE	FALSE	FALSE	11.8356	-0.1561	1	0.3569	0.3865	92.347	-0.176	0.7038	21.7387	-0.2595	0.8802	FALSE	FALSE	FALSE	TRUE	FALSE	FALSE	0
509	chr2L	2226253	2226354	102	*	28.46753	2226296	0.3053	0.2066	0.292	0.1961	16.7067	-0.5699	0.4328	-0.5433	0.4082	-0.0732	1	-0.0466	1	FALSE	FALSE	FALSE	FALSE	FALSE	FALSE	FALSE	FALSE	FALSE	FALSE	8.098	0.6892	0.6748	0.3262	0.5707	24.7449	0.0813	0.9839	9.8454	-0.1051	1	FALSE	FALSE	FALSE	TRUE	FALSE	FALSE	0
510	chr2L	2226475	2226618	144	*	55.65596	2226525	0.217	0.2981	0.2307	0.2542	27.4989	0.4409	0.3301	0.1495	0.6952	0.0735	1	-0.2179	0.7535	FALSE	FALSE	FALSE	FALSE	FALSE	FALSE	FALSE	FALSE	FALSE	FALSE	7.677	-0.0839	1	0.3141	0.6298	60.0656	0.2597	0.7042	12.2676	-0.3911	0.8843	FALSE	FALSE	FALSE	TRUE	FALSE	FALSE	0
511	chr2L	2226731	2227024	294	*	18.37904	2226903	0.22	0.3469	0.162	0.2711	64.2727	0.637	0.04064	0.7271	0.01977	-0.454	0.4368	-0.364	0.4938	FALSE	FALSE	FALSE	FALSE	FALSE	FALSE	FALSE	FALSE	FALSE	FALSE	25.233	0.1632	0.7585	0.6771	0.007578	142.1704	-0.0734	0.8826	27.5313	-0.1686	0.8292	FALSE	FALSE	FALSE	TRUE	FALSE	FALSE	1
512	chr2L	2227321	2227437	117	*	20.41218	2227383	0.2459	0.2023	0.2281	0.3237	15.7631	-0.3211	0.7698	0.501	0.5407	-0.1263	1	0.6958	0.3705	FALSE	FALSE	FALSE	FALSE	FALSE	FALSE	FALSE	FALSE	FALSE	FALSE	5.7118	0.0674	1	0.1915	0.8344	22.7646	-0.0861	0.9805	9.955	0.0534	1	FALSE	FALSE	FALSE	FALSE	FALSE	TRUE	0
513	chr2L	2236095	2236209	115	*	30.83568	2236144	0.2629	0.2109	0.129	0.3972	18.2262	-0.3102	0.8578	1.6397	0.002337	-1.0622	0.6195	0.8877	0.1239	FALSE	FALSE	FALSE	FALSE	FALSE	FALSE	FALSE	FALSE	FALSE	FALSE	3.868	0.2851	1	0.1077	1	42.5884	-0.2449	0.7757	5.9407	0.2272	1	FALSE	FALSE	FALSE	TRUE	FALSE	FALSE	0
514	chr2L	2236799	2237045	247	*	204.74899	2236905	0.2472	0.255	0.2268	0.271	76.0556	0.0481	0.8792	0.2284	0.4755	-0.1003	1	0.08	1	FALSE	FALSE	FALSE	FALSE	FALSE	FALSE	FALSE	FALSE	FALSE	FALSE	28.3998	0.1704	0.8143	0.5981	0.06678	154.7185	-0.0863	0.895	47.6054	0.3166	0.326	FALSE	FALSE	FALSE	TRUE	FALSE	FALSE	0
515	chr2L	2293261	2293475	215	*	30.6787	2293390	0.1467	0.4798	0.123	0.2505	23.2427	1.7082	2.14E-05	1.0713	0.01665	-0.3106	1	-0.9475	0.01316	FALSE	FALSE	FALSE	FALSE	FALSE	FALSE	FALSE	FALSE	FALSE	FALSE	4.7745	-0.5926	1	-0.2343	0.817	71.9543	-1.5943	1.84E-05	33.7041	1.9328	5.23E-15	TRUE	TRUE	TRUE	FALSE	FALSE	FALSE	1
516	chr2L	2311471	2311765	295	*	29.45726	2311627	0.2541	0.2083	0.1676	0.3699	34.69	-0.2873	0.6303	1.1515	0.005461	-0.6309	0.7783	0.8079	0.08826	FALSE	FALSE	FALSE	FALSE	FALSE	FALSE	FALSE	FALSE	FALSE	FALSE	11.2648	-0.9005	0.4499	0.1472	0.8733	46.1506	-0.4044	0.6548	20.9344	-0.5894	0.1681	FALSE	FALSE	FALSE	TRUE	FALSE	FALSE	0
517	chr2L	2350418	2350526	109	*	21.38131	2350483	0.3189	0.2791	0.1628	0.2393	14.8557	-0.1792	0.8249	0.5195	0.4483	-0.9433	0.8271	-0.2446	0.8509	FALSE	FALSE	FALSE	FALSE	FALSE	FALSE	FALSE	FALSE	FALSE	FALSE	3.9989	0.3476	1	-0.7732	0.4628	20.036	0.0742	1	11.5431	-0.4938	1	FALSE	FALSE	FALSE	FALSE	TRUE	FALSE	0
518	chr2L	2357278	2357421	144	*	56.95047	2357357	0.2604	0.2724	0.2255	0.2416	21.9982	0.0289	0.9148	0.0896	0.8878	-0.2411	1	-0.1803	0.6984	FALSE	FALSE	FALSE	FALSE	FALSE	FALSE	FALSE	FALSE	FALSE	FALSE	6.2956	-0.0468	1	0.4289	0.4898	40.5527	0.01	1	10.0061	-0.4484	1	FALSE	FALSE	FALSE	TRUE	FALSE	FALSE	0
519	chr2L	2357569	2357880	312	*	93.53853	2357620	0.2608	0.2434	0.2016	0.2942	54.9198	-0.1144	0.8152	0.5265	0.0966	-0.3755	0.543	0.2655	0.5381	FALSE	FALSE	FALSE	FALSE	FALSE	FALSE	FALSE	FALSE	FALSE	FALSE	17.82	-0.5711	0.3525	0.1448	0.6276	85.1101	-0.1245	0.9079	23.462	0.0902	1	FALSE	FALSE	FALSE	TRUE	FALSE	FALSE	0
520	chr2L	2363556	2363631	76	*	16.76802	2363598	0.3222	0.2614	0.1966	0.2199	14.4341	-0.3341	0.6091	0.1925	0.7862	-0.7758	1	-0.2492	0.8189	FALSE	FALSE	FALSE	FALSE	FALSE	FALSE	FALSE	FALSE	FALSE	FALSE	5.8319	-0.2659	1	-0.304	0.6706	32.5711	-0.2208	0.8085	8.2174	-0.2079	1	FALSE	FALSE	FALSE	TRUE	FALSE	FALSE	0
521	chr2L	2364095	2364209	115	*	15.32095	2364124	0.2529	0.2366	0.1876	0.323	19.1606	-0.0901	1	0.7253	0.1801	-0.3796	1	0.4358	0.5338	FALSE	FALSE	FALSE	FALSE	FALSE	FALSE	FALSE	FALSE	FALSE	FALSE	8.6624	-0.1035	1	0.6249	0.1517	36.5181	-0.1789	0.8543	8.945	-0.5052	1	FALSE	FALSE	FALSE	TRUE	FALSE	FALSE	0
522	chr2L	2364335	2364482	148	*	40.06351	2364428	0.2503	0.2702	0.2554	0.2241	35.4766	0.1118	0.7647	-0.1791	0.6957	0.0205	1	-0.2705	0.5366	FALSE	FALSE	FALSE	FALSE	FALSE	FALSE	FALSE	FALSE	FALSE	FALSE	17.7846	0.2967	0.8184	0.5644	0.1134	72.4481	0.0332	1	20.1539	-0.3325	0.716	FALSE	FALSE	FALSE	TRUE	FALSE	FALSE	0
523	chr2L	2364865	2365035	171	*	167.02116	2364973	0.273	0.2346	0.2799	0.2125	69.4496	-0.2276	0.5389	-0.396	0.195	0.0219	1	-0.1466	0.9686	FALSE	FALSE	FALSE	FALSE	FALSE	FALSE	FALSE	FALSE	FALSE	FALSE	26.6723	0.0062	1	0.0505	0.8244	118.1569	-0.0014	0.9732	38.1786	0.107	1	FALSE	FALSE	FALSE	TRUE	FALSE	FALSE	1
524	chr2L	2365185	2365414	230	*	153.91682	2365341	0.2824	0.2	0.3124	0.2052	93.8173	-0.4889	0.05887	-0.6079	0.009826	0.1499	0.8925	0.0308	1	FALSE	FALSE	FALSE	FALSE	FALSE	FALSE	FALSE	FALSE	FALSE	FALSE	39.6591	0.4482	0.2833	0.0166	0.9618	139.5702	0.007	1	58.4354	0.1492	0.5571	FALSE	FALSE	FALSE	TRUE	FALSE	FALSE	0
525	chr2L	2365553	2365687	135	*	50.63941	2365614	0.2709	0.2382	0.294	0.1968	33.1179	-0.1715	0.704	-0.6097	0.1206	0.1325	1	-0.3056	0.6451	FALSE	FALSE	FALSE	FALSE	FALSE	FALSE	FALSE	FALSE	FALSE	FALSE	16.6412	-0.0333	1	0.1417	0.6542	53.3421	-0.0483	0.9924	20.4473	-0.2996	0.6297	FALSE	FALSE	FALSE	TRUE	FALSE	FALSE	0
526	chr2L	2366097	2366328	232	*	83.84917	2366242	0.3397	0.1533	0.3614	0.1456	71.1803	-1.1452	6.19E-06	-1.3219	8.17E-08	0.0933	1	-0.0835	1	TRUE	FALSE	FALSE	FALSE	FALSE	FALSE	FALSE	FALSE	FALSE	FALSE	24.2116	-0.0402	0.9514	-2.203	1.68E-15	82.1586	-0.0368	0.9357	37.5232	-0.4114	0.2493	FALSE	FALSE	FALSE	TRUE	FALSE	FALSE	0
527	chr2L	2374548	2374757	210	*	90.38898	2374619	0.3077	0.3169	0.1592	0.2163	45.0119	0.051	0.9064	0.388	0.3339	-0.8981	0.06889	-0.561	0.171	FALSE	FALSE	FALSE	FALSE	FALSE	FALSE	FALSE	FALSE	FALSE	FALSE	16.0619	-0.0313	1	-0.0731	0.7519	113.5217	0.1832	0.7374	30.5929	-0.0697	0.9297	FALSE	FALSE	FALSE	TRUE	FALSE	FALSE	0
528	chr2L	2375761	2375933	173	*	164.37627	2375861	0.2518	0.2148	0.3127	0.2207	60.4988	-0.2319	0.5466	-0.4936	0.09746	0.3077	0.6555	0.046	0.8548	FALSE	FALSE	FALSE	FALSE	FALSE	FALSE	FALSE	FALSE	FALSE	FALSE	17.472	-0.5977	0.4223	0.3087	0.3391	81.3423	0.141	0.8094	37.1301	0.2356	0.7118	FALSE	FALSE	FALSE	TRUE	FALSE	FALSE	0
529	chr2L	2376227	2376397	171	*	127.31239	2376310	0.2992	0.2066	0.3174	0.1768	62.3613	-0.5329	0.06597	-0.8411	0.001183	0.0887	1	-0.2196	0.6067	FALSE	FALSE	FALSE	FALSE	FALSE	FALSE	FALSE	FALSE	FALSE	FALSE	32.1799	0.1295	0.8562	0.5692	0.06238	110.6852	0.3255	0.603	38.0281	-0.1087	1	FALSE	FALSE	FALSE	TRUE	FALSE	FALSE	0
530	chr2L	2376528	2376671	144	*	74.72846	2376575	0.2668	0.2832	0.228	0.2219	38.6629	0.1076	0.8275	-0.0559	0.907	-0.2001	1	-0.3635	0.412	FALSE	FALSE	FALSE	FALSE	FALSE	FALSE	FALSE	FALSE	FALSE	FALSE	13.2587	-0.0184	1	-0.0838	0.701	95.4428	0.0462	0.9238	18.5742	0.1145	1	FALSE	FALSE	FALSE	TRUE	FALSE	FALSE	0
531	chr2L	2380814	2380923	110	*	48.78062	2380883	0.2243	0.2645	0.2812	0.2299	23.9602	0.2497	0.6364	-0.2893	0.399	0.3408	1	-0.1981	0.667	FALSE	FALSE	FALSE	FALSE	FALSE	FALSE	FALSE	FALSE	FALSE	FALSE	6.5207	0.0991	1	-0.1683	1	39.3297	-0.1371	0.9411	16.7578	0.379	0.6382	FALSE	FALSE	FALSE	TRUE	FALSE	FALSE	0
532	chr2L	2381064	2381260	197	*	117.26301	2381114	0.2699	0.2462	0.2298	0.2541	57.2859	-0.131	0.7542	0.1142	0.7625	-0.1957	0.875	0.0495	0.9215	FALSE	FALSE	FALSE	FALSE	FALSE	FALSE	FALSE	FALSE	FALSE	FALSE	18.9663	-0.2779	0.777	0.0471	0.8162	86.3026	0.0339	1	36.6958	-0.2108	0.6151	FALSE	FALSE	FALSE	FALSE	FALSE	TRUE	0
533	chr2L	2383064	2383224	161	*	77.3275	2383148	0.2562	0.2976	0.2098	0.2365	32.3746	0.2024	0.6313	0.1408	0.7819	-0.2574	1	-0.3191	0.5888	FALSE	FALSE	FALSE	FALSE	FALSE	FALSE	FALSE	FALSE	FALSE	FALSE	8.1659	0.0619	1	0.1588	0.814	64.5284	-0.1344	0.8797	19.7339	-0.5763	0.241	FALSE	FALSE	FALSE	TRUE	FALSE	FALSE	0
534	chr2L	2386972	2387108	137	*	17.1402	2387028	0.2652	0.3416	0.1568	0.2364	15.2506	0.3695	0.676	0.6044	0.3569	-0.7412	1	-0.5062	0.5952	FALSE	FALSE	FALSE	FALSE	FALSE	FALSE	FALSE	FALSE	FALSE	FALSE	7.9796	-0.1124	1	1.0626	0.00932	34.2695	-0.1765	0.8565	11.9405	-0.2802	1	FALSE	FALSE	TRUE	FALSE	FALSE	FALSE	0
535	chr2L	2388602	2388848	247	*	38.99477	2388685	0.199	0.4072	0.1512	0.2427	30.3797	1.0197	0.01255	0.6375	0.1681	-0.3561	1	-0.7383	0.09609	FALSE	FALSE	FALSE	FALSE	FALSE	FALSE	FALSE	FALSE	FALSE	FALSE	8.3615	-0.2612	1	0.1751	0.7824	68.791	-0.5972	0.4318	11.8642	-0.3372	1	FALSE	FALSE	TRUE	FALSE	FALSE	FALSE	0
536	chr2L	2402039	2402130	92	*	27.0633	2402098	0.2912	0.2222	0.2496	0.2371	14.2121	-0.3974	0.6221	-0.0717	0.9239	-0.2498	1	0.0758	1	FALSE	FALSE	FALSE	FALSE	FALSE	FALSE	FALSE	FALSE	FALSE	FALSE	4.963	-0.9894	1	-0.3914	0.5621	23.55	-0.0756	1	15.0928	0.6945	0.1733	FALSE	FALSE	FALSE	FALSE	FALSE	TRUE	0
537	chr2L	2420481	2420601	121	*	69.69328	2420537	0.2222	0.2874	0.2185	0.2719	21.8651	0.3735	0.5281	0.3531	0.5156	-0.0723	1	-0.0927	1	FALSE	FALSE	FALSE	FALSE	FALSE	FALSE	FALSE	FALSE	FALSE	FALSE	5.8367	-0.4784	1	0.5853	0.298	44.8795	0.0168	1	14.537	0.296	0.7938	FALSE	FALSE	FALSE	TRUE	FALSE	FALSE	0
538	chr2L	2420752	2420866	115	*	21.92928	2420788	0.2003	0.2532	0.1362	0.4103	13.2694	0.2967	0.7028	1.5443	0.00708	-0.551	1	0.6966	0.2916	FALSE	FALSE	FALSE	FALSE	FALSE	FALSE	FALSE	FALSE	FALSE	FALSE	3.0315	0.0802	1	0.3217	1	18.2513	-0.6916	0.4344	6.3304	-0.221	1	FALSE	FALSE	FALSE	TRUE	FALSE	FALSE	0
539	chr2L	2444266	2444424	159	*	61.70338	2444354	0.2354	0.266	0.2716	0.227	32.9001	0.1561	0.7788	-0.2547	0.5731	0.1632	1	-0.2476	0.7275	FALSE	FALSE	FALSE	FALSE	FALSE	FALSE	FALSE	FALSE	FALSE	FALSE	12.3131	-0.391	1	0.1153	0.9084	55.1512	0.193	0.7858	11.0124	0.1734	1	FALSE	FALSE	FALSE	FALSE	TRUE	FALSE	0
540	chr2L	2448488	2448633	146	*	20.26764	2448585	0.2326	0.3277	0.1979	0.2419	29.1192	0.4794	0.3439	0.325	0.5289	-0.2805	1	-0.4349	0.4788	FALSE	FALSE	FALSE	FALSE	FALSE	FALSE	FALSE	FALSE	FALSE	FALSE	10.6946	0.1555	1	0.0355	0.9345	59.68	-0.4027	0.603	11.1741	-0.3417	1	FALSE	FALSE	FALSE	FALSE	TRUE	FALSE	0
541	chr2L	2449621	2450095	475	*	40.59478	2449799	0.3211	0.1818	0.3478	0.1493	113.1551	-0.825	0.005312	-1.2292	9.76E-06	0.1098	0.7569	-0.2944	0.7141	FALSE	FALSE	FALSE	FALSE	FALSE	FALSE	FALSE	FALSE	FALSE	FALSE	56.8611	0.5596	0.04804	-0.9839	7.48E-06	202.0515	0.4187	0.3034	101.2375	-0.2319	0.2416	FALSE	FALSE	FALSE	TRUE	FALSE	FALSE	0
542	chr2L	2450851	2450944	94	*	20.31116	2450887	0.2207	0.2456	0.2741	0.2596	32.9158	0.1539	0.8148	-0.0505	0.9249	0.2683	1	0.064	0.9973	FALSE	FALSE	FALSE	FALSE	FALSE	FALSE	FALSE	FALSE	FALSE	FALSE	9.0935	0.1108	1	-0.4496	0.3361	77.8831	0.0586	0.9562	10.6092	-0.5887	1	FALSE	FALSE	FALSE	TRUE	FALSE	FALSE	0
543	chr2L	2451079	2451304	226	*	114.53773	2451180	0.2366	0.2411	0.3203	0.202	101.08	0.0136	0.9453	-0.664	0.002316	0.4239	0.219	-0.2537	0.7229	FALSE	FALSE	FALSE	FALSE	FALSE	FALSE	FALSE	FALSE	FALSE	FALSE	35.0128	0.4383	0.1964	-1.074	1.19E-06	180.9778	0.239	0.6296	43.7844	-0.1461	0.8072	FALSE	FALSE	FALSE	TRUE	FALSE	FALSE	0
544	chr2L	2453504	2453740	237	*	75.60982	2453588	0.2578	0.1133	0.4478	0.1811	133.1033	-1.1724	5.98E-05	-1.3111	9.58E-07	0.7967	0.01244	0.6579	0.06161	TRUE	FALSE	FALSE	FALSE	FALSE	FALSE	FALSE	FALSE	FALSE	FALSE	37.3583	0.144	0.7554	-1.3887	2.16E-10	145.55	0.9212	0.1159	55.5582	0.1539	0.4985	FALSE	FALSE	FALSE	FALSE	TRUE	FALSE	0
545	chr2L	2454384	2455146	763	*	159.98267	2454802	0.2579	0.1703	0.3807	0.1911	520.06	-0.5965	0.0005035	-0.9959	3.57E-10	0.5616	0.001842	0.1622	0.5112	FALSE	FALSE	FALSE	FALSE	FALSE	FALSE	FALSE	FALSE	FALSE	FALSE	208.5248	0.3494	0.2612	-0.575	0.01635	729.7794	0.1833	0.5883	258.8905	-0.0835	0.641	FALSE	FALSE	FALSE	FALSE	FALSE	TRUE	0
546	chr2L	2456319	2457443	1125	*	109.89574	2457255	0.268	0.1682	0.3772	0.1866	636.7623	-0.6691	0.002241	-1.0165	6.68E-07	0.4942	0.03978	0.1468	0.6777	FALSE	FALSE	FALSE	FALSE	FALSE	FALSE	FALSE	FALSE	FALSE	FALSE	191.4443	0.2753	0.2824	-1.8621	2.92E-37	953.5069	0.4303	0.431	347.9355	0.0838	0.4849	FALSE	FALSE	FALSE	FALSE	TRUE	FALSE	0
547	chr2L	2462499	2462724	226	*	107.30772	2462655	0.2726	0.3012	0.2401	0.186	67.1393	0.1399	0.7647	-0.3573	0.3135	-0.1882	0.9111	-0.6854	0.1126	FALSE	FALSE	FALSE	FALSE	FALSE	FALSE	FALSE	FALSE	FALSE	FALSE	18.2438	0.1474	1	-0.6624	0.0374	155.6163	0.1272	0.7212	41.225	-0.0162	1	FALSE	FALSE	FALSE	FALSE	FALSE	TRUE	0
548	chr2L	2466619	2466826	208	*	31.87842	2466755	0.1628	0.2647	0.2863	0.2862	28.5015	0.7468	0.1429	-0.0015	1	0.8398	0.3978	0.0915	0.9007	FALSE	FALSE	FALSE	FALSE	FALSE	FALSE	FALSE	FALSE	FALSE	FALSE	9.7031	-0.0733	1	-0.0605	0.791	64.8196	0.3159	0.6499	12.601	-0.1514	1	FALSE	FALSE	TRUE	FALSE	FALSE	FALSE	0
549	chr2L	2467295	2467488	194	*	46.11876	2467403	0.1926	0.2225	0.2614	0.3235	31.9298	0.1922	0.6914	0.2832	0.5661	0.4281	1	0.5192	0.3914	FALSE	FALSE	FALSE	FALSE	FALSE	FALSE	FALSE	FALSE	FALSE	FALSE	11.0135	-0.3703	1	0.0852	0.7704	49.4503	-0.0038	1	11.2063	0.0935	1	FALSE	FALSE	TRUE	FALSE	FALSE	FALSE	0
550	chr2L	2492579	2493211	633	*	184.98686	2492854	0.249	0.2738	0.2482	0.2291	174.3119	0.1336	0.6145	-0.1198	0.9491	-0.0025	0.8118	-0.2558	0.3725	FALSE	FALSE	FALSE	FALSE	FALSE	FALSE	FALSE	FALSE	FALSE	FALSE	54.1917	0.0457	0.7484	0.1049	1	319.6207	-0.1297	0.7569	109.4831	0.0396	0.7323	FALSE	TRUE	FALSE	TRUE	FALSE	FALSE	0
551	chr2L	2493335	2493467	133	*	28.77243	2493408	0.2116	0.2273	0.3136	0.2475	21.9009	0.0994	0.8887	-0.3466	0.4673	0.556	1	0.11	1	FALSE	FALSE	FALSE	FALSE	FALSE	FALSE	FALSE	FALSE	FALSE	FALSE	8.9696	0.3608	1	0.1111	0.8286	37.3239	-0.4076	0.6209	13.0926	-0.09	1	FALSE	FALSE	FALSE	TRUE	FALSE	FALSE	0
552	chr2L	2493969	2494235	267	*	35.95309	2494026	0.2828	0.3955	0.1289	0.1927	32.7731	0.4912	0.2596	0.5859	0.2207	-1.1467	0.09236	-1.052	0.006604	FALSE	FALSE	FALSE	FALSE	FALSE	FALSE	FALSE	FALSE	FALSE	FALSE	9.609	-0.5381	0.6992	-1.2424	0.0009775	64.597	0.1118	0.978	15.2887	-1.0381	0.01348	FALSE	FALSE	FALSE	FALSE	TRUE	FALSE	0
553	chr2L	2494557	2494748	192	*	16.75921	2494659	0.1455	0.3662	0.1527	0.3357	27.0439	1.2964	0.001143	1.1469	0.004127	0.0287	1	-0.1208	0.8802	FALSE	FALSE	FALSE	FALSE	FALSE	FALSE	FALSE	TRUE	FALSE	FALSE	8.7571	0.0246	1	-0.0852	0.9228	53.6573	0.0305	1	10.0208	-0.2685	1	FALSE	FALSE	FALSE	FALSE	TRUE	FALSE	0
554	chr2L	2518567	2518656	90	*	21.92928	2518615	0.1896	0.2575	0.1943	0.3586	12.9473	0.5125	0.5676	0.8515	0.1614	0.1255	1	0.4645	0.5796	FALSE	FALSE	FALSE	FALSE	FALSE	FALSE	FALSE	FALSE	FALSE	FALSE	3.2358	-0.4869	1	-0.7713	0.5358	19.051	-0.6812	0.6709	11.9232	0.8294	0.2567	FALSE	TRUE	FALSE	TRUE	FALSE	FALSE	0
555	chr2L	2524387	2524644	258	*	60.3877	2524509	0.2028	0.3174	0.154	0.3259	35.1054	0.6323	0.1923	1.1151	0.0103	-0.4513	1	0.0316	1	FALSE	FALSE	FALSE	FALSE	FALSE	FALSE	FALSE	FALSE	FALSE	FALSE	7.1224	-0.1603	1	-2.0601	1.47E-05	85.306	0.2033	0.8745	31.8169	-0.6279	0.04067	FALSE	FALSE	TRUE	FALSE	FALSE	FALSE	1
556	chr2L	2562349	2562435	87	*	29.45726	2562383	0.244	0.2569	0.3601	0.1389	14.1104	0.0984	0.9221	-1.3807	0.01788	0.6035	1	-0.8756	0.2869	FALSE	FALSE	FALSE	FALSE	FALSE	FALSE	FALSE	FALSE	FALSE	FALSE	6.64	0.8478	0.9207	-0.1604	0.8912	27.1648	-0.0647	1	8.1614	0.2855	1	FALSE	FALSE	TRUE	FALSE	FALSE	FALSE	0
557	chr2L	2575050	2575113	64	*	24.8325	2575091	0.1958	0.1953	0.4169	0.192	25.5621	-0.0158	0.9313	-1.1319	0.004516	1.0948	0.09053	-0.0213	1	FALSE	FALSE	FALSE	FALSE	FALSE	FALSE	FALSE	FALSE	FALSE	FALSE	8.6118	0.7008	0.5461	-1.0879	0.02402	33.8049	0.2258	0.8438	18.6132	0.7603	0.05422	FALSE	FALSE	FALSE	TRUE	FALSE	FALSE	0
558	chr2L	2576447	2576914	468	*	244.21045	2576771	0.3245	0.1525	0.4066	0.1164	303.6064	-1.0846	1.58E-08	-1.7982	2.12E-22	0.3254	0.1671	-0.3882	0.1224	TRUE	FALSE	FALSE	FALSE	FALSE	FALSE	FALSE	FALSE	FALSE	FALSE	128.8105	0.3004	0.3597	-2.0545	4.34E-29	383.2946	0.349	0.3962	178.239	-0.0088	0.7785	FALSE	TRUE	FALSE	TRUE	FALSE	FALSE	0
559	chr2L	2577125	2577471	347	*	110.47221	2577317	0.2446	0.2471	0.3018	0.2065	166.0088	0.0092	0.8974	-0.5512	0.01002	0.2972	0.2236	-0.2632	0.3425	FALSE	FALSE	FALSE	FALSE	FALSE	FALSE	FALSE	FALSE	FALSE	FALSE	40.4462	0.2804	0.6109	-1.6268	5.76E-14	296.665	0.0532	0.8574	56.218	-0.1682	0.6177	FALSE	FALSE	FALSE	TRUE	FALSE	FALSE	0
560	chr2L	2577620	2578287	668	*	166.33621	2577968	0.383	0.1404	0.4404	0.0362	354.1148	-1.4423	3.56E-07	-3.604	5.55E-38	0.2029	0.5486	-1.9588	3.25E-11	TRUE	FALSE	FALSE	FALSE	FALSE	FALSE	FALSE	FALSE	FALSE	FALSE	170.6167	0.182	0.4379	-2.3694	1.50E-52	440.6618	0.6073	0.4289	262.2632	0.1028	0.537	FALSE	FALSE	FALSE	TRUE	FALSE	FALSE	0
561	chr2L	2580246	2580347	102	*	28.0336	2580296	0.1778	0.1612	0.4313	0.2297	40.0066	-0.128	0.8149	-0.9203	0.001942	1.2944	0.0007118	0.5021	0.2578	FALSE	FALSE	FALSE	FALSE	FALSE	FALSE	FALSE	FALSE	FALSE	FALSE	12.283	0.5144	0.6072	0.3712	0.3764	46.4862	-0.0992	0.9482	16.1854	-0.1847	1	FALSE	FALSE	FALSE	TRUE	FALSE	FALSE	0
562	chr2L	2585310	2585570	261	*	173.18533	2585446	0.2781	0.2256	0.2967	0.1995	72.1566	-0.3107	0.4436	-0.5894	0.076	0.0855	1	-0.1932	0.764	FALSE	FALSE	FALSE	FALSE	FALSE	FALSE	FALSE	FALSE	FALSE	FALSE	34.5205	0.075	0.8841	-0.1741	0.6027	89.5243	-0.1035	0.9011	51.2758	0.1373	0.5985	FALSE	FALSE	FALSE	TRUE	FALSE	FALSE	0
563	chr2L	2604429	2604617	189	*	30.6787	2604498	0.3687	0.247	0.2091	0.1752	23.4301	-0.5617	0.1882	-0.2759	0.6007	-0.787	0.5218	-0.5011	0.3506	FALSE	FALSE	FALSE	FALSE	FALSE	FALSE	FALSE	FALSE	FALSE	FALSE	9.2185	-0.8754	0.3607	-1.2025	0.002299	32.8813	-0.0517	1	22.9637	-0.4512	0.3704	FALSE	FALSE	TRUE	FALSE	FALSE	FALSE	1
564	chr2L	2612093	2612329	237	*	248.2541	2612196	0.2441	0.2897	0.2478	0.2184	80.5722	0.2421	0.5198	-0.192	0.5851	0.0235	1	-0.4105	0.3005	FALSE	FALSE	FALSE	FALSE	FALSE	FALSE	FALSE	FALSE	FALSE	FALSE	30.6296	0.0571	0.9206	0.4302	0.1055	166.6344	0.1762	0.738	52.4374	-0.3344	0.2226	FALSE	FALSE	TRUE	FALSE	FALSE	FALSE	0
565	chr2L	2677461	2677797	337	*	151.90221	2677676	0.1417	0.2395	0.3155	0.3033	62.6521	0.7636	0.04721	-0.0556	0.9046	1.1464	0.00481	0.3273	0.5277	FALSE	FALSE	FALSE	FALSE	FALSE	FALSE	FALSE	FALSE	FALSE	FALSE	22.3941	0.4801	0.4247	1.0423	0.0003269	127.2556	0.2852	0.5361	40.9636	0.2582	0.5237	FALSE	FALSE	FALSE	TRUE	FALSE	FALSE	1
566	chr2L	2724575	2724753	179	*	47.20766	2724673	0.2409	0.3097	0.2591	0.1903	24.3798	0.3582	0.5189	-0.4449	0.3749	0.1119	1	-0.6913	0.2069	FALSE	FALSE	FALSE	FALSE	FALSE	FALSE	FALSE	FALSE	FALSE	FALSE	4.6617	-1.6856	0.2353	-2.0831	9.07E-05	45.0297	0.1648	0.9013	13.7142	-0.3367	1	FALSE	FALSE	TRUE	FALSE	FALSE	FALSE	0
567	chr2L	2739900	2740069	170	*	156.41777	2740002	0.2634	0.1964	0.3232	0.2169	45.761	-0.4272	0.2665	-0.5761	0.06986	0.3109	0.8674	0.162	0.8154	FALSE	FALSE	FALSE	FALSE	FALSE	FALSE	FALSE	FALSE	FALSE	FALSE	17.1453	-0.105	1	0.5071	0.1278	63.3862	0.0286	1	31.5895	0.4432	0.1216	FALSE	FALSE	FALSE	TRUE	FALSE	FALSE	0
568	chr2L	2745047	2745175	129	*	51.89191	2745089	0.1975	0.124	0.3942	0.2843	28.0619	-0.6478	0.2573	-0.4705	0.2941	1.0399	0.1257	1.2172	0.007984	FALSE	FALSE	FALSE	FALSE	FALSE	FALSE	FALSE	FALSE	FALSE	FALSE	8.3134	0.8255	0.4606	0.766	0.118	29.7286	-0.0258	1	12.2993	1.3912	0.006844	FALSE	FALSE	FALSE	TRUE	FALSE	FALSE	0
569	chr2L	2749497	2749662	166	*	51.88448	2749609	0.3181	0.1872	0.3319	0.1628	83.8784	-0.7502	0.02321	-1.0259	0.0007164	0.0703	1	-0.2054	0.8093	FALSE	FALSE	FALSE	FALSE	FALSE	FALSE	FALSE	FALSE	FALSE	FALSE	35.017	0.2732	0.4976	-1.0608	1.13E-06	137.8331	0.3223	0.626	40.5367	-0.2652	0.4924	FALSE	FALSE	FALSE	TRUE	FALSE	FALSE	0
570	chr2L	2750156	2750426	271	*	43.39702	2750368	0.26	0.1903	0.3742	0.1754	128.1028	-0.4411	0.07083	-1.101	4.58E-08	0.533	0.0306	-0.1269	0.9573	FALSE	FALSE	FALSE	FALSE	FALSE	FALSE	FALSE	FALSE	FALSE	FALSE	44.3909	0.3727	0.2714	-1.3983	1.32E-11	161.7639	0.1879	0.6842	72.3016	-0.034	0.7758	FALSE	FALSE	FALSE	TRUE	FALSE	FALSE	0
571	chr2L	2750606	2751225	620	*	140.97267	2750968	0.2706	0.1742	0.3703	0.1849	388.2632	-0.6307	0.001066	-1.0007	2.22E-08	0.4551	0.03181	0.085	0.7829	FALSE	FALSE	FALSE	FALSE	FALSE	FALSE	FALSE	FALSE	FALSE	FALSE	125.5826	0.5467	0.04607	-1.749	6.03E-19	580.4515	0.212	0.5915	195.9305	0.0041	0.8076	FALSE	FALSE	FALSE	TRUE	FALSE	FALSE	0
572	chr2L	2752756	2752909	154	*	35.85845	2752832	0.2565	0.1974	0.346	0.2001	83.9035	-0.3916	0.1532	-0.7924	0.00043	0.4207	0.2417	0.0199	1	FALSE	FALSE	FALSE	FALSE	FALSE	FALSE	FALSE	FALSE	FALSE	FALSE	31.7854	0.3578	0.39	-0.6715	0.007264	127.2987	0.0752	0.8625	34.5683	0.0248	1	FALSE	FALSE	FALSE	TRUE	FALSE	FALSE	0
573	chr2L	2752983	2753794	812	*	78.13901	2753240	0.2859	0.178	0.3524	0.1837	438.8586	-0.6868	0.001162	-0.9412	3.74E-06	0.3011	0.2362	0.0467	0.8677	FALSE	FALSE	FALSE	FALSE	FALSE	FALSE	FALSE	FALSE	FALSE	FALSE	204.0238	0.2858	0.3152	-0.2412	0.474	502.7649	-0.3884	0.4413	239.5985	0.0873	0.5693	FALSE	TRUE	FALSE	TRUE	FALSE	FALSE	0
574	chr2L	2754457	2754615	159	*	22.99926	2754527	0.2789	0.2572	0.2954	0.1685	78.0409	-0.1015	0.814	-0.8091	0.006359	0.0897	1	-0.6179	0.1344	FALSE	FALSE	FALSE	FALSE	FALSE	FALSE	FALSE	FALSE	FALSE	FALSE	32.748	0.0682	0.9191	-0.1049	0.7036	130.3191	-0.1182	0.8057	41.8654	0.3526	0.2893	FALSE	FALSE	FALSE	FALSE	TRUE	FALSE	0
575	chr2L	2755138	2755712	575	*	109.11781	2755378	0.2663	0.2119	0.3332	0.1886	343.9804	-0.3246	0.1937	-0.8223	6.68E-05	0.3296	0.207	-0.1681	0.625	FALSE	FALSE	FALSE	FALSE	FALSE	FALSE	FALSE	FALSE	FALSE	FALSE	150.4423	0.3032	0.2539	-0.0129	1	512.2668	-0.1777	0.5923	195.2832	0.0186	0.7545	FALSE	FALSE	FALSE	FALSE	TRUE	FALSE	1
576	chr2L	2756077	2756196	120	*	17.25624	2756135	0.3214	0.1671	0.3252	0.1863	49.0609	-0.9502	0.0023	-0.8083	0.008373	0.0175	1	0.1594	0.8478	FALSE	FALSE	FALSE	FALSE	FALSE	FALSE	FALSE	FALSE	FALSE	FALSE	25.7778	-0.1162	0.8276	-0.5524	0.05553	63.7355	0.1835	0.884	30.1362	0.0638	0.9359	FALSE	FALSE	FALSE	FALSE	FALSE	TRUE	0
577	chr2L	2758031	2758175	145	*	19.70804	2758110	0.2494	0.2295	0.2701	0.251	43.0611	-0.1109	0.8031	-0.08	0.853	0.1051	1	0.1361	0.8515	FALSE	FALSE	FALSE	FALSE	FALSE	FALSE	FALSE	FALSE	FALSE	FALSE	18.1918	-0.0935	1	-0.8626	0.002056	63.8007	0.1554	0.8368	22.0585	-0.3038	0.5869	FALSE	FALSE	FALSE	FALSE	FALSE	TRUE	0
578	chr2L	2759604	2759731	128	*	55.95537	2759680	0.2875	0.2201	0.3052	0.1872	49.7422	-0.3872	0.2664	-0.7065	0.01595	0.0869	1	-0.2324	0.6718	FALSE	FALSE	FALSE	FALSE	FALSE	FALSE	FALSE	FALSE	FALSE	FALSE	16.5493	-0.1796	1	-0.3958	0.2596	75.7958	0.0256	1	25.6567	0.0793	1	FALSE	FALSE	FALSE	TRUE	FALSE	FALSE	0
579	chr2L	2759859	2759987	129	*	81.12254	2759928	0.2861	0.191	0.3484	0.1746	50.2607	-0.5871	0.05772	-0.9981	0.000261	0.294	0.6318	-0.117	0.8623	FALSE	FALSE	FALSE	FALSE	FALSE	FALSE	FALSE	FALSE	FALSE	FALSE	15.4442	-0.3399	0.7467	-0.0098	0.898	66.1169	0.1499	0.8682	25.3833	0.0887	1	FALSE	FALSE	FALSE	TRUE	FALSE	FALSE	0
580	chr2L	2765890	2765977	88	*	74.79544	2765928	0.2513	0.2063	0.319	0.2233	32.4609	-0.2606	0.5285	-0.5081	0.1679	0.3557	1	0.1082	0.8627	FALSE	FALSE	FALSE	FALSE	FALSE	FALSE	FALSE	FALSE	FALSE	FALSE	12.8519	-0.3213	0.794	-0.1393	0.7467	58.0566	-0.2105	0.7873	20.1194	0.093	1	FALSE	FALSE	FALSE	TRUE	FALSE	FALSE	0
581	chr2L	2766139	2766346	208	*	166.07722	2766205	0.2716	0.206	0.3511	0.1713	86.8961	-0.3986	0.1202	-1.0399	9.33E-07	0.3714	0.301	-0.2698	0.5992	FALSE	FALSE	FALSE	FALSE	FALSE	FALSE	FALSE	FALSE	FALSE	FALSE	34.625	0.1385	0.7948	0.0613	0.8499	143.1502	-0.0284	1	51.4676	0.2222	0.4775	FALSE	FALSE	FALSE	TRUE	FALSE	FALSE	0
582	chr2L	2767741	2767979	239	*	172.37346	2767856	0.2916	0.217	0.2997	0.1916	79.6698	-0.4226	0.151	-0.6632	0.01075	0.0509	1	-0.1898	0.9932	FALSE	FALSE	FALSE	FALSE	FALSE	FALSE	FALSE	FALSE	FALSE	FALSE	28.5844	0.0317	0.9397	-0.2001	0.5223	151.1527	0.2475	0.6054	52.2794	0.1193	0.5759	FALSE	FALSE	FALSE	TRUE	FALSE	FALSE	1
583	chr2L	2769587	2769766	180	*	51.10203	2769672	0.2393	0.2747	0.2117	0.2743	34.8463	0.1794	0.6505	0.3253	0.4298	-0.1426	1	0.0033	0.9985	FALSE	FALSE	FALSE	FALSE	FALSE	FALSE	FALSE	FALSE	FALSE	FALSE	11.6724	-0.3263	1	-0.0284	0.9925	52.2236	-0.1765	0.8038	16.1232	0.1458	1	FALSE	FALSE	FALSE	TRUE	FALSE	FALSE	0
584	chr2L	2770056	2770261	206	*	106.5843	2770112	0.3063	0.2281	0.2806	0.1851	70.928	-0.4388	0.1408	-0.6027	0.02626	-0.1332	0.9807	-0.2971	0.5376	FALSE	FALSE	FALSE	FALSE	FALSE	FALSE	FALSE	FALSE	FALSE	FALSE	25.1539	0.0357	0.992	-0.1804	0.6081	103.8041	-0.0224	0.9423	44.9646	0.0942	0.8366	FALSE	FALSE	FALSE	TRUE	FALSE	FALSE	0
585	chr2L	2772461	2772546	86	*	21.27159	2772527	0.282	0.2709	0.2704	0.1768	14.5694	-0.0414	1	-0.5968	0.3545	-0.0439	1	-0.5993	0.4746	FALSE	FALSE	FALSE	FALSE	FALSE	FALSE	FALSE	FALSE	FALSE	FALSE	8.758	0.7156	0.5099	0.2782	0.6182	28.302	0.083	1	10.1972	0.4334	1	FALSE	FALSE	FALSE	TRUE	FALSE	FALSE	0
586	chr2L	2779403	2780101	699	*	74.48942	2779652	0.2817	0.1865	0.2995	0.2323	100.7111	-0.6014	0.03229	-0.3812	0.1733	0.0919	1	0.3121	0.686	FALSE	FALSE	FALSE	FALSE	FALSE	FALSE	FALSE	FALSE	FALSE	FALSE	46.7951	0.4913	0.1496	0.0233	1	139.925	-0.0989	0.9353	112.9037	1.4212	2.84E-15	FALSE	TRUE	FALSE	FALSE	FALSE	TRUE	0
587	chr2L	2780366	2780544	179	*	32.5407	2780409	0.228	0.2151	0.2615	0.2954	25.7169	-0.0632	0.9421	0.1108	0.8499	0.2713	1	0.4452	0.5133	FALSE	FALSE	FALSE	FALSE	FALSE	FALSE	FALSE	FALSE	FALSE	FALSE	10.5208	-0.6583	0.7316	0.026	0.9248	47.6315	0.0011	1	19.4475	0.6108	0.1979	FALSE	FALSE	FALSE	FALSE	FALSE	TRUE	0
588	chr2L	2785406	2785523	118	*	18.7135	2785458	0.305	0.1641	0.2955	0.2354	13.982	-0.8297	0.2859	-0.3643	0.6127	0.0066	1	0.472	0.6989	FALSE	FALSE	FALSE	FALSE	FALSE	FALSE	FALSE	FALSE	FALSE	FALSE	4.6315	1.0715	1	1.1297	0.0925	19.8313	-0.3046	1	6.3083	-0.0778	1	FALSE	FALSE	FALSE	FALSE	FALSE	TRUE	0
589	chr2L	2798474	2798547	74	*	18.19461	2798509	0.2756	0.279	0.1967	0.2486	9.9575	0.0016	1	0.3158	0.6913	-0.4792	1	-0.1649	0.9092	FALSE	FALSE	FALSE	FALSE	FALSE	FALSE	FALSE	FALSE	FALSE	FALSE	4.1317	0.4618	1	0.154	1	21.7044	-0.1721	0.9059	9.7106	0.0751	1	FALSE	FALSE	FALSE	FALSE	FALSE	TRUE	0
590	chr2L	2798989	2799111	123	*	25.89163	2799038	0.2716	0.153	0.2924	0.283	18.6204	-0.8349	0.2303	-0.0242	0.982	0.0497	1	0.8604	0.2363	FALSE	FALSE	FALSE	FALSE	FALSE	FALSE	FALSE	FALSE	FALSE	FALSE	8.5015	-0.5599	0.7989	-0.2525	0.6511	23.9929	-0.2155	0.9237	17.3817	0.3906	0.6247	FALSE	FALSE	FALSE	FALSE	TRUE	FALSE	0
591	chr2L	2804712	2804935	224	*	98.86665	2804846	0.2307	0.221	0.2673	0.281	46.3003	-0.0518	0.968	0.0662	0.8831	0.2187	1	0.3368	0.5217	FALSE	FALSE	FALSE	FALSE	FALSE	FALSE	FALSE	FALSE	FALSE	FALSE	24.4285	0.4738	0.3716	1.2554	2.96E-06	159.5009	0.4147	0.5876	22.0181	0.0302	1	FALSE	FALSE	FALSE	TRUE	FALSE	FALSE	0
592	chr2L	2808033	2808420	388	*	243.11392	2808167	0.2731	0.2152	0.2783	0.2334	142.7211	-0.3426	0.1701	-0.2516	0.3292	0.0166	0.8947	0.1076	1	FALSE	FALSE	FALSE	FALSE	FALSE	FALSE	FALSE	FALSE	FALSE	FALSE	52.5382	0.1332	0.9827	0.1038	0.7217	182.8274	0.1535	0.8424	107.1728	0.0599	0.7309	FALSE	FALSE	FALSE	TRUE	FALSE	FALSE	0
593	chr2L	2814685	2815347	663	*	229.33731	2814982	0.3292	0.2018	0.2791	0.1899	230.2673	-0.6967	0.00132	-0.55	0.01305	-0.2379	0.3781	-0.0911	0.7922	FALSE	FALSE	FALSE	FALSE	FALSE	FALSE	FALSE	FALSE	FALSE	FALSE	66.7844	0.1025	0.6663	-2.4261	6.08E-33	418.9521	0.2836	0.5365	190.1126	0.1041	0.4927	FALSE	FALSE	FALSE	FALSE	FALSE	TRUE	0
594	chr2L	2815776	2815873	98	*	15.35497	2815824	0.225	0.1963	0.3347	0.244	16.4362	-0.1866	0.9646	-0.4224	0.4792	0.5626	1	0.3268	0.8063	FALSE	FALSE	FALSE	FALSE	FALSE	FALSE	FALSE	FALSE	FALSE	FALSE	2.3943	-0.6124	1	-1.6312	0.096	18.3853	0.1919	1	14.1518	0.0919	1	FALSE	FALSE	FALSE	TRUE	FALSE	FALSE	0
595	chr2L	2822666	2822904	239	*	43.80958	2822825	0.1881	0.2947	0.162	0.3553	32.7132	0.6425	0.1268	1.1343	0.002489	-0.2337	1	0.2581	0.7055	FALSE	FALSE	FALSE	FALSE	FALSE	FALSE	FALSE	FALSE	FALSE	FALSE	8.0554	-0.0121	1	0.2562	0.6696	60.6809	-0.9887	0.02316	15.0161	-0.2876	0.8197	FALSE	FALSE	FALSE	FALSE	TRUE	FALSE	0
596	chr2L	2828510	2828630	121	*	19.76606	2828580	0.3071	0.3057	0.2466	0.1406	14.6194	0.0101	1	-0.8267	0.1849	-0.309	1	-1.1458	0.08827	FALSE	FALSE	FALSE	FALSE	FALSE	FALSE	FALSE	FALSE	FALSE	FALSE	7.1559	0.6375	1	0.079	1	33.4832	0.2436	0.7957	12.9193	-0.3603	0.7877	FALSE	FALSE	FALSE	FALSE	TRUE	FALSE	0
597	chr2L	2829798	2829923	126	*	29.45726	2829879	0.2695	0.2627	0.2666	0.2012	17.6703	-0.0367	1	-0.3677	0.5637	-0.0508	1	-0.3819	0.718	FALSE	FALSE	FALSE	FALSE	FALSE	FALSE	FALSE	FALSE	FALSE	FALSE	8.1569	-0.7297	0.6407	0.5194	0.2446	29.5882	-0.1515	0.9065	13.4124	0.0457	1	FALSE	FALSE	FALSE	FALSE	TRUE	FALSE	1
598	chr2L	2855660	2855847	188	*	87.3802	2855745	0.2275	0.1713	0.3432	0.258	43.3189	-0.4289	0.3465	-0.4322	0.2652	0.587	0.6305	0.5837	0.2337	FALSE	FALSE	FALSE	FALSE	FALSE	FALSE	FALSE	FALSE	FALSE	FALSE	19.5057	0.5917	0.2142	0.7052	0.01918	55.0588	0.0363	1	38.2362	0.362	0.2615	FALSE	FALSE	FALSE	TRUE	FALSE	FALSE	0
599	chr2L	2855994	2856191	198	*	107.28719	2856097	0.3084	0.2719	0.2311	0.1886	40.5141	-0.1913	0.5974	-0.3157	0.4203	-0.3985	0.9984	-0.5229	0.1947	FALSE	FALSE	FALSE	FALSE	FALSE	FALSE	FALSE	FALSE	FALSE	FALSE	15.1058	-0.2923	0.7854	-0.2628	0.4349	72.7018	-0.0422	0.9156	26.8415	0.1677	0.8213	FALSE	FALSE	FALSE	TRUE	FALSE	FALSE	1
600	chr2L	2857016	2857215	200	*	153.63774	2857127	0.29	0.2208	0.3123	0.1769	56.9818	-0.3803	0.2814	-0.8273	0.005037	0.1379	1	-0.309	0.5114	FALSE	FALSE	FALSE	FALSE	FALSE	FALSE	FALSE	FALSE	FALSE	FALSE	19.6263	-0.4722	0.4788	0.1024	0.8028	86.4431	-0.2162	0.7303	46.0723	-0.0795	0.9994	FALSE	FALSE	FALSE	TRUE	FALSE	FALSE	0
601	chr2L	2857344	2857431	88	*	30.94759	2857391	0.2461	0.2862	0.2617	0.206	17.7109	0.1861	0.9366	-0.3036	0.6191	0.0251	1	-0.4646	0.5657	FALSE	FALSE	FALSE	FALSE	FALSE	FALSE	FALSE	FALSE	FALSE	FALSE	6.5369	0.4575	1	-0.3534	0.6059	25.9587	-0.0896	0.9844	11.5944	-0.0801	1	FALSE	FALSE	FALSE	FALSE	FALSE	TRUE	0
602	chr2L	2858125	2858376	252	*	38.40527	2858255	0.2538	0.3706	0.1879	0.1878	40.2078	0.5343	0.1787	-0.0186	0.9151	-0.4496	0.8666	-1.0025	0.005015	FALSE	FALSE	FALSE	FALSE	FALSE	FALSE	FALSE	FALSE	FALSE	FALSE	19.1748	0.3132	0.7167	0.5324	0.08678	111.3624	-0.0756	0.9511	25.1092	-0.4308	0.3796	FALSE	FALSE	FALSE	FALSE	TRUE	FALSE	0
603	chr2L	2861589	2861869	281	*	18.29172	2861614	0.1785	0.297	0.1617	0.3628	34.5739	0.7579	0.07328	1.169	0.002947	-0.1248	1	0.2863	0.6346	FALSE	FALSE	FALSE	FALSE	FALSE	FALSE	FALSE	FALSE	FALSE	FALSE	9.9624	0.0745	1	-0.6035	0.1544	62.3084	-0.5468	0.388	17.9318	-0.358	0.5775	FALSE	FALSE	FALSE	TRUE	FALSE	FALSE	0
604	chr2L	2862335	2862656	322	*	103.28503	2862540	0.1368	0.2932	0.1197	0.4503	64.2355	1.0675	0.0008098	1.8799	3.11E-10	-0.1944	0.9341	0.6181	0.07153	FALSE	FALSE	FALSE	FALSE	FALSE	FALSE	FALSE	TRUE	FALSE	FALSE	11.7539	-0.3685	1	-0.6421	0.09403	119.7405	-0.2178	0.8562	17.9583	-0.4485	0.4141	FALSE	FALSE	FALSE	FALSE	FALSE	TRUE	0
605	chr2L	2864654	2864814	161	*	40.424	2864757	0.1926	0.2534	0.1284	0.4256	21.3143	0.383	0.5293	1.5896	0.0005695	-0.4609	1	0.7457	0.1801	FALSE	FALSE	FALSE	FALSE	FALSE	FALSE	FALSE	FALSE	FALSE	FALSE	5.1236	-0.0029	1	-0.2282	0.812	33.1673	-0.21	0.8078	12.258	-0.0736	1	FALSE	FALSE	FALSE	FALSE	TRUE	FALSE	0
606	chr2L	2873217	2873353	137	*	28.18924	2873306	0.2274	0.3673	0.1988	0.2065	24.2421	0.6916	0.11	0.0655	0.9148	-0.2006	1	-0.8267	0.04701	FALSE	FALSE	FALSE	FALSE	FALSE	FALSE	FALSE	FALSE	FALSE	FALSE	8.6943	-0.288	1	-0.2466	0.6276	70.2194	-0.1598	0.7971	10.7798	-0.0545	1	FALSE	FALSE	FALSE	FALSE	TRUE	FALSE	0
607	chr2L	2873554	2873927	374	*	85.66686	2873641	0.2289	0.3596	0.2008	0.2108	98.5897	0.6465	0.003806	0.0689	0.8294	-0.1996	0.7899	-0.7772	0.0005579	FALSE	FALSE	FALSE	FALSE	FALSE	FALSE	FALSE	FALSE	FALSE	FALSE	28.0402	-0.1241	0.7873	-0.5242	0.03554	246.0032	-0.2025	0.6864	43.5623	0.1476	0.7088	FALSE	FALSE	FALSE	FALSE	FALSE	TRUE	0
608	chr2L	2874444	2874621	178	*	156.40306	2874548	0.2726	0.2419	0.2647	0.2207	63.0173	-0.1743	0.6647	-0.2827	0.3784	-0.0297	1	-0.1381	0.7827	FALSE	FALSE	FALSE	FALSE	FALSE	FALSE	FALSE	FALSE	FALSE	FALSE	23.8712	0.0508	0.924	-0.0663	0.878	120.6818	-0.018	1	44.8685	0.252	0.4859	FALSE	FALSE	FALSE	TRUE	FALSE	FALSE	0
609	chr2L	2874803	2874974	172	*	118.99371	2874860	0.2388	0.2661	0.249	0.2461	54.1894	0.1437	0.7274	-0.0208	0.9671	0.0447	1	-0.1198	0.8468	FALSE	FALSE	FALSE	FALSE	FALSE	FALSE	FALSE	FALSE	FALSE	FALSE	19.6949	-0.0412	1	-0.1824	0.6539	107.1902	-0.0659	0.9425	36.7998	-0.0381	1	FALSE	FALSE	FALSE	TRUE	FALSE	FALSE	0
610	chr2L	2878444	2878512	69	*	53.88387	2878476	0.2323	0.2749	0.2221	0.2707	21.5273	0.2449	0.6829	0.2967	0.5722	-0.0743	1	-0.0226	0.9606	FALSE	FALSE	FALSE	FALSE	FALSE	FALSE	FALSE	FALSE	FALSE	FALSE	6.8166	-0.2539	1	-0.1807	1	43.7203	-0.0669	0.9843	12.6036	-0.1334	1	FALSE	FALSE	FALSE	TRUE	FALSE	FALSE	0
611	chr2L	2879078	2879171	94	*	28.44974	2879118	0.242	0.257	0.2074	0.2935	19.542	0.0939	0.8943	0.4854	0.3236	-0.2109	1	0.1806	0.9256	FALSE	FALSE	FALSE	FALSE	FALSE	FALSE	FALSE	FALSE	FALSE	FALSE	5.2286	-0.0848	1	0.6895	0.2937	36.9701	-0.0902	0.9578	15.4566	0.1682	1	FALSE	FALSE	FALSE	TRUE	FALSE	FALSE	0
612	chr2L	2883095	2883203	109	*	81.48722	2883161	0.2703	0.2862	0.1966	0.2469	37.6107	0.0585	0.9249	0.3134	0.4667	-0.471	1	-0.2161	0.7577	FALSE	FALSE	FALSE	FALSE	FALSE	FALSE	FALSE	FALSE	FALSE	FALSE	12.9476	-0.2104	0.9577	-0.0707	0.7158	66.7749	-0.1265	0.8573	20.4119	-0.1705	0.8957	FALSE	FALSE	FALSE	TRUE	FALSE	FALSE	0
613	chr2L	2884284	2884362	79	*	18.27012	2884306	0.2072	0.2419	0.2391	0.3118	22.55	0.2823	0.5933	0.3912	0.2963	0.2451	1	0.354	0.5348	FALSE	FALSE	FALSE	FALSE	FALSE	FALSE	FALSE	FALSE	FALSE	FALSE	8.3405	-0.2908	1	-0.6391	0.1765	44.2464	-0.2274	0.7731	10.437	-0.4986	1	FALSE	FALSE	FALSE	FALSE	TRUE	FALSE	0
614	chr2L	2885106	2885343	238	*	72.03897	2885234	0.2963	0.2269	0.2602	0.2166	81.4894	-0.3957	0.1851	-0.2734	0.3594	-0.1861	0.857	-0.0639	1	FALSE	FALSE	FALSE	FALSE	FALSE	FALSE	FALSE	FALSE	FALSE	FALSE	31.0191	0.1584	0.7688	0.3092	0.2478	139.6969	0.0619	0.9539	60.7524	0.0318	0.825	FALSE	TRUE	FALSE	TRUE	FALSE	FALSE	0
615	chr2L	2885867	2885965	99	*	18.7624	2885953	0.2792	0.23	0.3292	0.1616	27.7818	-0.2743	0.5503	-1.004	0.01586	0.2396	1	-0.49	0.3643	FALSE	FALSE	FALSE	FALSE	FALSE	FALSE	FALSE	FALSE	FALSE	FALSE	9.9035	0.34	1	0.062	0.9201	35.4547	0.2295	0.8067	15.4002	0.5078	0.45	FALSE	FALSE	FALSE	TRUE	FALSE	FALSE	0
616	chr2L	2886140	2886274	135	*	95.80287	2886211	0.2877	0.2266	0.3089	0.1767	54.4563	-0.328	0.3411	-0.8089	0.004051	0.118	1	-0.3629	0.4078	FALSE	FALSE	FALSE	FALSE	FALSE	FALSE	FALSE	FALSE	FALSE	FALSE	29.0946	-0.1915	0.7605	0.3131	0.3697	98.5544	0.214	0.7015	35.6837	0.1227	1	FALSE	FALSE	FALSE	TRUE	FALSE	FALSE	1
617	chr2L	2886837	2886947	111	*	65.33503	2886903	0.2906	0.2466	0.2764	0.1864	38.6089	-0.2356	0.5502	-0.5766	0.1232	-0.0742	1	-0.4153	0.4429	FALSE	FALSE	FALSE	FALSE	FALSE	FALSE	FALSE	FALSE	FALSE	FALSE	17.198	0.101	1	0.0627	0.8194	74.0361	-0.108	0.9027	26.9638	0.0675	1	FALSE	FALSE	FALSE	FALSE	TRUE	FALSE	0
618	chr2L	2887079	2887253	175	*	66.23957	2887144	0.2563	0.2319	0.2689	0.2428	50.8521	-0.1639	0.7063	-0.1748	0.6615	0.0692	1	0.0584	1	FALSE	FALSE	FALSE	FALSE	FALSE	FALSE	FALSE	FALSE	FALSE	FALSE	18.3272	-0.2355	0.9715	-0.5584	0.06779	85.3982	-0.1447	0.802	27.6582	-0.0296	1	FALSE	FALSE	FALSE	FALSE	TRUE	FALSE	0
619	chr2L	2888073	2888305	233	*	191.55118	2888158	0.2369	0.2572	0.2889	0.2171	108.8928	0.1138	0.758	-0.4266	0.105	0.2869	0.419	-0.2536	0.5394	FALSE	FALSE	FALSE	FALSE	FALSE	FALSE	FALSE	FALSE	FALSE	FALSE	47.2488	0.0868	0.8913	-0.0228	0.9472	202.4792	0.144	0.7296	60.614	0.014	0.8691	FALSE	FALSE	FALSE	TRUE	FALSE	FALSE	1
620	chr2L	2888800	2889506	707	*	152.19624	2888997	0.266	0.2621	0.2572	0.2147	245.3925	-0.0233	0.9607	-0.2628	0.266	-0.0528	0.7268	-0.2922	0.3426	FALSE	FALSE	FALSE	FALSE	FALSE	FALSE	FALSE	FALSE	FALSE	FALSE	93.8324	0.1193	0.5983	0.0344	1	487.1072	0.0287	0.9147	147.8437	-0.0982	0.56	FALSE	FALSE	FALSE	FALSE	TRUE	FALSE	1
621	chr2L	2894154	2894286	133	*	25.8353	2894241	0.1734	0.3322	0.1772	0.3173	21.9398	0.9026	0.1726	0.8559	0.1432	-0.0206	1	-0.0672	1	FALSE	FALSE	FALSE	FALSE	FALSE	FALSE	FALSE	FALSE	FALSE	FALSE	6.6083	-0.0144	1	-0.1199	0.9423	49.7434	0.0357	1	9.2731	-0.8226	0.4857	FALSE	FALSE	FALSE	FALSE	TRUE	FALSE	0
622	chr2L	2897137	2897532	396	*	141.48599	2897317	0.1743	0.2893	0.1453	0.3911	85.4366	0.7225	0.03101	1.4197	1.89E-06	-0.2609	0.8136	0.4363	0.3948	FALSE	FALSE	FALSE	FALSE	FALSE	FALSE	FALSE	FALSE	FALSE	FALSE	22.642	0.0931	1	0.4976	0.1398	185.248	-0.0958	0.9114	39.4073	-0.3146	0.3374	FALSE	FALSE	FALSE	FALSE	TRUE	FALSE	0
623	chr2L	2898378	2898508	131	*	29.15713	2898430	0.2778	0.2549	0.1826	0.2846	20.6804	-0.1381	0.9763	0.6506	0.1816	-0.6181	1	0.1707	0.8046	FALSE	FALSE	FALSE	FALSE	FALSE	FALSE	FALSE	FALSE	FALSE	FALSE	11.2889	0.5873	0.4922	0.0013	1	43.1276	0.1295	0.9331	16.4595	0.2029	1	FALSE	FALSE	FALSE	FALSE	TRUE	FALSE	0
624	chr2L	2900553	2900738	186	*	63.27456	2900643	0.2226	0.2791	0.2141	0.2842	31.9762	0.2953	0.6117	0.3805	0.4199	-0.0721	1	0.0132	0.9873	FALSE	FALSE	FALSE	FALSE	FALSE	FALSE	FALSE	FALSE	FALSE	FALSE	13.9726	0.2002	1	-0.2508	0.5426	68.4019	-0.3164	0.5885	26.669	-0.0112	1	FALSE	FALSE	FALSE	FALSE	TRUE	FALSE	0
625	chr2L	2907265	2907437	173	*	23.87377	2907373	0.1215	0.1829	0.127	0.5687	18.9817	0.5644	0.4465	2.1328	3.82E-05	0.0642	1	1.6326	0.0008053	FALSE	FALSE	FALSE	FALSE	FALSE	FALSE	FALSE	FALSE	FALSE	TRUE	4.1662	-0.976	1	-0.3154	0.8419	22.2026	-0.1119	1	8.5507	0.0236	1	FALSE	FALSE	FALSE	FALSE	TRUE	FALSE	0
626	chr2L	2907848	2908192	345	*	33.16916	2907978	0.1806	0.3185	0.1491	0.3518	35.6234	0.8165	0.05445	1.1678	0.003515	-0.204	1	0.1472	0.7936	FALSE	FALSE	FALSE	FALSE	FALSE	FALSE	FALSE	FALSE	FALSE	FALSE	11.4132	0.081	1	0.3531	0.4311	82.2872	-0.7282	0.3406	18.1987	-0.1597	0.9532	FALSE	FALSE	FALSE	FALSE	TRUE	FALSE	0
627	chr2L	2908809	2909112	304	*	118.63232	2908923	0.1883	0.3175	0.1476	0.3465	56.8275	0.7646	0.01665	1.2109	6.39E-05	-0.3139	0.7509	0.1324	0.8349	FALSE	FALSE	FALSE	FALSE	FALSE	FALSE	FALSE	FALSE	FALSE	FALSE	15.2688	-0.0596	1	0.6347	0.05823	135.6544	-0.0855	0.8722	34.891	-0.2087	0.6293	FALSE	FALSE	FALSE	FALSE	TRUE	FALSE	0
628	chr2L	2909583	2909769	187	*	72.88038	2909650	0.1887	0.4997	0.1058	0.2058	25.8536	1.4199	0.0001638	0.9278	0.05964	-0.7872	0.574	-1.2792	0.0004741	FALSE	FALSE	FALSE	FALSE	FALSE	FALSE	FALSE	FALSE	TRUE	FALSE	7.5421	-0.3898	1	0.1391	0.9541	86.6827	-0.5119	0.5911	15.7925	-0.2473	0.977	FALSE	FALSE	FALSE	FALSE	TRUE	FALSE	0
629	chr2L	2915058	2915283	226	*	25.89163	2915181	0.2275	0.3047	0.2408	0.227	25.2141	0.402	0.4017	-0.0926	0.8648	0.0697	1	-0.4249	0.4356	FALSE	FALSE	FALSE	FALSE	FALSE	FALSE	FALSE	FALSE	FALSE	FALSE	10.8064	-0.3222	1	0.4451	0.2847	39.2205	-0.5146	0.3976	20.5004	-0.2286	1	FALSE	FALSE	FALSE	FALSE	TRUE	FALSE	1
630	chr2L	2920282	2920448	167	*	83.51665	2920380	0.2505	0.2249	0.249	0.2755	32.0917	-0.1521	0.7994	0.1335	0.7968	-0.0156	1	0.2701	0.7289	FALSE	FALSE	FALSE	FALSE	FALSE	FALSE	FALSE	FALSE	FALSE	FALSE	9.7735	0.0198	1	0.0999	0.8816	50.9166	0.1127	0.9201	23.0037	0.0451	1	FALSE	FALSE	FALSE	FALSE	TRUE	FALSE	0
631	chr2L	2945749	2945897	149	*	45.80522	2945823	0.2853	0.3035	0.1223	0.289	21.1207	0.0697	1	1.3187	0.007145	-1.3224	0.1206	-0.0734	0.9907	FALSE	FALSE	FALSE	FALSE	FALSE	FALSE	FALSE	FALSE	FALSE	FALSE	8.8287	-0.589	0.8059	0.5209	0.2644	40.9315	-0.3055	0.6448	15.6842	-0.2304	1	FALSE	FALSE	FALSE	TRUE	FALSE	FALSE	0
632	chr2L	2945997	2946153	157	*	110.44166	2946084	0.2104	0.3173	0.1936	0.2787	30.0015	0.5801	0.2144	0.5256	0.2948	-0.139	1	-0.1935	0.7946	FALSE	FALSE	FALSE	FALSE	FALSE	FALSE	FALSE	FALSE	FALSE	FALSE	11.3022	-0.1842	1	0.3965	0.3292	68.6336	0.0638	0.9634	20.8096	-0.2347	0.9401	FALSE	FALSE	FALSE	TRUE	FALSE	FALSE	0
633	chr2L	2954492	2954609	118	*	21.88441	2954541	0.305	0.1966	0.2765	0.2219	17.04	-0.6462	0.3119	-0.3065	0.6099	-0.1666	1	0.173	1	FALSE	FALSE	FALSE	FALSE	FALSE	FALSE	FALSE	FALSE	FALSE	FALSE	6.8363	-0.0587	1	0.0143	1	20.2411	-0.2397	1	15.9567	-0.017	1	FALSE	FALSE	FALSE	TRUE	FALSE	FALSE	0
634	chr2L	2954726	2954800	75	*	20.23244	2954756	0.2381	0.215	0.2017	0.3452	14.5063	-0.2124	0.7878	0.7712	0.2575	-0.2926	1	0.6911	0.3291	FALSE	FALSE	FALSE	FALSE	FALSE	FALSE	FALSE	FALSE	FALSE	FALSE	6.1735	-0.1314	1	0.4643	0.4545	22.0744	-0.0949	1	11.9756	-0.3713	1	FALSE	FALSE	FALSE	TRUE	FALSE	FALSE	0
635	chr2L	2955685	2955877	193	*	79.8762	2955812	0.15	0.2931	0.2155	0.3414	34.1827	0.9242	0.01738	0.6493	0.08107	0.4991	0.9183	0.2242	1	FALSE	FALSE	FALSE	FALSE	FALSE	FALSE	FALSE	FALSE	FALSE	FALSE	12.8455	-0.0415	1	0.2465	0.5441	78.5567	-0.0365	1	21.2638	-0.2098	0.9849	FALSE	FALSE	FALSE	FALSE	TRUE	FALSE	1
636	chr2L	2957003	2957344	342	*	96.23196	2957241	0.1381	0.3464	0.1267	0.3887	66.7118	1.301	1.13E-05	1.5969	4.62E-08	-0.1268	1	0.1691	0.759	FALSE	FALSE	FALSE	FALSE	FALSE	FALSE	FALSE	TRUE	FALSE	FALSE	15.0631	-0.4653	0.6213	0.0614	0.8579	132.5456	-0.4263	0.5673	30.1573	0.0188	1	FALSE	FALSE	FALSE	FALSE	FALSE	TRUE	0
637	chr2L	2957935	2958297	363	*	32.33629	2958145	0.1809	0.26	0.1924	0.3667	50.9956	0.5143	0.23	0.9666	0.005411	0.0478	1	0.5001	0.2787	FALSE	FALSE	FALSE	FALSE	FALSE	FALSE	FALSE	FALSE	FALSE	FALSE	18.8154	-0.8202	0.1388	0.2531	0.4215	84.2508	-0.5455	0.1588	27.5051	-0.1095	0.9359	FALSE	FALSE	FALSE	FALSE	TRUE	FALSE	1
638	chr2L	2967065	2967278	214	*	48.39223	2967185	0.1992	0.2607	0.1992	0.341	33.4752	0.3859	0.4353	0.74	0.06291	0.0267	1	0.3808	0.5142	FALSE	FALSE	FALSE	FALSE	FALSE	FALSE	FALSE	FALSE	FALSE	FALSE	13.9361	-0.0545	1	0.7898	0.01476	55.7571	-0.3902	0.7243	20.1693	-0.2179	0.8035	FALSE	FALSE	FALSE	FALSE	FALSE	TRUE	0
639	chr2L	2969547	2969774	228	*	117.49476	2969701	0.2481	0.3286	0.1766	0.2468	54.9288	0.3974	0.2642	0.4752	0.1666	-0.4793	0.3939	-0.4014	0.3146	FALSE	FALSE	FALSE	FALSE	FALSE	FALSE	FALSE	FALSE	FALSE	FALSE	16.8687	-0.1141	1	-0.4195	0.2387	113.0637	-0.1791	0.7691	39.1504	0.0133	1	FALSE	FALSE	FALSE	TRUE	FALSE	FALSE	0
640	chr2L	2972384	2972576	193	*	108.14748	2972497	0.1959	0.4106	0.1372	0.2562	54.7827	1.0502	0.0001718	0.8928	0.004438	-0.5197	0.3686	-0.6772	0.02052	FALSE	FALSE	FALSE	FALSE	FALSE	FALSE	FALSE	FALSE	FALSE	FALSE	14.4404	-0.405	0.6512	-0.0792	0.8433	139.6636	-0.1649	0.743	22.538	-0.3086	0.7414	FALSE	FALSE	FALSE	TRUE	FALSE	FALSE	0
641	chr2L	2972833	2972932	100	*	73.8457	2972886	0.2039	0.3122	0.1656	0.3183	30.1761	0.5862	0.1564	0.8925	0.02459	-0.273	1	0.0333	1	FALSE	FALSE	FALSE	FALSE	FALSE	FALSE	FALSE	FALSE	FALSE	FALSE	7.9121	-0.5237	1	0.1978	0.7799	67.3789	-0.063	0.9598	14.421	-0.4229	0.5953	FALSE	FALSE	FALSE	TRUE	FALSE	FALSE	0
642	chr2L	2976993	2977246	254	*	135.63614	2977107	0.216	0.3163	0.1547	0.3131	71.6631	0.5378	0.06274	1.0111	0.0001718	-0.4836	0.3269	-0.0103	1	FALSE	FALSE	FALSE	FALSE	FALSE	FALSE	FALSE	FALSE	FALSE	FALSE	14.8523	-0.4258	0.6699	-0.1511	0.5614	142.3404	-0.3545	0.4907	28.5049	-0.0948	0.9943	FALSE	FALSE	FALSE	TRUE	FALSE	FALSE	0
643	chr2L	2979224	2979379	156	*	38.99608	2979294	0.2826	0.2571	0.2833	0.177	28.6781	-0.1554	0.7055	-0.6581	0.1127	-0.0203	1	-0.523	0.3305	FALSE	FALSE	FALSE	FALSE	FALSE	FALSE	FALSE	FALSE	FALSE	FALSE	8.4865	-0.2899	1	0.0334	0.9646	46.362	-0.0981	0.9529	17.1431	0.0599	1	FALSE	FALSE	FALSE	TRUE	FALSE	FALSE	0
644	chr2L	2987266	2987357	92	*	22.90902	2987304	0.2891	0.2121	0.3125	0.1863	19.4019	-0.4719	0.4734	-0.745	0.1179	0.0854	1	-0.1876	0.8082	FALSE	FALSE	FALSE	FALSE	FALSE	FALSE	FALSE	FALSE	FALSE	FALSE	8.4425	-0.355	1	-0.2356	0.6501	33.2116	-0.4657	0.5136	11.1267	-0.047	1	FALSE	FALSE	FALSE	TRUE	FALSE	FALSE	0
645	chr2L	2987469	2987804	336	*	172.15915	2987747	0.279	0.2192	0.2992	0.2026	96.9614	-0.3556	0.2016	-0.5805	0.016	0.1089	1	-0.1161	1	FALSE	FALSE	FALSE	FALSE	FALSE	FALSE	FALSE	FALSE	FALSE	FALSE	36.6754	-0.1294	0.7865	-0.0529	0.9575	163.6776	-0.077	0.916	56.6997	0.1092	0.6746	FALSE	TRUE	FALSE	TRUE	FALSE	FALSE	0
646	chr2L	2987988	2988222	235	*	144.9944	2988119	0.28	0.2026	0.3137	0.2037	76.8934	-0.461	0.1168	-0.6333	0.01478	0.1692	0.8639	-0.0031	1	FALSE	FALSE	FALSE	FALSE	FALSE	FALSE	FALSE	FALSE	FALSE	FALSE	27.6927	0.2073	0.673	-0.1002	0.7281	126.6635	-0.0373	0.9992	54.736	0.2035	0.4196	FALSE	FALSE	FALSE	TRUE	FALSE	FALSE	1
647	chr2L	2988328	2988425	98	*	15.78068	2988373	0.3296	0.2075	0.2835	0.1794	21.0936	-0.6743	0.2472	-0.7311	0.1464	-0.1494	1	-0.2062	0.8415	FALSE	FALSE	FALSE	FALSE	FALSE	FALSE	FALSE	FALSE	FALSE	FALSE	10.2214	0.1324	1	-0.6104	0.1386	25.5747	-0.4281	0.6207	14.3006	-0.023	1	FALSE	FALSE	FALSE	TRUE	FALSE	FALSE	0
648	chr2L	2992712	2992841	130	*	49.97605	2992764	0.2888	0.1927	0.3386	0.1799	26.914	-0.5682	0.2492	-0.9182	0.02795	0.2529	1	-0.0971	0.8853	FALSE	FALSE	FALSE	FALSE	FALSE	FALSE	FALSE	FALSE	FALSE	FALSE	9.2748	-0.0136	1	-0.1118	0.8197	32.9506	0.2204	0.821	18.7392	0.405	0.4592	FALSE	FALSE	FALSE	TRUE	FALSE	FALSE	0
649	chr2L	2992909	2993068	160	*	38.15235	2992981	0.2996	0.2268	0.2713	0.2023	33.7049	-0.3966	0.3477	-0.4445	0.2725	-0.0982	1	-0.1461	0.8545	FALSE	FALSE	FALSE	FALSE	FALSE	FALSE	FALSE	FALSE	FALSE	FALSE	10.6776	-0.0755	1	-0.5032	0.208	44.1713	-0.009	1	18.8093	0.0212	1	FALSE	FALSE	FALSE	TRUE	FALSE	FALSE	0
650	chr2L	2993256	2993508	253	*	127.67463	2993404	0.2589	0.2485	0.2438	0.2488	68.657	-0.0635	0.8982	0.017	0.8862	-0.0807	1	-1.00E-04	1	FALSE	FALSE	FALSE	FALSE	FALSE	FALSE	FALSE	FALSE	FALSE	FALSE	29.0609	0.1252	0.8114	-0.0619	0.8214	127.947	0.0767	0.8698	32.0485	-0.1682	0.7116	FALSE	FALSE	FALSE	TRUE	FALSE	FALSE	0
651	chr2L	2999110	2999361	252	*	191.66058	2999249	0.2734	0.2378	0.3019	0.1869	106.5669	-0.198	0.4995	-0.7054	0.007685	0.147	0.6721	-0.3605	0.3226	FALSE	FALSE	FALSE	FALSE	FALSE	FALSE	FALSE	FALSE	FALSE	FALSE	39.0243	0.0477	1	-0.3923	0.1416	183.9861	-0.0715	0.9113	69.2974	0.105	0.6177	FALSE	TRUE	FALSE	TRUE	FALSE	FALSE	0
652	chr2L	2999526	3000014	489	*	114.09809	2999827	0.2732	0.2194	0.2886	0.2188	137.7988	-0.3199	0.3223	-0.4061	0.1649	0.0753	0.7825	-0.0109	0.989	FALSE	FALSE	FALSE	FALSE	FALSE	FALSE	FALSE	FALSE	FALSE	FALSE	56.1145	0.084	0.7003	-0.6162	0.00596	226.3234	0.167	0.7983	75.1548	0.1189	0.5781	FALSE	TRUE	FALSE	FALSE	FALSE	TRUE	1
653	chr2L	3000262	3001100	839	*	173.0266	3000830	0.277	0.2042	0.334	0.1848	321.0921	-0.4448	0.06052	-0.8548	5.77E-05	0.2644	0.3446	-0.1456	0.6802	FALSE	FALSE	FALSE	FALSE	FALSE	FALSE	FALSE	FALSE	FALSE	FALSE	132.3366	0.1777	0.4624	-0.6725	0.0001779	501.2035	0.1267	0.7155	209.1569	-0.0684	0.6261	FALSE	TRUE	FALSE	FALSE	TRUE	FALSE	2
654	chr2L	3005501	3005880	380	*	98.28506	3005705	0.2452	0.3421	0.2131	0.1996	91.0222	0.4679	0.3991	-0.1087	0.86	-0.1991	1	-0.7758	0.1779	FALSE	FALSE	FALSE	FALSE	FALSE	FALSE	FALSE	FALSE	FALSE	FALSE	28.999	0.7839	0.006115	-0.7026	0.005219	246.6353	-0.1	0.7852	69.8079	0.2791	0.285	FALSE	TRUE	FALSE	FALSE	TRUE	FALSE	0
655	chr2L	3006994	3007299	306	*	89.68943	3007135	0.2162	0.3455	0.3313	0.1069	66.3235	0.6606	0.1582	-1.6539	3.14E-05	0.6048	0.4128	-1.7097	4.80E-05	FALSE	FALSE	TRUE	FALSE	FALSE	FALSE	FALSE	FALSE	FALSE	FALSE	23.4975	0.2913	0.535	-0.9649	0.0002518	173.871	-0.2544	0.7659	67.4088	0.8795	2.18E-06	TRUE	TRUE	FALSE	FALSE	TRUE	FALSE	0
656	chr2L	3008975	3009161	187	*	26.01208	3009079	0.1905	0.3919	0.1696	0.248	26.7251	1.0225	0.04007	0.553	0.2922	-0.2033	1	-0.6728	0.2695	FALSE	FALSE	FALSE	FALSE	FALSE	FALSE	FALSE	FALSE	FALSE	FALSE	7.8617	-0.2548	1	-0.3611	0.5661	80.5616	0.0117	1	14.4176	0.1408	1	FALSE	FALSE	FALSE	FALSE	TRUE	FALSE	0
657	chr2L	3018215	3018520	306	*	142.38422	3018347	0.2564	0.2295	0.244	0.2701	80.3993	-0.1585	0.6532	0.1272	0.689	-0.0614	1	0.2244	0.6041	FALSE	FALSE	FALSE	FALSE	FALSE	FALSE	FALSE	FALSE	FALSE	FALSE	20.8267	-0.3722	0.5063	-0.0461	0.9184	144.0159	-0.1877	0.717	49.3179	-0.0041	0.802	FALSE	FALSE	FALSE	TRUE	FALSE	FALSE	0
658	chr2L	3023042	3023313	272	*	184.95203	3023187	0.2504	0.2764	0.2228	0.2505	90.4687	0.1312	0.6968	0.1692	0.5746	-0.1866	0.8386	-0.1486	0.915	FALSE	FALSE	FALSE	FALSE	FALSE	FALSE	FALSE	FALSE	FALSE	FALSE	32.2744	-0.287	0.598	-0.0815	0.8313	186.4901	0.025	1	51.3709	0.164	0.5569	FALSE	FALSE	FALSE	TRUE	FALSE	FALSE	0
659	chr2L	3028885	3028969	85	*	21.34542	3028933	0.2745	0.2305	0.3026	0.1924	16.4733	-0.3013	0.883	-0.7026	0.2256	0.1303	1	-0.271	0.9232	FALSE	FALSE	FALSE	FALSE	FALSE	FALSE	FALSE	FALSE	FALSE	FALSE	8.3987	-0.1287	1	0.3987	0.441	28.1246	-0.19	0.8816	8.4821	-0.0187	1	FALSE	FALSE	FALSE	TRUE	FALSE	FALSE	0
660	chr2L	3029115	3029321	207	*	189.36871	3029223	0.2434	0.2563	0.2758	0.2245	69.8914	0.0601	0.8579	-0.31	0.3131	0.1776	0.8921	-0.1924	0.8529	FALSE	FALSE	FALSE	FALSE	FALSE	FALSE	FALSE	FALSE	FALSE	FALSE	19.7012	-0.0294	1	-0.1199	0.7208	112.7697	0.063	0.947	36.5829	-0.0125	1	FALSE	FALSE	FALSE	TRUE	FALSE	FALSE	0
661	chr2L	3030444	3030597	154	*	119.26193	3030515	0.2878	0.2231	0.3008	0.1883	39.4458	-0.3535	0.3414	-0.6666	0.05039	0.0622	1	-0.2509	0.5421	FALSE	FALSE	FALSE	FALSE	FALSE	FALSE	FALSE	FALSE	FALSE	FALSE	9.922	-0.0633	1	0.4722	0.2295	64.3098	0.1157	0.9344	23.4388	-0.1239	1	FALSE	FALSE	FALSE	TRUE	FALSE	FALSE	0
662	chr2L	3037188	3037313	126	*	56.67694	3037260	0.2707	0.2985	0.161	0.2699	23.6011	0.1336	0.7515	0.6785	0.1501	-0.6945	0.6396	-0.1496	0.8624	FALSE	FALSE	FALSE	FALSE	FALSE	FALSE	FALSE	FALSE	FALSE	FALSE	7.2393	-0.7044	1	0.1716	0.8289	45.6498	-0.2437	0.7302	12.1647	-0.41	1	FALSE	FALSE	FALSE	TRUE	FALSE	FALSE	0
663	chr2L	3037453	3037586	134	*	76.65133	3037510	0.2724	0.3161	0.1606	0.2509	27.1484	0.2236	0.6624	0.6366	0.1533	-0.7532	0.4427	-0.3403	0.5426	FALSE	FALSE	FALSE	FALSE	FALSE	FALSE	FALSE	FALSE	FALSE	FALSE	5.4179	0.8603	1	0.1127	0.9625	56.099	-0.0034	1	9.7061	-0.2818	1	FALSE	FALSE	FALSE	TRUE	FALSE	FALSE	0
664	chr2L	3039816	3039909	94	*	53.67158	3039861	0.2391	0.2773	0.2569	0.2268	20.7397	0.1867	0.9334	-0.1476	0.8206	0.0725	1	-0.2618	0.7855	FALSE	FALSE	FALSE	FALSE	FALSE	FALSE	FALSE	FALSE	FALSE	FALSE	5.4162	0.3941	1	0.0228	1	39.5273	0.0398	1	11.4968	-0.1843	1	FALSE	FALSE	FALSE	TRUE	FALSE	FALSE	0
665	chr2L	3040058	3040164	107	*	25.97287	3040093	0.2597	0.3155	0.238	0.1867	15.8331	0.2437	0.8484	-0.4006	0.5123	-0.1074	1	-0.7516	0.2596	FALSE	FALSE	FALSE	FALSE	FALSE	FALSE	FALSE	FALSE	FALSE	FALSE	2.948	-1.1609	1	-0.1863	1	31.3293	-0.0063	1	5.9265	-0.041	1	FALSE	FALSE	FALSE	TRUE	FALSE	FALSE	0
666	chr2L	3046640	3046769	130	*	20.17707	3046722	0.2029	0.3653	0.2295	0.2023	18.8722	0.8873	0.09519	-0.2107	0.7405	0.2399	1	-0.8581	0.09833	FALSE	FALSE	FALSE	FALSE	FALSE	FALSE	FALSE	FALSE	FALSE	FALSE	6.2682	-1.0447	1	-0.1221	0.9255	47.6187	-0.0836	0.9579	16.0488	-0.3589	0.7123	FALSE	FALSE	FALSE	TRUE	FALSE	FALSE	0
667	chr2L	3048504	3048911	408	*	125.35162	3048634	0.2937	0.307	0.202	0.1973	91.1162	0.0695	0.8545	-0.0104	0.9296	-0.5458	0.1419	-0.6258	0.04269	FALSE	FALSE	FALSE	FALSE	FALSE	FALSE	FALSE	FALSE	FALSE	FALSE	18.2018	-0.2805	0.7484	-1.7838	2.33E-09	206.816	-0.0294	0.997	71.4843	0.0655	0.7265	FALSE	FALSE	FALSE	TRUE	FALSE	FALSE	0
668	chr2L	3055799	3056086	288	*	31.27703	3056019	0.2734	0.3147	0.2326	0.1793	31.9862	0.195	0.7113	-0.4112	0.3661	-0.2231	1	-0.8292	0.06203	FALSE	FALSE	FALSE	FALSE	FALSE	FALSE	FALSE	FALSE	FALSE	FALSE	9.5241	-0.7416	0.4536	-0.0666	0.8853	63.7409	-0.064	0.9552	17.3614	-0.3197	0.7698	FALSE	FALSE	FALSE	TRUE	FALSE	FALSE	0
669	chr2L	3056850	3057007	158	*	54.34099	3056955	0.2019	0.3445	0.1915	0.2621	26.5127	0.7532	0.06796	0.4264	0.3394	-0.0634	1	-0.3902	0.4581	FALSE	FALSE	FALSE	FALSE	FALSE	FALSE	FALSE	FALSE	FALSE	FALSE	6.772	-0.0331	1	0.4552	0.4538	62.8142	-0.1935	0.83	12.7556	-0.3408	1	FALSE	FALSE	FALSE	TRUE	FALSE	FALSE	0
670	chr2L	3059132	3059296	165	*	53.46489	3059231	0.1516	0.3836	0.1489	0.3159	31.4282	1.3172	0.0007505	1.0617	0.008619	-0.0284	1	-0.2839	0.6554	FALSE	FALSE	FALSE	FALSE	FALSE	FALSE	FALSE	TRUE	FALSE	FALSE	7.4105	-0.2927	1	0.0968	1	72.7709	-0.0448	0.9801	11.3337	-0.1916	1	FALSE	FALSE	FALSE	FALSE	TRUE	FALSE	0
671	chr2L	3071594	3072807	1214	*	232.21915	3072511	0.2978	0.2158	0.2929	0.1935	388.0665	-0.4663	0.05233	-0.6039	0.01163	-0.0239	0.7638	-0.1615	0.7189	FALSE	FALSE	FALSE	FALSE	FALSE	FALSE	FALSE	FALSE	FALSE	FALSE	128.8731	-0.0276	0.7634	-2.1377	2.26E-42	735.8933	0.3368	0.4339	268.0927	0.0982	0.491	FALSE	TRUE	FALSE	TRUE	FALSE	FALSE	2
672	chr2L	3078357	3078682	326	*	67.51297	3078511	0.2518	0.2155	0.3218	0.2109	69.0668	-0.2203	0.6033	-0.6148	0.05623	0.3492	0.6141	-0.0453	1	FALSE	FALSE	FALSE	FALSE	FALSE	FALSE	FALSE	FALSE	FALSE	FALSE	22.7635	-0.2457	0.6821	-1.1089	7.06E-06	135.0703	0.2819	0.6011	57.2275	0.2758	0.2858	FALSE	FALSE	FALSE	FALSE	TRUE	FALSE	0
673	chr2L	3078749	3079084	336	*	121.97526	3078885	0.1505	0.1592	0.1478	0.5425	85.4697	0.0801	0.8676	1.8494	3.86E-13	-0.0055	1	1.7637	2.47E-13	FALSE	FALSE	FALSE	FALSE	FALSE	FALSE	FALSE	FALSE	FALSE	TRUE	17.575	0.2329	0.8488	-0.4233	0.1799	116.7438	0.7048	0.01509	34.605	-0.0934	0.9305	FALSE	FALSE	FALSE	FALSE	TRUE	FALSE	0
674	chr2L	3079652	3079995	344	*	25.18325	3079858	0.367	0.1333	0.4541	0.0457	50.9853	-1.456	0.0003066	-3.3441	4.39E-15	0.3013	0.809	-1.5868	0.00194	TRUE	FALSE	FALSE	FALSE	FALSE	FALSE	FALSE	FALSE	FALSE	FALSE	28.0527	0.7532	0.02234	-1.8386	1.58E-11	80.536	0.8615	0.618	56.307	-0.4251	0.1409	FALSE	FALSE	FALSE	FALSE	TRUE	FALSE	0
675	chr2L	3080439	3080693	255	*	52.38111	3080606	0.3413	0.2452	0.22	0.1935	50.3305	-0.4814	0.3469	-0.2083	0.9388	-0.6306	0.4225	-0.3575	0.6468	FALSE	FALSE	FALSE	FALSE	FALSE	FALSE	FALSE	FALSE	FALSE	FALSE	22.6876	-0.4313	0.4172	-0.8514	0.0007904	133.599	0.2355	0.6886	36.6375	-0.2775	0.493	FALSE	FALSE	FALSE	FALSE	TRUE	FALSE	0
676	chr2L	3082781	3083341	561	*	129.63808	3083083	0.1983	0.3024	0.1966	0.3027	131.7977	0.5883	0.06382	0.6092	0.0407	-0.0192	0.8754	0.0017	0.9644	FALSE	FALSE	FALSE	FALSE	FALSE	FALSE	FALSE	FALSE	FALSE	FALSE	33.72	0.7359	0.0165	-0.2951	0.3152	311.1049	-0.2751	0.4528	77.5352	0.6839	0.0001366	TRUE	TRUE	FALSE	FALSE	TRUE	FALSE	1
677	chr2L	3083543	3083890	348	*	62.1616	3083761	0.2019	0.4259	0.2154	0.1568	77.24	1.0617	0.0006121	-0.4936	0.1617	0.1085	1	-1.4468	1.35E-06	FALSE	FALSE	FALSE	FALSE	FALSE	FALSE	FALSE	FALSE	TRUE	FALSE	26.1709	0.1754	0.7174	-0.6317	0.01009	221.014	-0.6535	0.08536	67.527	0.9589	4.17E-08	TRUE	TRUE	FALSE	FALSE	TRUE	FALSE	1
678	chr2L	3094413	3094478	66	*	16.16964	3094435	0.2094	0.3395	0.2106	0.2405	7.9502	0.661	0.5049	0.0821	0.9377	0.0704	1	-0.5085	0.6834	FALSE	FALSE	FALSE	FALSE	FALSE	FALSE	FALSE	FALSE	FALSE	FALSE	1.7	-0.2303	1	0.0473	1	13.1372	-0.191	1	5.9329	0.6689	1	FALSE	FALSE	FALSE	FALSE	TRUE	FALSE	0
679	chr2L	3094994	3095335	342	*	55.88647	3095109	0.2042	0.2561	0.205	0.3348	44.5058	0.338	0.4285	0.6676	0.05522	0.0569	1	0.3865	0.4276	FALSE	FALSE	FALSE	FALSE	FALSE	FALSE	FALSE	FALSE	FALSE	FALSE	12.5563	0.2764	1	0.1674	0.7313	82.7015	-0.5745	0.5336	26.6606	0.1914	0.7282	FALSE	FALSE	FALSE	TRUE	FALSE	FALSE	0
680	chr2L	3108383	3108597	215	*	67.33018	3108445	0.1968	0.2866	0.2295	0.2871	29.9057	0.5689	0.169	0.3132	0.4585	0.2539	1	-0.0017	1	FALSE	FALSE	FALSE	FALSE	FALSE	FALSE	FALSE	FALSE	FALSE	FALSE	10.1015	-0.0432	1	0.5011	0.2577	55.3971	0.0233	1	16.9854	0.2007	1	FALSE	FALSE	FALSE	TRUE	FALSE	FALSE	0
681	chr2L	3111504	3111579	76	*	23.60055	3111530	0.1566	0.2983	0.2116	0.3334	10.6525	0.9425	0.2103	0.6623	0.3375	0.4235	1	0.1433	1	FALSE	FALSE	FALSE	FALSE	FALSE	FALSE	FALSE	FALSE	FALSE	FALSE	3.4185	-0.1185	1	0.144	1	23.6528	0.2358	0.8574	8.0333	-0.6457	1	FALSE	FALSE	FALSE	FALSE	TRUE	FALSE	0
682	chr2L	3130540	3130669	130	*	23.60055	3130617	0.1339	0.1393	0.3945	0.3323	15.2917	0.0423	1	-0.2424	0.9762	1.5451	0.3704	1.2605	0.1645	FALSE	FALSE	FALSE	FALSE	FALSE	FALSE	FALSE	FALSE	FALSE	FALSE	4.5253	0.1765	1	0.4158	0.6244	19.7123	-1.0413	0.2836	6.865	-0.7891	0.8707	FALSE	FALSE	FALSE	FALSE	TRUE	FALSE	0
683	chr2L	3131713	3131964	252	*	48.62281	3131802	0.1033	0.3488	0.1612	0.3867	35.255	1.7413	2.62E-05	1.2227	0.001559	0.6679	0.8474	0.1494	0.8716	FALSE	FALSE	FALSE	FALSE	FALSE	FALSE	FALSE	TRUE	FALSE	FALSE	7.7946	0.2603	1	-0.0829	1	59.1908	-0.6892	0.4617	15.7505	-0.18	1	FALSE	FALSE	FALSE	FALSE	TRUE	FALSE	0
684	chr2L	3144810	3145008	199	*	41.00191	3144860	0.2473	0.2321	0.2839	0.2367	26.6863	-0.1033	0.8109	-0.284	0.6002	0.2309	1	0.0501	0.934	FALSE	FALSE	FALSE	FALSE	FALSE	FALSE	FALSE	FALSE	FALSE	FALSE	11.2768	0.3991	0.8979	0.4708	0.2933	43.6757	0.1572	0.8933	21.2679	0.0064	1	FALSE	FALSE	FALSE	TRUE	FALSE	FALSE	0
685	chr2L	3145618	3145816	199	*	127.91376	3145725	0.2416	0.2834	0.2508	0.2243	40.5826	0.2111	0.6561	-0.1735	0.6426	0.0557	1	-0.329	0.5682	FALSE	FALSE	FALSE	FALSE	FALSE	FALSE	FALSE	FALSE	FALSE	FALSE	14.3299	0.139	1	0.4978	0.1659	88.0754	0.104	0.9307	28.8307	0.0844	1	FALSE	FALSE	FALSE	TRUE	FALSE	FALSE	0
686	chr2L	3147680	3147857	178	*	27.75637	3147775	0.3358	0.1827	0.3133	0.1681	20.8846	-0.8742	0.131	-0.9421	0.08479	-0.085	1	-0.1528	0.9106	FALSE	FALSE	FALSE	FALSE	FALSE	FALSE	FALSE	FALSE	FALSE	FALSE	11.1739	-0.2994	1	-0.3329	0.4189	29.0656	0.8577	0.6957	20.9557	-0.7391	0.04557	FALSE	FALSE	FALSE	FALSE	FALSE	TRUE	0
687	chr2L	3152713	3152955	243	*	135.65376	3152850	0.3074	0.3422	0.2028	0.1475	58.8066	0.1373	0.7949	-0.4538	0.2469	-0.6122	0.2364	-1.2033	0.0003506	FALSE	FALSE	FALSE	FALSE	FALSE	FALSE	FALSE	FALSE	FALSE	FALSE	23.149	-0.0656	0.9024	0.4279	0.138	119.201	-0.1872	0.6396	37.6193	0.0339	1	FALSE	FALSE	FALSE	TRUE	FALSE	FALSE	0
688	chr2L	3158068	3158260	193	*	42.05015	3158185	0.2157	0.2719	0.2617	0.2507	32.7824	0.3389	0.5204	-0.102	0.85	0.3065	1	-0.1344	1	FALSE	FALSE	FALSE	FALSE	FALSE	FALSE	FALSE	FALSE	FALSE	FALSE	15.3521	0.5035	0.5836	0.947	0.004374	51.2748	0.0469	1	20.6614	-0.0181	1	FALSE	FALSE	FALSE	FALSE	TRUE	FALSE	0
689	chr2L	3158650	3158844	195	*	72.83598	3158723	0.2903	0.1925	0.3088	0.2084	34.392	-0.5859	0.1465	-0.5531	0.1564	0.1011	1	0.134	0.9015	FALSE	FALSE	FALSE	FALSE	FALSE	FALSE	FALSE	FALSE	FALSE	FALSE	17.8771	0.3932	0.6307	0.5193	0.08815	39.0859	1.00E-04	1	22.6205	0.2435	0.7077	FALSE	FALSE	FALSE	FALSE	TRUE	FALSE	0
690	chr2L	3159153	3159424	272	*	98.65202	3159212	0.2345	0.2457	0.2956	0.2242	54.2111	0.0603	0.9338	-0.3911	0.2543	0.3176	0.6746	-0.1338	0.8907	FALSE	FALSE	FALSE	FALSE	FALSE	FALSE	FALSE	FALSE	FALSE	FALSE	23.1553	0.3304	0.5059	0.2457	0.4278	100.364	-0.058	0.8967	30.5382	0.291	0.457	FALSE	FALSE	FALSE	TRUE	FALSE	FALSE	0
691	chr2L	3159558	3159690	133	*	202.46683	3159639	0.2839	0.2089	0.3067	0.2005	52.1892	-0.4384	0.1905	-0.6232	0.03371	0.1359	0.9887	-0.0489	0.9714	FALSE	FALSE	FALSE	FALSE	FALSE	FALSE	FALSE	FALSE	FALSE	FALSE	21.7689	0.2514	0.7148	0.087	0.7973	79.7802	0.2044	0.7108	33.1618	0.1242	0.7733	FALSE	FALSE	FALSE	TRUE	FALSE	FALSE	0
692	chr2L	3163620	3163765	146	*	75.28057	3163670	0.273	0.2565	0.2349	0.2356	25.122	-0.1184	0.7958	-0.0305	0.9668	-0.2211	1	-0.1332	0.8892	FALSE	FALSE	FALSE	FALSE	FALSE	FALSE	FALSE	FALSE	FALSE	FALSE	11.4061	0.419	0.7904	-0.0293	1	43.0257	-0.1735	0.8383	16.9576	-0.0733	1	FALSE	FALSE	FALSE	FALSE	FALSE	TRUE	1
693	chr2L	3165376	3165622	247	*	84.49297	3165487	0.2308	0.2582	0.2245	0.2864	46.4459	0.1628	0.7101	0.315	0.3699	-0.0072	1	0.1449	0.8676	FALSE	FALSE	FALSE	FALSE	FALSE	FALSE	FALSE	FALSE	FALSE	FALSE	13.8599	-0.3306	0.9554	-0.77	0.01978	79.8456	-0.4779	0.4076	20.6555	-0.282	0.8477	FALSE	FALSE	FALSE	FALSE	TRUE	FALSE	1
694	chr2L	3169529	3169728	200	*	91.277	3169666	0.2454	0.2887	0.2471	0.2187	52.3053	0.2118	0.6082	-0.1729	0.6674	-0.0068	1	-0.3915	0.4382	FALSE	FALSE	FALSE	FALSE	FALSE	FALSE	FALSE	FALSE	FALSE	FALSE	16.5914	0.4548	0.5733	0.434	0.1632	114.8217	0.0899	0.8558	25.1346	0.1334	1	FALSE	FALSE	TRUE	FALSE	FALSE	FALSE	0
695	chr2L	3170068	3170197	130	*	24.08527	3170142	0.3683	0.1562	0.3014	0.174	24.666	-1.2257	0.002336	-0.8067	0.05918	-0.2764	1	0.1426	0.7955	FALSE	FALSE	FALSE	FALSE	FALSE	FALSE	FALSE	FALSE	FALSE	FALSE	11.7896	-0.0277	1	-0.8274	0.02288	46.3259	0.5206	0.4359	18.6649	-0.6786	0.07564	FALSE	FALSE	FALSE	FALSE	FALSE	TRUE	0
696	chr2L	3171062	3171194	133	*	103.90603	3171136	0.2746	0.2329	0.2573	0.2352	36.3594	-0.2374	0.6153	-0.1695	0.7002	-0.048	1	0.0199	0.8295	FALSE	FALSE	FALSE	FALSE	FALSE	FALSE	FALSE	FALSE	FALSE	FALSE	9.866	0.3582	1	0.1951	0.709	57.8842	-0.1858	0.8376	20.5781	0.054	1	FALSE	FALSE	FALSE	TRUE	FALSE	FALSE	0
697	chr2L	3171386	3171649	264	*	28.71656	3171520	0.3316	0.1696	0.3319	0.1669	42.5881	-0.9713	0.004557	-0.9868	0.003062	0.0139	1	-0.0016	1	FALSE	FALSE	FALSE	FALSE	FALSE	FALSE	FALSE	FALSE	FALSE	FALSE	20.4972	0.2548	0.7181	0.2316	0.4992	61.2819	-0.0972	0.9211	25.7638	-0.2736	0.5869	FALSE	FALSE	FALSE	TRUE	FALSE	FALSE	0
698	chr2L	3172736	3173235	500	*	193.06329	3173088	0.2706	0.2891	0.2404	0.1999	153.6529	0.0957	0.7399	-0.2758	0.3001	-0.1694	0.5441	-0.5409	0.03621	FALSE	FALSE	FALSE	FALSE	FALSE	FALSE	FALSE	FALSE	FALSE	FALSE	53.4849	0.2795	0.429	0.2206	0.3608	333.1665	0.0167	1	96.5995	0.1479	0.4525	FALSE	FALSE	FALSE	TRUE	FALSE	FALSE	0
699	chr2L	3199655	3199871	217	*	86.87061	3199735	0.1025	0.2487	0.2423	0.4064	43.3472	1.3281	0.0007913	0.7512	0.03021	1.2778	0.01004	0.7008	0.06688	FALSE	FALSE	FALSE	FALSE	FALSE	FALSE	FALSE	FALSE	FALSE	FALSE	11.176	0.2875	1	1.0539	0.01974	99.9981	-0.1791	0.7564	19.3289	0.1052	1	FALSE	FALSE	FALSE	TRUE	FALSE	FALSE	0
700	chr2L	3231379	3231491	113	*	53.67526	3231452	0.0991	0.2228	0.384	0.2942	17.8294	1.242	0.1181	-0.3978	0.5347	2.0071	0.02526	0.3674	0.6096	FALSE	FALSE	FALSE	FALSE	FALSE	FALSE	FALSE	FALSE	FALSE	FALSE	6.3447	0.7501	1	1.1123	0.06005	33.0286	0.0206	1	9.7034	0.0114	1	FALSE	FALSE	TRUE	FALSE	FALSE	FALSE	0
701	chr2L	3265742	3265882	141	*	43.04027	3265793	0.1352	0.2749	0.2228	0.3671	22.9446	1.0675	0.04236	0.7068	0.1455	0.7714	0.8705	0.4106	0.5636	FALSE	FALSE	FALSE	FALSE	FALSE	FALSE	FALSE	FALSE	FALSE	FALSE	7.5501	0.904	1	2.083	2.06E-05	54.773	-0.1473	0.8523	14.7107	0.2302	1	FALSE	FALSE	FALSE	TRUE	FALSE	FALSE	0
702	chr2L	3291145	3291211	67	*	15.67649	3291196	0.2179	0.275	0.2827	0.2244	10.0469	0.321	0.7867	-0.3275	0.646	0.3591	1	-0.2894	0.8123	FALSE	FALSE	FALSE	FALSE	FALSE	FALSE	FALSE	FALSE	FALSE	FALSE	1.5148	-0.2436	1	0.2717	1	12.2981	0.0489	1	5.7337	0.3519	1	FALSE	FALSE	TRUE	FALSE	FALSE	FALSE	0
703	chr2L	3293799	3293920	122	*	36.36871	3293863	0.2182	0.4363	0.1145	0.231	17.0024	1.0186	0.1968	1.0633	0.1666	-0.9736	1	-0.9289	0.2775	FALSE	FALSE	FALSE	FALSE	FALSE	FALSE	FALSE	FALSE	FALSE	FALSE	4.438	0.1846	1	0.0492	1	56.7805	-0.0927	0.9329	7.7722	-1.0437	0.5055	FALSE	FALSE	FALSE	FALSE	FALSE	TRUE	0
704	chr2L	3294668	3294828	161	*	40.32935	3294769	0.1313	0.292	0.2211	0.3556	20.02	1.175	0.02863	0.6296	0.1855	0.8237	0.6516	0.2783	0.6848	FALSE	FALSE	FALSE	FALSE	FALSE	FALSE	FALSE	FALSE	FALSE	FALSE	4.6435	0.2334	1	0.7057	0.2883	52.0703	-0.1232	0.8941	8.3644	-0.1133	1	FALSE	FALSE	FALSE	TRUE	FALSE	FALSE	0
705	chr2L	3302042	3302368	327	*	62.20966	3302293	0.095	0.5251	0.1143	0.2656	38.0977	2.4721	7.48E-09	1.117	0.01481	0.3645	1	-0.9906	0.02455	FALSE	FALSE	FALSE	FALSE	FALSE	FALSE	FALSE	FALSE	FALSE	FALSE	8.3745	-0.3362	1	0.403	0.4377	116.4566	-1.4683	0.0003513	23.3876	1.2366	9.30E-06	TRUE	TRUE	FALSE	FALSE	TRUE	FALSE	0
706	chr2L	3302985	3303490	506	*	100.42558	3303231	0.1014	0.5164	0.0648	0.3174	75.4712	2.3471	2.30E-13	2.2104	3.92E-10	-0.57	0.4819	-0.7067	0.05744	FALSE	FALSE	FALSE	FALSE	FALSE	FALSE	FALSE	TRUE	FALSE	FALSE	15.9765	-0.3463	0.8656	0.3974	0.2941	211.2878	-0.7613	0.4164	28.4831	-0.0582	1	FALSE	TRUE	FALSE	TRUE	FALSE	FALSE	1
707	chr2L	3303636	3303798	163	*	84.64264	3303716	0.1942	0.3948	0.1408	0.2701	28.5082	1.0183	0.01586	0.9487	0.0391	-0.483	1	-0.5525	0.2914	FALSE	FALSE	FALSE	FALSE	FALSE	FALSE	FALSE	FALSE	FALSE	FALSE	7.0107	-0.1584	1	0.0623	1	62.2172	-0.0186	1	20.9336	0.0419	1	FALSE	FALSE	FALSE	TRUE	FALSE	FALSE	0
708	chr2L	3308651	3308776	126	*	19.76606	3308705	0.2806	0.2172	0.2414	0.2608	15.4481	-0.3888	0.5542	0.0664	0.9282	-0.185	1	0.2701	0.7954	FALSE	FALSE	FALSE	FALSE	FALSE	FALSE	FALSE	FALSE	FALSE	FALSE	5.2669	-0.3739	1	0.4309	0.5317	27.9218	0.0481	1	12.9198	-0.2121	1	FALSE	FALSE	FALSE	TRUE	FALSE	FALSE	0
709	chr2L	3319633	3319698	66	*	17.17199	3319659	0.2403	0.2265	0.2729	0.2603	10.1248	-0.1069	0.9189	-0.0269	0.9824	0.1486	1	0.2286	0.8549	FALSE	FALSE	FALSE	FALSE	FALSE	FALSE	FALSE	FALSE	FALSE	FALSE	5.3118	-0.0594	1	0.6206	0.3193	19.8323	-0.217	0.8632	9.0311	-0.216	1	FALSE	FALSE	FALSE	TRUE	FALSE	FALSE	0
710	chr2L	3319822	3320026	205	*	189.23848	3319937	0.2201	0.3054	0.2432	0.2313	50.4058	0.4765	0.1346	-0.0836	0.8294	0.1582	0.9748	-0.4019	0.2993	FALSE	FALSE	FALSE	FALSE	FALSE	FALSE	FALSE	FALSE	FALSE	FALSE	13.8501	0.0073	1	0.1523	0.7079	94.3348	-0.0844	0.8796	31.5423	0.1668	0.6218	FALSE	FALSE	FALSE	TRUE	FALSE	FALSE	0
711	chr2L	3338736	3338849	114	*	18.19461	3338810	0.15	0.357	0.2286	0.2644	13.5599	1.2618	0.02953	0.1335	0.8511	0.6798	1	-0.4485	0.5902	FALSE	FALSE	FALSE	FALSE	FALSE	FALSE	FALSE	FALSE	FALSE	FALSE	5.8434	0.2479	1	0.7255	0.2129	35.3352	0.055	1	13.6364	0.1959	1	FALSE	FALSE	FALSE	FALSE	TRUE	FALSE	0
712	chr2L	3372595	3372814	220	*	130.26585	3372654	0.2001	0.2664	0.3156	0.2179	46.0761	0.4039	0.2742	-0.525	0.09013	0.6403	0.2145	-0.2885	0.5798	FALSE	FALSE	FALSE	FALSE	FALSE	FALSE	FALSE	FALSE	FALSE	FALSE	15.9073	0.6548	0.245	0.6259	0.05087	72.4397	0.0013	0.965	24.4913	0.1635	1	FALSE	FALSE	FALSE	FALSE	TRUE	FALSE	0
713	chr2L	3373345	3373556	212	*	105.88034	3373468	0.2263	0.2235	0.2761	0.2741	50.5522	-0.0401	0.9771	-0.039	0.9335	0.2894	0.7232	0.2904	0.6288	FALSE	FALSE	FALSE	FALSE	FALSE	FALSE	FALSE	FALSE	FALSE	FALSE	23.1159	1.4156	5.23E-06	1.0351	0.0001239	79.7572	-0.1171	0.9072	40.9445	0.2505	0.4467	FALSE	FALSE	FALSE	TRUE	FALSE	FALSE	0
714	chr2L	3376687	3376806	120	*	113.52175	3376753	0.1711	0.2683	0.2468	0.3138	26.0949	0.6617	0.1467	0.3187	0.4286	0.5643	0.79	0.2212	0.7598	FALSE	FALSE	FALSE	FALSE	FALSE	FALSE	FALSE	FALSE	FALSE	FALSE	9.0589	0.5386	1	1.2167	0.003408	49.5638	-0.1001	0.9446	14.7055	0.7482	0.1205	FALSE	FALSE	FALSE	TRUE	FALSE	FALSE	0
715	chr2L	3376953	3377062	110	*	64.54234	3376992	0.1842	0.3104	0.1739	0.3314	20.776	0.7456	0.1381	0.9688	0.03788	-0.1366	1	0.0867	0.8901	FALSE	FALSE	FALSE	FALSE	FALSE	FALSE	FALSE	FALSE	FALSE	FALSE	6.6775	0.9326	1	1.5038	0.001719	39.6173	-0.0559	1	10.9546	0.3971	1	FALSE	FALSE	FALSE	TRUE	FALSE	FALSE	0
716	chr2L	3422964	3423143	180	*	95.41759	3423056	0.1725	0.2837	0.2562	0.2876	37.2044	0.7462	0.05053	0.1768	0.6774	0.581	0.9863	0.0116	1	FALSE	FALSE	FALSE	FALSE	FALSE	FALSE	FALSE	FALSE	FALSE	FALSE	11.8814	0.4207	1	0.8351	0.03914	70.8905	0.0011	1	19.2072	0.2405	0.7747	FALSE	FALSE	FALSE	TRUE	FALSE	FALSE	1
717	chr2L	3426046	3426461	416	*	117.71439	3426202	0.1129	0.3088	0.1582	0.4202	60.7608	1.4477	7.07E-05	1.4433	1.97E-05	0.451	0.5933	0.4465	0.3347	FALSE	FALSE	FALSE	FALSE	FALSE	FALSE	FALSE	TRUE	FALSE	FALSE	12.8562	0.4376	0.7301	0.8788	0.01603	131.385	-0.3046	0.5328	25.7237	-0.1293	0.8748	FALSE	FALSE	FALSE	FALSE	TRUE	FALSE	0
718	chr2L	3441656	3441776	121	*	41.00191	3441712	0.2567	0.2328	0.2388	0.2717	19.058	-0.1551	0.9607	0.1396	0.8697	-0.0906	1	0.204	0.7001	FALSE	FALSE	FALSE	FALSE	FALSE	FALSE	FALSE	FALSE	FALSE	FALSE	6.0643	-0.4544	1	-0.0084	1	31.798	0.5674	0.4907	15.3995	0.1553	1	FALSE	FALSE	TRUE	FALSE	FALSE	FALSE	0
719	chr2L	3442657	3442776	120	*	22.48177	3442720	0.3684	0.1725	0.3094	0.1497	17.5474	-1.0895	0.0263	-1.0463	0.03037	-0.2537	1	-0.2106	0.8549	FALSE	FALSE	FALSE	FALSE	FALSE	FALSE	FALSE	FALSE	FALSE	FALSE	8.9113	-0.3228	1	-0.1484	0.7965	21.891	-0.1774	1	18.33	-0.1275	0.9857	FALSE	FALSE	TRUE	FALSE	FALSE	FALSE	1
720	chr2L	3443497	3443619	123	*	39.66027	3443581	0.2723	0.2533	0.2373	0.237	19.3203	-0.0969	0.9121	-0.0188	0.989	-0.207	1	-0.1289	0.9541	FALSE	FALSE	FALSE	FALSE	FALSE	FALSE	FALSE	FALSE	FALSE	FALSE	7.8761	-0.8347	1	-0.3694	0.5653	29.5955	0.2064	1	16.9909	0.0816	1	FALSE	FALSE	TRUE	FALSE	FALSE	FALSE	0
721	chr2L	3449611	3449729	119	*	57.37517	3449679	0.221	0.2486	0.2052	0.3253	17.9916	0.1894	0.793	0.6188	0.2348	-0.043	1	0.3865	0.6291	FALSE	FALSE	FALSE	FALSE	FALSE	FALSE	FALSE	FALSE	FALSE	FALSE	6.4071	0.2164	1	0.8056	0.1622	23.8544	-0.0523	1	10.1873	-0.3589	1	FALSE	FALSE	FALSE	TRUE	FALSE	FALSE	1
722	chr2L	3452384	3452558	175	*	133.44955	3452466	0.2708	0.252	0.2615	0.2157	47.1478	-0.1204	0.8041	-0.2911	0.4026	-0.0467	1	-0.2174	0.7055	FALSE	FALSE	FALSE	FALSE	FALSE	FALSE	FALSE	FALSE	FALSE	FALSE	16.2416	0.1148	1	0.0047	0.8125	82.3145	0.1316	0.8583	32.7122	-0.0544	1	FALSE	FALSE	FALSE	FALSE	FALSE	TRUE	0
723	chr2L	3456632	3456858	227	*	18.24143	3456786	0.3688	0.1362	0.4125	0.0825	35.2035	-1.4351	0.002187	-2.3158	4.04E-07	0.165	1	-0.7157	0.3594	TRUE	FALSE	FALSE	FALSE	FALSE	FALSE	FALSE	FALSE	FALSE	FALSE	19.8941	0.0183	1	-1.2015	6.44E-06	34.562	0.2703	0.8516	28.8554	-0.0674	1	FALSE	FALSE	FALSE	TRUE	FALSE	FALSE	0
724	chr2L	3457009	3457108	100	*	46.79669	3457075	0.2343	0.3011	0.2126	0.252	21.695	0.328	0.672	0.2041	0.7201	-0.148	1	-0.2719	0.8182	FALSE	FALSE	FALSE	FALSE	FALSE	FALSE	FALSE	FALSE	FALSE	FALSE	6.6516	-0.0659	1	0.0172	1	43.2511	-0.0492	0.999	10.2914	0.2519	1	FALSE	FALSE	FALSE	TRUE	FALSE	FALSE	0
725	chr2L	3457260	3457363	104	*	83.53537	3457298	0.1856	0.3075	0.1877	0.3191	26.407	0.688	0.1825	0.6823	0.1538	0.0582	1	0.0525	0.9707	FALSE	FALSE	FALSE	FALSE	FALSE	FALSE	FALSE	FALSE	FALSE	FALSE	5.7745	-0.8205	1	-0.8078	0.1303	62.1669	0.1281	0.9006	8.3225	-0.0829	1	FALSE	FALSE	FALSE	TRUE	FALSE	FALSE	0
726	chr2L	3465536	3466267	732	*	205.35831	3466129	0.3071	0.1478	0.395	0.15	238.0512	-1.053	3.63E-09	-1.4017	2.24E-16	0.3659	0.08721	0.0171	0.9194	TRUE	FALSE	FALSE	FALSE	FALSE	FALSE	FALSE	FALSE	FALSE	FALSE	89.4786	0.2353	0.5382	-0.8499	4.62E-05	260.7409	0.0326	0.9215	178.4798	0.1474	0.4428	FALSE	FALSE	FALSE	TRUE	FALSE	FALSE	1
727	chr2L	3469910	3470119	210	*	70.66028	3470027	0.2946	0.2315	0.3198	0.1541	51.415	-0.3363	0.3794	-1.0662	0.0004801	0.151	0.9889	-0.5789	0.1519	FALSE	FALSE	FALSE	FALSE	FALSE	FALSE	FALSE	FALSE	FALSE	FALSE	19.2381	-0.0381	1	-0.0861	0.8677	99.9372	-0.0881	0.9337	42.2714	0.0774	1	FALSE	FALSE	FALSE	TRUE	FALSE	FALSE	0
728	chr2L	3472407	3472564	158	*	33.68428	3472443	0.274	0.2947	0.2296	0.2018	35.964	0.1072	0.8364	-0.1957	0.6581	-0.2557	1	-0.5585	0.206	FALSE	FALSE	FALSE	FALSE	FALSE	FALSE	FALSE	FALSE	FALSE	FALSE	12.6155	0.1973	1	-0.1975	0.7399	71.0629	0.1359	0.9043	22.4427	-0.0367	1	FALSE	FALSE	FALSE	TRUE	FALSE	FALSE	0
729	chr2L	3476291	3476872	582	*	191.55336	3476590	0.1926	0.2462	0.2876	0.2735	229.7559	0.3573	0.2147	-0.0643	0.852	0.5703	0.04757	0.1487	0.7149	FALSE	FALSE	FALSE	FALSE	FALSE	FALSE	FALSE	FALSE	FALSE	FALSE	48.5122	-0.393	0.3463	-1.222	9.58E-08	469.1546	0.3484	0.46	109.5485	-0.1202	0.5063	FALSE	FALSE	FALSE	TRUE	FALSE	FALSE	0
730	chr2L	3478190	3478752	563	*	105.32381	3478423	0.1538	0.3033	0.1905	0.3524	150.2769	0.9911	0.001781	0.8989	0.005914	0.3077	0.4444	0.2155	0.6244	FALSE	FALSE	FALSE	FALSE	FALSE	FALSE	FALSE	FALSE	FALSE	FALSE	32.0744	0.0041	0.8673	0.0581	0.8856	379.3691	0.4553	0.4164	50.4325	0.0454	0.8076	FALSE	FALSE	FALSE	TRUE	FALSE	FALSE	0
731	chr2L	3491056	3491226	171	*	94.55286	3491156	0.2058	0.281	0.2535	0.2597	34.2784	0.4547	0.2949	0.0433	0.9335	0.2949	1	-0.1164	0.8962	FALSE	FALSE	FALSE	FALSE	FALSE	FALSE	FALSE	FALSE	FALSE	FALSE	11.5221	-0.383	1	0.1601	0.8186	68.7835	0.0897	0.931	25.94	0.1881	0.7627	FALSE	FALSE	FALSE	TRUE	FALSE	FALSE	0
732	chr2L	3491646	3491916	271	*	17.68078	3491729	0.2231	0.126	0.2038	0.4471	26.4709	-0.8638	0.06821	1.1124	0.004699	-0.1336	1	1.8426	1.90E-06	FALSE	FALSE	FALSE	FALSE	FALSE	FALSE	FALSE	FALSE	FALSE	TRUE	9.4962	-0.5117	0.7709	0.1977	0.5922	31.0956	-0.3611	0.8498	15.7508	-0.1376	1	FALSE	FALSE	FALSE	TRUE	FALSE	FALSE	0
733	chr2L	3494059	3494260	202	*	51.49131	3494175	0.1893	0.3183	0.1201	0.3724	26.99	0.7512	0.07724	1.6599	7.48E-05	-0.7012	0.6593	0.2075	0.7712	FALSE	FALSE	FALSE	FALSE	FALSE	FALSE	FALSE	FALSE	FALSE	FALSE	4.8968	-0.2175	1	0.1269	0.9466	65.0707	-0.0681	0.9593	13.8716	-0.7941	0.1254	FALSE	FALSE	FALSE	FALSE	FALSE	TRUE	0
734	chr2L	3505370	3505476	107	*	25.89163	3505414	0.1541	0.2878	0.1984	0.3597	13.6815	0.8516	0.2037	0.9111	0.1836	0.2482	1	0.3078	0.7668	FALSE	FALSE	FALSE	FALSE	FALSE	FALSE	FALSE	FALSE	FALSE	FALSE	2.9709	0.4923	1	1.239	0.1486	20.6845	-0.4097	0.6593	17.9921	2.1705	6.59E-12	FALSE	TRUE	FALSE	FALSE	TRUE	FALSE	1
735	chr2L	3514578	3514675	98	*	28.85248	3514625	0.1816	0.2963	0.3024	0.2197	15.8983	0.6739	0.4379	-0.4418	0.4888	0.6988	1	-0.4169	0.6833	FALSE	FALSE	FALSE	FALSE	FALSE	FALSE	FALSE	FALSE	FALSE	FALSE	6.2027	-0.2088	1	0.6549	0.2376	21.52	0.0964	1	11.8729	-0.1168	1	FALSE	FALSE	FALSE	TRUE	FALSE	FALSE	0
736	chr2L	3514789	3514885	97	*	48.62281	3514852	0.277	0.229	0.2107	0.2833	15.2175	-0.2938	0.8009	0.3402	0.6167	-0.3349	1	0.299	0.7847	FALSE	FALSE	FALSE	FALSE	FALSE	FALSE	FALSE	FALSE	FALSE	FALSE	4.7065	0.1946	1	-0.0695	1	35.5405	-0.2544	0.7814	9.0215	-0.1183	1	FALSE	FALSE	FALSE	TRUE	FALSE	FALSE	0
737	chr2L	3515241	3515339	99	*	21.38131	3515277	0.2779	0.1695	0.3117	0.2409	14.1429	-0.7369	0.2687	-0.4052	0.4834	0.1928	1	0.5245	0.5112	FALSE	FALSE	FALSE	FALSE	FALSE	FALSE	FALSE	FALSE	FALSE	FALSE	6.2738	0.106	1	-0.1489	0.8999	18.1516	-0.0518	1	11.9845	-0.3801	1	FALSE	FALSE	FALSE	TRUE	FALSE	FALSE	0
738	chr2L	3530359	3530455	97	*	52.19754	3530410	0.1766	0.196	0.2937	0.3337	23.3492	0.116	0.8776	0.1396	0.8	0.7434	0.5833	0.7671	0.1131	FALSE	FALSE	FALSE	FALSE	FALSE	FALSE	FALSE	FALSE	FALSE	FALSE	8.8054	0.965	0.3293	1.13	0.01385	33.7347	0.2077	0.873	12.2917	0.1179	1	FALSE	FALSE	FALSE	TRUE	FALSE	FALSE	0
739	chr2L	3532311	3532672	362	*	73.87732	3532528	0.0837	0.2127	0.0777	0.6259	69.4358	1.3517	0.0003314	2.9877	1.43E-18	-0.0735	1	1.5625	3.86E-07	FALSE	FALSE	FALSE	FALSE	FALSE	FALSE	FALSE	FALSE	FALSE	TRUE	10.1777	-0.1074	1	0.3556	0.4368	77.7241	-1.0155	0.08252	25.5221	1.1686	1.53E-05	FALSE	FALSE	FALSE	FALSE	FALSE	TRUE	1
740	chr2L	3532917	3533256	340	*	93.23191	3533101	0.1085	0.2046	0.1101	0.5768	67.6617	0.9045	0.0126	2.3705	8.85E-15	0.0265	1	1.4925	1.63E-07	FALSE	FALSE	FALSE	FALSE	FALSE	FALSE	FALSE	FALSE	FALSE	TRUE	14.3522	0.3837	0.9112	0.6253	0.06758	83.7733	-0.2133	0.8367	15.1775	-0.1616	1	FALSE	FALSE	TRUE	FALSE	FALSE	FALSE	0
741	chr2L	3533391	3533773	383	*	105.80211	3533497	0.1019	0.1756	0.0627	0.6597	82.5274	0.7902	0.03286	3.3698	4.48E-25	-0.666	0.3093	1.9135	6.21E-12	FALSE	FALSE	FALSE	FALSE	FALSE	FALSE	FALSE	FALSE	FALSE	TRUE	12.5642	0.3506	1	0.5175	0.2268	93.423	0.0533	0.9245	19.1752	-0.2412	0.7424	FALSE	FALSE	TRUE	FALSE	FALSE	FALSE	0
742	chr2L	3538631	3538857	227	*	87.59114	3538762	0.1415	0.2216	0.2739	0.363	69.0601	0.6697	0.0451	0.4011	0.1909	0.9708	0.007963	0.7022	0.02954	FALSE	FALSE	FALSE	FALSE	FALSE	FALSE	FALSE	FALSE	FALSE	FALSE	17.1715	0.5727	0.3187	-0.0835	0.7637	126.9601	0.094	0.9147	46.4966	0.27	0.3837	FALSE	FALSE	FALSE	TRUE	FALSE	FALSE	0
743	chr2L	3538990	3539178	189	*	144.02788	3539098	0.201	0.2631	0.2428	0.293	74.1362	0.3943	0.2257	0.2733	0.3877	0.2677	0.7132	0.1467	0.8505	FALSE	FALSE	FALSE	FALSE	FALSE	FALSE	FALSE	FALSE	FALSE	FALSE	23.5894	0.4511	0.3121	-0.3399	0.3043	165.1746	-0.0642	0.8646	41.9169	0.2349	0.5293	FALSE	FALSE	FALSE	TRUE	FALSE	FALSE	0
744	chr2L	3539450	3539858	409	*	172.9863	3539663	0.1872	0.2739	0.2479	0.2909	153.9229	0.5438	0.01572	0.2351	0.3354	0.392	0.1501	0.0832	0.7964	FALSE	FALSE	FALSE	FALSE	FALSE	FALSE	FALSE	FALSE	FALSE	FALSE	65.3203	0.5625	0.09209	0.8507	0.0003731	356.2043	-0.0532	0.8507	98.2819	0.361	0.09248	FALSE	FALSE	FALSE	TRUE	FALSE	FALSE	0
745	chr2L	3540082	3540227	146	*	36.34623	3540159	0.1842	0.265	0.2508	0.2999	34.2103	0.5667	0.2485	0.2409	0.6167	0.5021	1	0.1762	0.7982	FALSE	FALSE	FALSE	FALSE	FALSE	FALSE	FALSE	FALSE	FALSE	FALSE	10.3323	0.0864	1	0.501	0.2352	66.2467	0.5065	0.2307	14.799	0.1134	1	FALSE	FALSE	FALSE	FALSE	TRUE	FALSE	0
746	chr2L	3541449	3541553	105	*	16.55943	3541542	0.2107	0.3209	0.2158	0.2526	23.0842	0.5956	0.1907	0.2172	0.6732	0.0361	1	-0.3423	0.5899	FALSE	FALSE	FALSE	FALSE	FALSE	FALSE	FALSE	FALSE	FALSE	FALSE	6.5919	0.2413	1	-0.2936	0.6795	49.2846	-0.2738	0.6728	12.5566	0.9588	0.05549	FALSE	FALSE	FALSE	FALSE	TRUE	FALSE	0
747	chr2L	3545638	3545874	237	*	31.61551	3545774	0.2904	0.3074	0.1832	0.219	47.9273	0.0669	0.8974	0.2604	0.5928	-0.6687	0.29	-0.4752	0.4078	FALSE	FALSE	FALSE	FALSE	FALSE	FALSE	FALSE	FALSE	FALSE	FALSE	17.397	-0.3937	0.5628	-0.3634	0.2465	126.0128	-0.1127	0.8166	48.5403	0.2232	0.3994	FALSE	FALSE	FALSE	FALSE	FALSE	TRUE	1
748	chr2L	3548859	3549504	646	*	81.44566	3549371	0.1232	0.2944	0.1152	0.4672	129.5856	1.2569	0.0008315	2.0082	6.98E-09	-0.0856	0.8028	0.6656	0.1448	FALSE	FALSE	FALSE	FALSE	FALSE	FALSE	FALSE	TRUE	FALSE	FALSE	23.62	-0.1323	0.8401	-0.3059	0.3015	232.6684	-0.7467	0.1201	72.0881	0.9261	2.60E-07	TRUE	TRUE	TRUE	FALSE	FALSE	FALSE	1
749	chr2L	3549735	3550150	416	*	37.53539	3549971	0.0925	0.703	0.1046	0.0999	66.5769	2.9092	7.51E-25	-0.0789	0.874	0.1695	0.9845	-2.8186	7.00E-27	FALSE	FALSE	FALSE	FALSE	FALSE	FALSE	FALSE	FALSE	TRUE	FALSE	13.8416	0.1499	1	0.4544	0.1702	246.2252	-2.3694	1.95E-06	92.7382	2.9029	4.00E-55	TRUE	TRUE	TRUE	FALSE	FALSE	FALSE	2
750	chr2L	3551107	3551213	107	*	16.12333	3551181	0.2011	0.1632	0.1578	0.4779	17.2734	-0.2894	0.7175	1.5874	0.00282	-0.3407	1	1.5361	0.003779	FALSE	FALSE	FALSE	FALSE	FALSE	FALSE	FALSE	FALSE	FALSE	TRUE	4.4701	0.0432	1	-0.0419	1	25.3835	0.0135	1	8.4842	0.1751	1	FALSE	FALSE	TRUE	FALSE	FALSE	FALSE	0
751	chr2L	3555399	3555638	240	*	29.60059	3555431	0.3135	0.2444	0.2023	0.2398	28.1709	-0.3612	0.4345	0.2004	0.8174	-0.5944	0.6996	-0.0328	0.9918	FALSE	FALSE	FALSE	FALSE	FALSE	FALSE	FALSE	FALSE	FALSE	FALSE	9.4345	0.3739	0.9515	-0.29	0.5827	47.3728	0.0101	1	29.2105	-0.3817	0.3694	FALSE	FALSE	TRUE	FALSE	FALSE	FALSE	0
752	chr2L	3556141	3556474	334	*	43.11591	3556322	0.1452	0.2385	0.0861	0.5301	42.2061	0.6924	0.1401	2.5944	1.24E-10	-0.7514	0.4983	1.1506	0.002442	FALSE	FALSE	FALSE	FALSE	FALSE	FALSE	FALSE	FALSE	FALSE	TRUE	11.274	-0.1029	1	0.0271	0.9932	75.014	0.2398	0.7411	18.1474	-0.4532	0.3967	FALSE	FALSE	TRUE	FALSE	FALSE	FALSE	0
753	chr2L	3579861	3580034	174	*	17.58229	3579949	0.3052	0.2298	0.1769	0.2881	26.5166	-0.4111	0.5129	0.6909	0.2339	-0.7945	0.7017	0.3074	0.7778	FALSE	FALSE	FALSE	FALSE	FALSE	FALSE	FALSE	FALSE	FALSE	FALSE	16.0571	0.4327	0.641	0.197	0.475	58.7079	0.093	0.9567	23.9285	0.4324	0.3158	FALSE	FALSE	FALSE	FALSE	FALSE	TRUE	0
754	chr2L	3580642	3581175	534	*	217.7392	3581063	0.2449	0.2662	0.2316	0.2573	249.0037	0.1181	0.6145	0.1542	0.7235	-0.0885	0.6618	-0.0524	0.8407	FALSE	FALSE	FALSE	FALSE	FALSE	FALSE	FALSE	FALSE	FALSE	FALSE	86.6763	0.3004	0.3955	0.072	0.8433	487.8844	0.0382	0.8967	180.4576	0.2304	0.2157	FALSE	FALSE	FALSE	TRUE	FALSE	FALSE	0
755	chr2L	3588239	3588456	218	*	82.59232	3588348	0.1895	0.4173	0.1033	0.29	36.4748	1.1229	0.005067	1.4609	0.0006863	-0.8666	0.6907	-0.5285	0.2263	FALSE	FALSE	FALSE	FALSE	FALSE	FALSE	FALSE	TRUE	FALSE	FALSE	11.3708	0.2079	1	0.2499	0.6057	98.3422	-0.0397	0.9332	17.1032	0.0129	1	FALSE	FALSE	FALSE	TRUE	FALSE	FALSE	0
756	chr2L	3594231	3594416	186	*	45.10905	3594302	0.2676	0.3081	0.1535	0.2708	28.5246	0.2005	0.6625	0.8207	0.07981	-0.8137	0.4426	-0.1935	0.7886	FALSE	FALSE	FALSE	FALSE	FALSE	FALSE	FALSE	FALSE	FALSE	FALSE	10.8126	-0.1692	1	-0.4359	0.2677	66.3157	0.0081	1	26.1255	0.0255	1	FALSE	FALSE	TRUE	FALSE	FALSE	FALSE	0
757	chr2L	3602698	3603086	389	*	42.74335	3602979	0.114	0.6766	0.1028	0.1067	78.8823	2.5801	3.05E-23	0.0758	0.8708	-0.1545	0.9947	-2.6588	6.53E-27	FALSE	FALSE	FALSE	FALSE	FALSE	FALSE	FALSE	FALSE	TRUE	FALSE	15.378	0.4994	0.511	0.0252	0.8338	407.8391	-2.4616	1.95E-06	81.1767	2.1403	2.79E-30	TRUE	TRUE	TRUE	FALSE	FALSE	FALSE	2
758	chr2L	3606424	3607144	721	*	181.4957	3606877	0.2977	0.2281	0.2636	0.2105	415.9905	-0.3857	0.05412	-0.3245	0.09596	-0.1795	0.431	-0.1183	0.6817	FALSE	FALSE	FALSE	FALSE	FALSE	FALSE	FALSE	FALSE	FALSE	FALSE	178.1432	0.3352	0.2612	-0.8491	3.05E-05	800.7543	0.2587	0.4023	273.6878	-0.0168	0.815	FALSE	TRUE	FALSE	TRUE	FALSE	FALSE	1
759	chr2L	3610558	3611187	630	*	159.93794	3611038	0.324	0.1393	0.3753	0.1614	373.1053	-1.2119	2.57E-07	-1.2183	1.48E-07	0.2132	0.475	0.2068	0.5992	TRUE	FALSE	FALSE	FALSE	FALSE	FALSE	FALSE	FALSE	FALSE	FALSE	158.0441	0.5045	0.004877	-2.0223	1.70E-44	529.9819	0.6676	0.2297	295.268	0.0299	0.7293	FALSE	FALSE	TRUE	FALSE	FALSE	FALSE	0
760	chr2L	3611980	3612094	115	*	17.62375	3612011	0.5283	0.0936	0.3304	0.0477	35.021	-2.4694	1.22E-12	-2.822	3.56E-11	-0.6759	0.2939	-1.0284	0.09765	TRUE	FALSE	FALSE	FALSE	FALSE	FALSE	FALSE	FALSE	FALSE	FALSE	24.1095	0.6047	0.1047	-0.6015	0.03605	50.4916	0.9423	0.4972	48.9393	0.0675	0.8749	FALSE	FALSE	TRUE	FALSE	FALSE	FALSE	0
761	chr2L	3614548	3615690	1143	*	49.08348	3615445	0.3319	0.3153	0.2497	0.103	306.8143	-0.0746	0.8358	-1.273	2.04E-05	-0.4171	0.2522	-1.6155	1.86E-08	FALSE	FALSE	TRUE	FALSE	FALSE	FALSE	FALSE	FALSE	FALSE	FALSE	132.942	0.5661	0.003098	-1.7195	5.62E-29	925.9199	0.0252	0.916	242.1828	0.443	0.006668	TRUE	TRUE	FALSE	TRUE	FALSE	FALSE	3
762	chr2L	3618296	3618444	149	*	35.26002	3618377	0.2429	0.3652	0.1496	0.2422	31.4624	0.5757	0.1411	0.6381	0.1324	-0.6593	0.6318	-0.597	0.1715	FALSE	FALSE	FALSE	FALSE	FALSE	FALSE	FALSE	FALSE	FALSE	FALSE	10.8372	-0.0104	1	-0.7016	0.07296	84.0588	0.3597	0.3897	16.5812	-0.1754	1	FALSE	FALSE	FALSE	TRUE	FALSE	FALSE	0
763	chr2L	3619122	3619303	182	*	112.54433	3619218	0.204	0.1826	0.2979	0.3156	56.982	-0.1657	0.7306	0.0752	0.86	0.5396	0.3252	0.7806	0.02309	FALSE	FALSE	FALSE	FALSE	FALSE	FALSE	FALSE	FALSE	FALSE	FALSE	12.5538	0.3369	1	-0.2839	0.5721	73.7869	0.0167	1	35.1872	0.7015	0.03589	FALSE	FALSE	FALSE	TRUE	FALSE	FALSE	0
764	chr2L	3631388	3631585	198	*	16.55051	3631421	0.1715	0.3831	0.1403	0.3051	21.6126	1.1214	0.02096	1.0991	0.02447	-0.3	1	-0.3223	0.6225	FALSE	FALSE	FALSE	FALSE	FALSE	FALSE	FALSE	FALSE	FALSE	FALSE	5.417	-0.0011	1	0.4033	0.5802	46.7691	-1.0959	0.08229	7.71	0.2051	1	FALSE	TRUE	FALSE	FALSE	TRUE	FALSE	0
765	chr2L	3631731	3631841	111	*	18.17369	3631780	0.162	0.2067	0.1726	0.4587	17.7186	0.3154	0.8234	1.4315	0.008745	0.0115	1	1.1276	0.05968	FALSE	FALSE	FALSE	FALSE	FALSE	FALSE	FALSE	FALSE	FALSE	FALSE	3.9218	0.4507	1	0.2974	1	28.2809	0.1381	0.901	6.7493	0.3243	1	FALSE	FALSE	FALSE	FALSE	FALSE	TRUE	0
766	chr2L	3632011	3632401	391	*	95.9198	3632189	0.2017	0.4089	0.105	0.2844	70.6029	1.0082	0.002921	1.4309	3.88E-05	-0.9437	0.05281	-0.5211	0.2631	FALSE	FALSE	FALSE	FALSE	FALSE	FALSE	FALSE	TRUE	FALSE	FALSE	22.6336	0.4355	0.4154	-0.0367	0.8937	147.7524	-0.2357	0.6533	38.0416	-0.1768	0.7143	FALSE	TRUE	FALSE	TRUE	FALSE	FALSE	1
767	chr2L	3632558	3632741	184	*	43.17598	3632640	0.1707	0.3723	0.1268	0.3302	29.1031	1.1031	0.0135	1.4086	0.001854	-0.479	1	-0.1735	0.8268	FALSE	FALSE	FALSE	FALSE	FALSE	FALSE	FALSE	FALSE	FALSE	FALSE	6.1509	0.1335	1	-0.356	0.6132	44.3043	-0.8952	0.088	9.0889	-0.3953	1	FALSE	FALSE	FALSE	TRUE	FALSE	FALSE	0
768	chr2L	3632944	3633175	232	*	27.59492	3633025	0.2718	0.3115	0.1886	0.2281	35.0881	0.1964	0.6886	0.272	0.55	-0.5352	0.7899	-0.4597	0.3791	FALSE	FALSE	FALSE	FALSE	FALSE	FALSE	FALSE	FALSE	FALSE	FALSE	12.3728	0.1401	1	-0.5927	0.1567	67.0961	0.0876	0.9561	15.8592	-0.2501	0.9248	FALSE	FALSE	FALSE	TRUE	FALSE	FALSE	0
769	chr2L	3634004	3634132	129	*	95.13741	3634068	0.2331	0.2926	0.2899	0.1843	29.8012	0.3149	0.5315	-0.6655	0.1275	0.3148	0.7875	-0.6656	0.1663	FALSE	FALSE	FALSE	FALSE	FALSE	FALSE	FALSE	FALSE	FALSE	FALSE	6.752	-0.1613	1	-0.8138	0.15	59.2887	-0.1931	0.7738	13.7704	-0.9874	0.02794	FALSE	FALSE	FALSE	FALSE	TRUE	FALSE	0
770	chr2L	3634847	3634951	105	*	26.85155	3634897	0.1843	0.0843	0.3633	0.3681	17.01	-1.1658	0.1312	0.0108	0.9983	0.976	0.7269	2.1525	0.0004244	FALSE	FALSE	FALSE	FALSE	FALSE	FALSE	FALSE	FALSE	FALSE	FALSE	5.1894	1.1797	1	-0.6856	0.3425	14.9128	0.6989	0.8306	5.964	-1.3159	0.1671	FALSE	FALSE	FALSE	FALSE	TRUE	FALSE	0
771	chr2L	3646100	3646242	143	*	35.72131	3646159	0.298	0.196	0.2572	0.2488	20.2534	-0.5868	0.2844	-0.0203	0.9886	-0.2419	1	0.3246	0.6676	FALSE	FALSE	FALSE	FALSE	FALSE	FALSE	FALSE	FALSE	FALSE	FALSE	9.3391	-0.1445	1	0.2743	0.5448	31.282	0.0672	1	26.3742	0.3831	0.3319	FALSE	FALSE	FALSE	TRUE	FALSE	FALSE	0
772	chr2L	3655614	3655730	117	*	47.20766	3655668	0.1051	0.3306	0.1591	0.4052	17.8417	1.7199	0.004981	1.3724	0.0113	0.6297	1	0.2823	0.7907	FALSE	FALSE	FALSE	FALSE	FALSE	FALSE	FALSE	FALSE	FALSE	FALSE	4.326	0.2518	1	0.3814	0.6489	32.0229	-0.8003	0.1323	7.9866	-0.1293	1	FALSE	FALSE	FALSE	FALSE	TRUE	FALSE	0
773	chr2L	3655913	3656354	442	*	61.911	3656058	0.1892	0.4388	0.1211	0.2509	53.1425	1.2016	1.40E-05	1.0378	0.001787	-0.6521	0.207	-0.8159	0.003923	FALSE	FALSE	FALSE	FALSE	FALSE	FALSE	FALSE	TRUE	FALSE	FALSE	19.6679	-0.3111	0.7207	0.5289	0.07391	164.5247	-0.2359	0.7382	28.5712	-0.6829	0.01728	FALSE	FALSE	FALSE	FALSE	TRUE	FALSE	0
774	chr2L	3656901	3657055	155	*	28.85248	3656947	0.1731	0.3202	0.1052	0.4015	17.5377	0.8222	0.1956	1.9008	0.0006007	-0.7503	1	0.3283	0.5812	FALSE	FALSE	FALSE	FALSE	FALSE	FALSE	FALSE	FALSE	FALSE	FALSE	4.2823	-0.1354	1	0.0754	1	44.8172	-0.136	0.9113	6.8675	-0.8193	0.7548	FALSE	FALSE	FALSE	FALSE	FALSE	TRUE	1
775	chr2L	3657375	3657739	365	*	130.4857	3657640	0.176	0.2851	0.2603	0.2786	75.5445	0.6829	0.01036	0.0986	0.6856	0.5492	0.1525	-0.0351	1	FALSE	FALSE	FALSE	FALSE	FALSE	FALSE	FALSE	FALSE	FALSE	FALSE	21.9168	0.6637	0.1652	0.6517	0.03789	158.0991	-0.1983	0.6823	58.9725	0.5615	0.01148	FALSE	FALSE	FALSE	TRUE	FALSE	FALSE	0
776	chr2L	3657995	3658163	169	*	45.30922	3658086	0.1118	0.195	0.247	0.4463	26.3467	0.8375	0.09456	0.8496	0.02703	1.1755	0.1179	1.1876	0.001652	FALSE	FALSE	FALSE	FALSE	FALSE	FALSE	FALSE	FALSE	FALSE	FALSE	9.7816	0.3692	1	0.5185	0.2065	46.9357	0.2906	0.6646	9.2259	0.3261	1	FALSE	FALSE	TRUE	FALSE	FALSE	FALSE	0
777	chr2L	3662414	3662768	355	*	87.58797	3662502	0.1448	0.2631	0.2078	0.3843	63.0264	0.8602	0.01863	0.8895	0.006646	0.5131	0.4614	0.5425	0.1914	FALSE	FALSE	FALSE	FALSE	FALSE	FALSE	FALSE	FALSE	FALSE	FALSE	21.694	0.601	0.3184	1.3275	1.06E-05	153.9543	0.3011	0.5015	34.5376	0.1336	0.8926	FALSE	FALSE	FALSE	TRUE	FALSE	FALSE	0
778	chr2L	3667797	3667935	139	*	54.40929	3667869	0.1232	0.35	0.1471	0.3798	20.4712	1.4792	0.002295	1.3498	0.002978	0.2403	1	0.111	1	FALSE	FALSE	FALSE	FALSE	FALSE	FALSE	FALSE	TRUE	FALSE	FALSE	5.2082	-0.0148	1	0.53	0.4143	45.2245	-0.3606	0.6843	9.5007	-0.8419	0.3993	FALSE	FALSE	FALSE	FALSE	TRUE	FALSE	0
779	chr2L	3681426	3681953	528	*	38.3328	3681843	0.1026	0.1891	0.0882	0.6201	58.8194	0.8862	0.04647	2.8035	2.75E-14	-0.2036	0.974	1.7136	3.28E-07	FALSE	FALSE	FALSE	FALSE	FALSE	FALSE	FALSE	FALSE	FALSE	TRUE	9.5904	-0.2213	1	0.4108	0.4484	70.8713	-0.1758	0.8107	19.7081	-0.4909	0.3821	FALSE	FALSE	FALSE	FALSE	TRUE	FALSE	0
780	chr2L	3682257	3682392	136	*	37.67446	3682300	0.1816	0.3378	0.1522	0.3284	17.954	0.9388	0.1002	1.1386	0.03859	-0.2592	1	-0.0594	0.9287	FALSE	FALSE	FALSE	FALSE	FALSE	FALSE	FALSE	FALSE	FALSE	FALSE	3.5829	0.7817	1	0.4165	0.9977	42.0099	-0.2852	0.7474	7.7997	-0.5351	1	FALSE	FALSE	FALSE	FALSE	TRUE	FALSE	0
781	chr2L	3711677	3711777	101	*	29.21233	3711743	0.2483	0.2915	0.2025	0.2577	15.011	0.197	0.8095	0.3403	0.6219	-0.3227	1	-0.1794	0.9515	FALSE	FALSE	FALSE	FALSE	FALSE	FALSE	FALSE	FALSE	FALSE	FALSE	4.4193	-0.325	1	0.4952	0.5356	26.0867	0.1207	1	11.494	0.4905	1	FALSE	FALSE	FALSE	FALSE	FALSE	TRUE	0
782	chr2L	3713059	3713728	670	*	142.29941	3713400	0.1724	0.3672	0.1817	0.2787	118.5047	1.0935	4.05E-05	0.5972	0.03589	0.1021	0.7506	-0.3941	0.2862	FALSE	FALSE	FALSE	FALSE	FALSE	FALSE	FALSE	FALSE	FALSE	FALSE	25.8515	-0.3624	0.5086	0.2248	0.471	267.4204	-0.3614	0.5787	53.8137	-0.2089	0.4403	FALSE	TRUE	FALSE	TRUE	FALSE	FALSE	1
783	chr2L	3713848	3713974	127	*	18.48977	3713920	0.1679	0.3108	0.1937	0.3276	17.0448	0.8614	0.1834	0.7297	0.2283	0.2155	1	0.0838	0.9899	FALSE	FALSE	FALSE	FALSE	FALSE	FALSE	FALSE	FALSE	FALSE	FALSE	5.6557	-0.9574	1	0.1374	0.9389	42.1877	-0.1994	0.844	12.9936	-0.5467	0.7458	FALSE	FALSE	FALSE	TRUE	FALSE	FALSE	0
784	chr2L	3719504	3719809	306	*	29.45726	3719560	0.1319	0.2935	0.1685	0.4062	30.3049	1.1007	0.01972	1.3022	0.002134	0.273	1	0.4745	0.4132	FALSE	FALSE	FALSE	FALSE	FALSE	FALSE	FALSE	FALSE	FALSE	FALSE	7.6624	0.3628	1	0.6575	0.2382	50.3191	-0.728	0.2151	15.8443	-0.2619	1	FALSE	FALSE	FALSE	FALSE	TRUE	FALSE	0
785	chr2L	3726211	3726334	124	*	15.18861	3726305	0.1599	0.3494	0.0995	0.3912	12.9874	1.1646	0.05673	2.0191	0.001308	-0.7005	1	0.154	0.962	FALSE	FALSE	FALSE	FALSE	FALSE	FALSE	FALSE	FALSE	FALSE	FALSE	3.5558	-0.3599	1	0.5369	0.6469	29.7651	-0.2611	0.9854	8.0787	-0.6521	0.8674	FALSE	FALSE	FALSE	FALSE	TRUE	FALSE	0
786	chr2L	3740565	3740716	152	*	33.16916	3740651	0.1701	0.3255	0.1309	0.3735	17.7468	0.932	0.07176	1.5162	0.002259	-0.3973	1	0.1869	0.7894	FALSE	FALSE	FALSE	FALSE	FALSE	FALSE	FALSE	FALSE	FALSE	FALSE	4.51	0.0114	1	0.7849	0.2375	41.2196	-0.3319	0.6943	10.8334	-0.099	1	FALSE	FALSE	FALSE	FALSE	TRUE	FALSE	0
787	chr2L	3762882	3762979	98	*	20.83815	3762945	0.2054	0.298	0.1624	0.3342	11.5536	0.552	0.5749	1.1016	0.1209	-0.3729	1	0.1767	0.9033	FALSE	FALSE	FALSE	FALSE	FALSE	FALSE	FALSE	FALSE	FALSE	FALSE	3.5053	0.4233	1	0.2545	1	21.2031	0.1179	0.9511	6.0814	-0.4878	1	FALSE	FALSE	FALSE	FALSE	TRUE	FALSE	0
788	chr2L	3763124	3763283	160	*	23.60055	3763205	0.2887	0.2751	0.2405	0.1957	19.6475	-0.0749	0.9247	-0.3052	0.5933	-0.2271	1	-0.4574	0.6134	FALSE	FALSE	FALSE	FALSE	FALSE	FALSE	FALSE	FALSE	FALSE	FALSE	10.3921	-0.3889	1	0.1056	0.747	29.0355	-0.2953	0.7813	17.5086	-0.2257	0.7908	FALSE	FALSE	FALSE	FALSE	FALSE	TRUE	1
789	chr2L	3769567	3769772	206	*	80.08186	3769672	0.287	0.207	0.3081	0.1979	58.3708	-0.468	0.1381	-0.6526	0.02075	0.1102	1	-0.0744	0.885	FALSE	FALSE	FALSE	FALSE	FALSE	FALSE	FALSE	FALSE	FALSE	FALSE	19.0496	-0.015	1	-1.9024	5.58E-12	91.9631	0.1413	0.8231	42.6663	-0.5769	0.02947	FALSE	FALSE	TRUE	FALSE	FALSE	FALSE	1
790	chr2L	3770122	3770552	431	*	41.24095	3770167	0.2179	0.3183	0.1786	0.2852	82.7535	0.5377	0.1256	0.6866	0.03467	-0.3051	0.7273	-0.1562	0.9865	FALSE	FALSE	FALSE	FALSE	FALSE	FALSE	FALSE	FALSE	FALSE	FALSE	24.9067	-0.2414	0.6716	-0.2533	0.4145	165.3456	-0.6036	0.3963	44.3273	-0.0206	1	FALSE	TRUE	FALSE	FALSE	FALSE	TRUE	0
791	chr2L	3771002	3771403	402	*	191.29488	3771117	0.2419	0.2393	0.2514	0.2674	186.9473	-0.0186	0.8371	0.0946	0.6702	0.047	0.7232	0.1602	0.5424	FALSE	FALSE	FALSE	FALSE	FALSE	FALSE	FALSE	FALSE	FALSE	FALSE	58.2433	0.1359	0.6254	-0.6075	0.00482	333.8431	0.0376	0.9077	107.3413	0.0598	0.738	FALSE	TRUE	FALSE	TRUE	FALSE	FALSE	0
792	chr2L	3771577	3772209	633	*	177.54446	3771654	0.2535	0.2705	0.2082	0.2678	263.1091	0.092	0.6492	0.3555	0.09078	-0.2798	0.2633	-0.0163	0.9084	FALSE	FALSE	FALSE	FALSE	FALSE	FALSE	FALSE	FALSE	FALSE	FALSE	88.135	-0.0238	0.777	-0.0618	0.8352	505.8467	-0.0782	0.863	118.956	-0.1403	0.4361	FALSE	TRUE	FALSE	TRUE	FALSE	FALSE	0
793	chr2L	3775578	3776010	433	*	44.21329	3775764	0.223	0.3085	0.0907	0.3777	105.0599	0.4737	0.2665	2.0733	8.18E-09	-1.3094	0.002037	0.2903	0.6255	FALSE	FALSE	FALSE	FALSE	FALSE	FALSE	FALSE	FALSE	FALSE	FALSE	22.8662	-1.327	0.0003076	-0.9287	0.0006089	202.7406	0.1164	0.7646	53.0291	-0.0649	0.7001	FALSE	FALSE	FALSE	FALSE	TRUE	FALSE	0
794	chr2L	3776300	3776575	276	*	24.95784	3776366	0.1412	0.3273	0.0729	0.4586	52.4899	1.2287	0.008166	2.6241	4.94E-09	-0.9116	0.2463	0.4839	0.5012	FALSE	FALSE	FALSE	FALSE	FALSE	FALSE	FALSE	TRUE	FALSE	FALSE	7.7772	-0.9651	0.7257	-0.4444	0.4307	95.422	-0.5101	0.5456	17.2187	-0.2298	1	FALSE	FALSE	FALSE	FALSE	TRUE	FALSE	1
795	chr2L	3776881	3777116	236	*	52.94028	3776987	0.1418	0.2999	0.0959	0.4625	43.8737	1.0938	0.002984	2.2973	1.62E-10	-0.5896	0.8258	0.614	0.1127	FALSE	FALSE	FALSE	FALSE	FALSE	FALSE	FALSE	TRUE	FALSE	FALSE	9.9072	-0.7584	0.4345	-0.39	0.3388	87.6801	-0.0597	0.9634	14.3472	-0.4207	0.613	FALSE	FALSE	FALSE	FALSE	TRUE	FALSE	0
796	chr2L	3778588	3779072	485	*	111.38282	3778707	0.1902	0.3135	0.1373	0.359	121.1842	0.7173	0.02225	1.3856	1.14E-06	-0.4773	0.2433	0.191	0.7099	FALSE	FALSE	FALSE	FALSE	FALSE	FALSE	FALSE	FALSE	FALSE	FALSE	26.9023	-0.2722	0.5624	-0.3465	0.199	231.0993	-0.2246	0.5347	47.8483	-0.1749	0.7347	FALSE	FALSE	FALSE	TRUE	FALSE	FALSE	0
797	chr2L	3786307	3786528	222	*	153.86703	3786434	0.2203	0.3332	0.2273	0.2192	55.568	0.5994	0.05673	-0.0759	0.8538	0.0679	1	-0.6073	0.06656	FALSE	FALSE	FALSE	FALSE	FALSE	FALSE	FALSE	FALSE	FALSE	FALSE	12.6445	-0.5855	0.6343	-0.0729	0.9079	106.6851	-0.0091	1	26.1391	-0.5967	0.1172	FALSE	FALSE	FALSE	TRUE	FALSE	FALSE	0
798	chr2L	3789891	3790015	125	*	40.32935	3789945	0.1849	0.2651	0.1704	0.3796	18.4631	0.5066	0.5174	1.0623	0.03913	-0.0583	1	0.4974	0.4616	FALSE	FALSE	FALSE	FALSE	FALSE	FALSE	FALSE	FALSE	FALSE	FALSE	6.1247	-0.3259	1	0.4168	0.5246	48.1121	0.0309	1	12.9183	-0.3745	0.8036	FALSE	FALSE	FALSE	TRUE	FALSE	FALSE	0
799	chr2L	3803397	3803533	137	*	42.83326	3803454	0.1463	0.3697	0.1547	0.3293	27.0168	1.3348	0.0008849	1.0946	0.007466	0.0746	1	-0.1656	0.8231	FALSE	FALSE	FALSE	FALSE	FALSE	FALSE	FALSE	TRUE	FALSE	FALSE	10.0067	0.2808	1	0.8557	0.02642	59.8145	-0.2706	0.7228	17.9962	-0.2113	0.815	FALSE	FALSE	FALSE	TRUE	FALSE	FALSE	0
800	chr2L	3803685	3804049	365	*	172.3719	3803951	0.1959	0.2484	0.2107	0.345	107.4476	0.3413	0.2854	0.7082	0.007656	0.1002	0.7728	0.467	0.2244	FALSE	FALSE	FALSE	FALSE	FALSE	FALSE	FALSE	FALSE	FALSE	FALSE	48.7059	0.4619	0.2748	1.339	8.85E-10	269.0981	0.2624	0.6025	68.8525	0.2491	0.2485	FALSE	FALSE	FALSE	FALSE	TRUE	FALSE	1
801	chr2L	3805995	3806126	132	*	35.04354	3806063	0.2917	0.3193	0.1674	0.2217	35.031	0.1448	0.7055	0.3987	0.371	-0.7953	0.3708	-0.5415	0.4416	FALSE	FALSE	FALSE	FALSE	FALSE	FALSE	FALSE	FALSE	FALSE	FALSE	14.9666	-0.51	0.575	0.4299	0.2092	69.1653	-0.0194	1	20.8448	-0.1528	1	FALSE	FALSE	FALSE	FALSE	FALSE	TRUE	0
802	chr2L	3806291	3806746	456	*	157.62581	3806600	0.2251	0.2885	0.2098	0.2766	152.4543	0.3442	0.2024	0.3886	0.1159	-0.1068	0.6478	-0.0624	0.9145	FALSE	FALSE	FALSE	FALSE	FALSE	FALSE	FALSE	FALSE	FALSE	FALSE	50.5598	-0.272	0.6273	0.7273	0.005998	315.3296	-0.1149	0.6556	75.0896	0.266	0.2423	FALSE	TRUE	FALSE	FALSE	FALSE	TRUE	0
803	chr2L	3813369	3813529	161	*	102.08997	3813435	0.2559	0.2744	0.2397	0.23	40.7318	0.1012	0.8431	-0.0699	0.882	-0.0742	1	-0.2452	0.5382	FALSE	FALSE	FALSE	FALSE	FALSE	FALSE	FALSE	FALSE	FALSE	FALSE	13.8268	0.3749	0.7911	0.3687	0.3063	81.0931	-0.1452	0.7995	24.4792	0.0528	1	FALSE	FALSE	FALSE	TRUE	FALSE	FALSE	0
804	chr2L	3814902	3815037	136	*	38.05491	3814996	0.2753	0.3293	0.231	0.1645	27.6276	0.2476	0.5859	-0.5541	0.2402	-0.2097	1	-1.0113	0.02343	FALSE	FALSE	FALSE	FALSE	FALSE	FALSE	FALSE	FALSE	FALSE	FALSE	9.2633	0.0609	1	-0.5157	0.265	80.0112	0.1994	0.7613	17.4432	-0.275	0.8404	FALSE	FALSE	FALSE	TRUE	FALSE	FALSE	1
805	chr2L	3817914	3818519	606	*	48.87985	3818155	0.1353	0.5888	0.1248	0.1511	112.4299	2.1103	7.87E-16	0.2607	0.4773	-0.1111	0.7569	-1.9607	2.25E-14	FALSE	FALSE	FALSE	FALSE	FALSE	FALSE	FALSE	FALSE	TRUE	FALSE	23.1911	0.0692	0.9467	-0.0448	0.9181	389.6761	-1.5785	0.01231	63.2585	1.2045	8.63E-10	TRUE	TRUE	FALSE	FALSE	FALSE	TRUE	1
806	chr2L	3822195	3822844	650	*	66.99696	3822602	0.3263	0.363	0.2353	0.0755	179.2231	0.146	0.6685	-1.6528	1.40E-11	-0.4732	0.1039	-2.272	2.23E-22	FALSE	FALSE	TRUE	FALSE	FALSE	FALSE	FALSE	FALSE	FALSE	FALSE	59.5887	0.1976	0.507	-1.3924	5.39E-12	488.1685	-0.9511	2.20E-05	152.4298	0.2207	0.2487	TRUE	TRUE	TRUE	FALSE	FALSE	FALSE	2
807	chr2L	3825436	3825749	314	*	265.44193	3825561	0.2659	0.216	0.3157	0.2024	206.7824	-0.2982	0.1075	-0.637	0.0001044	0.2425	0.2535	-0.0963	0.7196	FALSE	FALSE	FALSE	FALSE	FALSE	FALSE	FALSE	FALSE	FALSE	FALSE	90.2168	0.1167	0.7643	-0.1204	0.9333	353.2309	0.0498	0.8565	139.7802	0.3278	0.1037	FALSE	FALSE	FALSE	TRUE	FALSE	FALSE	0
808	chr2L	3827354	3827692	339	*	37.32265	3827566	0.1668	0.507	0.1444	0.1818	65.818	1.5996	1.18E-07	0.3191	0.384	-0.1885	0.935	-1.469	7.36E-07	FALSE	FALSE	FALSE	FALSE	FALSE	FALSE	FALSE	FALSE	TRUE	FALSE	15.195	-0.4133	0.6678	-0.4379	0.1415	184.1052	-1.4529	0.001099	50.4637	1.2131	2.24E-12	TRUE	TRUE	TRUE	FALSE	FALSE	FALSE	1
809	chr2L	3827985	3828172	188	*	31.33067	3828040	0.1491	0.3693	0.1266	0.3551	35.5126	1.2949	0.0004885	1.5069	7.06E-05	-0.2705	1	-0.0585	0.7908	FALSE	FALSE	FALSE	FALSE	FALSE	FALSE	FALSE	TRUE	FALSE	FALSE	8.0223	-0.0618	1	-0.0213	1	83.6308	-0.6579	0.2985	11.1411	-0.0616	1	FALSE	FALSE	TRUE	FALSE	FALSE	FALSE	0
810	chr2L	3833770	3834284	515	*	132.30444	3834024	0.2814	0.1805	0.2241	0.314	184.2865	-0.6376	0.008951	0.4817	0.05185	-0.3286	0.2684	0.7907	0.001031	FALSE	FALSE	FALSE	FALSE	FALSE	FALSE	FALSE	FALSE	FALSE	FALSE	50.0154	-0.5145	0.09243	-1.1268	4.81E-09	277.9577	0.6017	0.3805	177.7254	0.6609	2.34E-08	FALSE	TRUE	TRUE	FALSE	FALSE	FALSE	1
811	chr2L	3835456	3835584	129	*	25.71524	3835504	0.2108	0.2281	0.4135	0.1476	26.7808	0.102	0.8076	-1.5049	0.0002249	0.9833	0.1815	-0.6236	0.2899	FALSE	FALSE	FALSE	FALSE	FALSE	FALSE	FALSE	FALSE	FALSE	FALSE	10.0392	0.7311	0.438	0.1498	0.7394	49.7243	0.2159	0.7787	16.5513	-0.0026	1	FALSE	FALSE	TRUE	FALSE	FALSE	FALSE	0
812	chr2L	3836473	3836937	465	*	214.86526	3836691	0.2331	0.254	0.2554	0.2575	192.0753	0.119	0.6484	0.0071	0.9898	0.1288	0.5913	0.0169	0.8796	FALSE	FALSE	FALSE	FALSE	FALSE	FALSE	FALSE	FALSE	FALSE	FALSE	68.9928	0.0663	0.7375	0.5716	0.00862	382.1481	0.0261	0.9008	97.2415	0.1925	0.3152	FALSE	FALSE	FALSE	TRUE	FALSE	FALSE	0
813	chr2L	3845206	3845709	504	*	76.59892	3845523	0.1542	0.2848	0.1477	0.4133	71.1462	0.8563	0.004384	1.4687	8.95E-08	-0.081	1	0.5314	0.1147	FALSE	FALSE	FALSE	FALSE	FALSE	FALSE	FALSE	FALSE	FALSE	FALSE	17.7121	-0.3154	0.7346	0.4204	0.1734	139.681	-0.0681	0.9806	24.795	-0.1068	1	FALSE	FALSE	FALSE	FALSE	FALSE	TRUE	1
814	chr2L	3849671	3849784	114	*	34.61949	3849708	0.2713	0.3126	0.2531	0.1631	22.1442	0.2063	0.7219	-0.6679	0.1109	-0.0634	1	-0.9376	0.03613	FALSE	FALSE	FALSE	FALSE	FALSE	FALSE	FALSE	FALSE	FALSE	FALSE	11.2157	-0.8001	0.485	0.1683	0.6239	46.252	-0.0029	1	21.4466	-0.05	1	FALSE	FALSE	TRUE	FALSE	FALSE	FALSE	0
815	chr2L	3853308	3853580	273	*	32.68518	3853359	0.1659	0.5959	0.1173	0.1209	37.5309	1.874	8.71E-08	-0.0192	0.9843	-0.4125	1	-2.3056	1.16E-11	FALSE	FALSE	FALSE	FALSE	FALSE	FALSE	FALSE	FALSE	TRUE	FALSE	8.8379	0.1775	1	0.6348	0.1816	129.662	-2.3821	4.48E-07	27.2373	1.4813	1.27E-08	TRUE	TRUE	TRUE	FALSE	FALSE	FALSE	1
816	chr2L	3854412	3854643	232	*	26.06898	3854459	0.1928	0.4711	0.1733	0.1628	25.8192	1.276	0.003656	-0.118	0.7833	-0.1451	1	-1.5391	0.0003695	FALSE	FALSE	FALSE	FALSE	FALSE	FALSE	FALSE	FALSE	TRUE	FALSE	9.0474	-0.9613	0.4624	0.5803	0.1796	89.5632	-0.9634	0.02969	17.6163	0.1791	0.9346	FALSE	FALSE	FALSE	FALSE	FALSE	TRUE	1
817	chr2L	3855982	3856110	129	*	40.00776	3856024	0.2246	0.2633	0.2138	0.2983	20.9266	0.2171	0.909	0.4547	0.4515	-0.0735	1	0.1642	0.9981	FALSE	FALSE	FALSE	FALSE	FALSE	FALSE	FALSE	FALSE	FALSE	FALSE	7.9715	-0.7104	0.7059	0.6214	0.1724	42.7357	0.4088	0.4983	7.5804	-0.464	1	FALSE	FALSE	TRUE	FALSE	FALSE	FALSE	0
818	chr2L	3861254	3861494	241	*	124.622	3861427	0.1813	0.3789	0.0928	0.347	66.6708	1.0394	0.001097	1.9059	8.45E-09	-0.9931	0.03484	-0.1266	1	FALSE	FALSE	FALSE	FALSE	FALSE	FALSE	FALSE	TRUE	FALSE	FALSE	16.2934	-0.4349	0.6487	0.3132	0.2758	169.4228	-0.3048	0.6823	24.2475	-0.4785	0.2684	FALSE	FALSE	FALSE	FALSE	FALSE	TRUE	0
819	chr2L	3861659	3862013	355	*	51.21923	3861699	0.1816	0.4105	0.143	0.2649	48.4165	1.1427	0.001708	0.8697	0.02622	-0.3534	0.7569	-0.6264	0.1505	FALSE	FALSE	FALSE	FALSE	FALSE	FALSE	FALSE	FALSE	FALSE	FALSE	16.7644	-0.3851	0.6916	0.0828	0.7634	105.0186	-0.5042	0.4736	23.1201	-0.2028	1	FALSE	FALSE	FALSE	TRUE	FALSE	FALSE	1
820	chr2L	3862494	3862722	229	*	98.34427	3862594	0.2636	0.297	0.2232	0.2162	52.1091	0.1479	0.7596	-0.0616	1	-0.236	0.8655	-0.4455	0.3999	FALSE	FALSE	FALSE	FALSE	FALSE	FALSE	FALSE	FALSE	FALSE	FALSE	13.791	-0.1444	1	-0.5865	0.1122	89.9986	-0.4995	0.3528	31.8761	0.1791	0.7573	FALSE	FALSE	FALSE	TRUE	FALSE	FALSE	0
821	chr2L	3862833	3862977	145	*	114.51043	3862895	0.2625	0.2761	0.2048	0.2567	39.4255	0.0636	0.8592	0.2917	0.4583	-0.3412	1	-0.113	0.8413	FALSE	FALSE	FALSE	FALSE	FALSE	FALSE	FALSE	FALSE	FALSE	FALSE	16.8582	-0.0109	1	0.3839	0.2483	73.7561	0.1585	0.8043	28.4347	0.0289	1	FALSE	FALSE	FALSE	TRUE	FALSE	FALSE	0
822	chr2L	3867540	3867757	218	*	88.96448	3867665	0.2366	0.3323	0.2304	0.2007	46.9161	0.491	0.1538	-0.243	0.4824	0.0027	1	-0.7313	0.02986	FALSE	FALSE	FALSE	FALSE	FALSE	FALSE	FALSE	FALSE	FALSE	FALSE	17.2769	-0.5505	0.4154	0.173	0.6203	89.1946	0.0324	1	36.256	0.0525	1	FALSE	FALSE	FALSE	TRUE	FALSE	FALSE	0
823	chr2L	3867918	3868003	86	*	15.30787	3867958	0.2671	0.2745	0.2375	0.2208	14.4491	0.0581	1	-0.149	1	-0.1219	1	-0.329	0.7091	FALSE	FALSE	FALSE	FALSE	FALSE	FALSE	FALSE	FALSE	FALSE	FALSE	4.67	0.0338	1	-0.9077	0.1512	26.3565	-0.0927	0.9757	7.3329	0.1344	1	FALSE	FALSE	FALSE	FALSE	FALSE	TRUE	0
824	chr2L	3872397	3872601	205	*	150.18181	3872506	0.2588	0.335	0.1966	0.2096	49.5321	0.3543	0.387	0.1092	0.8199	-0.4256	0.5749	-0.6707	0.09355	FALSE	FALSE	FALSE	FALSE	FALSE	FALSE	FALSE	FALSE	FALSE	FALSE	12.7309	-0.4639	0.7637	0.7515	0.03997	76.6772	-0.4373	0.7374	26.2032	-0.5483	0.3505	FALSE	FALSE	FALSE	TRUE	FALSE	FALSE	0
825	chr2L	3896024	3896284	261	*	40.32935	3896130	0.1162	0.252	0.1106	0.5213	29.0665	1.1059	0.1066	2.1964	0.000141	-0.0363	1	1.0542	0.1224	FALSE	FALSE	FALSE	FALSE	FALSE	FALSE	FALSE	FALSE	FALSE	FALSE	5.7327	-0.0829	1	-0.066	1	51.544	-0.9826	0.3318	20.6221	0.2097	1	FALSE	FALSE	FALSE	TRUE	FALSE	FALSE	0
826	chr2L	3914626	3914995	370	*	98.02464	3914828	0.2102	0.2624	0.1965	0.3309	63.558	0.3283	0.3393	0.7378	0.008136	-0.0802	1	0.3293	0.411	FALSE	FALSE	FALSE	FALSE	FALSE	FALSE	FALSE	FALSE	FALSE	FALSE	14.7741	0.2179	0.969	-0.5631	0.1312	143.7202	0.2201	0.5994	65.8226	-0.3293	0.1049	FALSE	FALSE	FALSE	TRUE	FALSE	FALSE	0
827	chr2L	3968516	3968635	120	*	23.60055	3968587	0.1499	0.2588	0.2126	0.3787	14.7542	0.8036	0.228	0.7906	0.1555	0.5589	1	0.5459	0.4932	FALSE	FALSE	FALSE	FALSE	FALSE	FALSE	FALSE	FALSE	FALSE	FALSE	4.6546	-0.6649	1	0.9092	0.2001	26.7401	-0.1611	0.8967	9.343	-0.5555	1	FALSE	FALSE	FALSE	FALSE	TRUE	FALSE	0
828	chr2L	3968922	3969067	146	*	45.10905	3968972	0.1764	0.2431	0.2776	0.3028	24.4842	0.4854	0.333	0.0812	0.646	0.7056	0.6084	0.3015	0.5959	FALSE	FALSE	FALSE	FALSE	FALSE	FALSE	FALSE	FALSE	FALSE	FALSE	8.2557	-0.2898	1	0.4241	0.4099	42.8962	-0.1183	0.9114	22.0146	-0.2392	0.88	FALSE	FALSE	FALSE	FALSE	TRUE	FALSE	0
829	chr2L	3991819	3992034	216	*	43.04027	3991914	0.1101	0.3743	0.0879	0.4276	25.8713	1.7734	0.0004048	2.3078	7.63E-06	-0.3612	1	0.1732	0.8095	FALSE	FALSE	FALSE	FALSE	FALSE	FALSE	FALSE	TRUE	FALSE	FALSE	3.8598	0.2501	1	0.4581	0.9165	64.1925	-0.4468	0.4769	13.4256	-0.6529	0.308	FALSE	FALSE	FALSE	TRUE	FALSE	FALSE	0
830	chr2L	3992540	3992668	129	*	26.47534	3992584	0.1082	0.4384	0.0383	0.4151	14.7631	2.1074	0.0007095	3.3047	3.43E-05	-1.2926	1	-0.0953	1	FALSE	FALSE	FALSE	FALSE	FALSE	FALSE	FALSE	TRUE	FALSE	FALSE	1.3539	-0.0414	1	0.3312	1	41.5318	-0.413	0.6914	4.8906	-0.4744	1	FALSE	FALSE	FALSE	TRUE	FALSE	FALSE	0
831	chr2L	4009186	4009371	186	*	34.43775	4009301	0.2266	0.1995	0.3035	0.2705	23.7964	-0.2257	0.6556	-0.1691	0.7382	0.3943	1	0.4509	0.3897	FALSE	FALSE	FALSE	FALSE	FALSE	FALSE	FALSE	FALSE	FALSE	FALSE	5.6958	0.1215	1	-0.1598	0.8931	29.4393	-0.1782	0.8884	14.6346	-0.3534	0.738	FALSE	FALSE	TRUE	FALSE	FALSE	FALSE	0
832	chr2L	4019902	4020007	106	*	31.91611	4019938	0.3337	0.2578	0.2939	0.1146	14.8326	-0.3442	0.6263	-1.3639	0.02145	-0.1903	1	-1.21	0.0894	FALSE	FALSE	FALSE	FALSE	FALSE	FALSE	FALSE	FALSE	FALSE	FALSE	2.5671	-0.6368	1	-2.9789	0.003641	19.9075	-0.1142	1	7.3194	0.3169	1	FALSE	FALSE	TRUE	FALSE	FALSE	FALSE	0
833	chr2L	4020354	4020480	127	*	40.0192	4020403	0.2242	0.2057	0.3477	0.2224	18.9446	-0.1173	1	-0.6427	0.1574	0.6229	1	0.0975	0.939	FALSE	FALSE	FALSE	FALSE	FALSE	FALSE	FALSE	FALSE	FALSE	FALSE	9.1232	0.3958	1	0.1393	0.7918	28.4104	-0.3856	0.6603	9.184	0.1244	1	FALSE	FALSE	TRUE	FALSE	FALSE	FALSE	0
834	chr2L	4021980	4022319	340	*	60.75873	4022096	0.2922	0.2726	0.2379	0.1973	48.45	-0.1081	0.8227	-0.274	0.4792	-0.2917	0.7451	-0.4575	0.3045	FALSE	FALSE	FALSE	FALSE	FALSE	FALSE	FALSE	FALSE	FALSE	FALSE	19.9986	0.4023	0.5086	-0.5939	0.08508	88.9607	-0.9218	0.0125	43.3455	0.2765	0.4212	FALSE	TRUE	TRUE	FALSE	FALSE	FALSE	0
835	chr2L	4024476	4024621	146	*	35.6167	4024556	0.213	0.1936	0.29	0.3034	23.6939	-0.1421	0.7795	0.0571	0.9244	0.4377	1	0.6369	0.2535	FALSE	FALSE	FALSE	FALSE	FALSE	FALSE	FALSE	FALSE	FALSE	FALSE	6.2117	0.1875	1	-0.5601	0.3929	34.0227	-0.2413	0.8049	17.1733	-0.2398	0.9519	FALSE	FALSE	TRUE	FALSE	FALSE	FALSE	0
836	chr2L	4028784	4029010	227	*	142.55363	4028954	0.2114	0.1889	0.3794	0.2203	109.9191	-0.1581	0.5476	-0.7853	0.0003106	0.8486	0.0005932	0.2214	0.7357	FALSE	FALSE	FALSE	FALSE	FALSE	FALSE	FALSE	FALSE	FALSE	FALSE	35.8751	0.9438	0.0007344	-0.6667	0.01073	188.2187	-0.0618	0.927	79.4747	0.4311	0.02765	FALSE	FALSE	TRUE	FALSE	FALSE	FALSE	0
837	chr2L	4030288	4030547	260	*	211.68646	4030427	0.2184	0.1691	0.3657	0.2469	151.5961	-0.3742	0.1306	-0.5725	0.007566	0.7456	0.001381	0.5474	0.0231	FALSE	FALSE	FALSE	FALSE	FALSE	FALSE	FALSE	FALSE	FALSE	FALSE	50.9847	0.6528	0.06914	0.2031	0.6205	238.0404	0.0833	0.8094	82.947	0.3986	0.0864	FALSE	TRUE	FALSE	TRUE	FALSE	FALSE	0
838	chr2L	4031201	4031532	332	*	174.6722	4031329	0.291	0.22	0.2973	0.1916	168.6087	-0.4038	0.04102	-0.6385	0.0003668	0.0297	0.7389	-0.2049	0.4467	FALSE	FALSE	FALSE	FALSE	FALSE	FALSE	FALSE	FALSE	FALSE	FALSE	62.1699	0.1958	0.4796	-0.537	0.01209	273.7784	-0.0642	0.9464	95.606	-0.0764	0.6539	FALSE	FALSE	FALSE	TRUE	FALSE	FALSE	0
839	chr2L	4031746	4032119	374	*	200.39549	4031837	0.2733	0.1892	0.3504	0.187	186.5848	-0.5245	0.02515	-0.9116	1.74E-05	0.3674	0.1704	-0.0197	0.9077	FALSE	FALSE	FALSE	FALSE	FALSE	FALSE	FALSE	FALSE	FALSE	FALSE	68.5669	0.1711	0.5552	-0.5531	0.01651	278.4803	0.0579	0.843	116.0191	0.0429	0.7282	FALSE	FALSE	FALSE	FALSE	TRUE	FALSE	0
840	chr2L	4032669	4032746	78	*	15.60358	4032706	0.2227	0.1206	0.4392	0.2175	26.8561	-0.8941	0.1068	-1.0458	0.01842	0.9894	0.2073	0.8376	0.1804	FALSE	FALSE	FALSE	FALSE	FALSE	FALSE	FALSE	FALSE	FALSE	FALSE	9.2574	0.1978	1	-1.126	0.00981	39.258	-0.235	0.7819	10.5517	0.4352	1	FALSE	FALSE	FALSE	FALSE	FALSE	TRUE	0
841	chr2L	4034398	4034841	444	*	175.44907	4034494	0.1883	0.2234	0.3138	0.2745	226.6318	0.2471	0.3595	-0.2012	0.4233	0.739	0.001683	0.2908	0.3209	FALSE	FALSE	FALSE	FALSE	FALSE	FALSE	FALSE	FALSE	FALSE	FALSE	50.7913	0.5747	0.09306	-1.6442	6.84E-14	440.336	0.2511	0.4812	83.9609	-0.1208	0.5621	FALSE	FALSE	FALSE	FALSE	TRUE	FALSE	0
842	chr2L	4038022	4038219	198	*	15.89236	4038161	0.1971	0.1262	0.3151	0.3615	31.3351	-0.612	0.2034	0.1927	0.6555	0.7064	0.2237	1.5111	2.98E-05	FALSE	FALSE	FALSE	FALSE	FALSE	FALSE	FALSE	FALSE	FALSE	FALSE	8.8312	-0.1857	1	-1.3491	0.0005602	39.778	0.3478	0.6615	13.325	-0.5267	0.8842	FALSE	FALSE	FALSE	FALSE	TRUE	FALSE	0
843	chr2L	4042837	4043145	309	*	102.07206	4043027	0.2236	0.1236	0.2061	0.4467	54.6833	-0.8541	0.007373	1.1067	3.28E-05	-0.0994	1	1.8615	9.28E-13	FALSE	FALSE	FALSE	FALSE	FALSE	FALSE	FALSE	FALSE	FALSE	TRUE	13.3658	0.205	1	-1.1169	0.0009481	58.2491	-0.0402	1	25.3939	-0.1758	0.9043	FALSE	FALSE	FALSE	FALSE	TRUE	FALSE	0
844	chr2L	4043433	4043585	153	*	22.1193	4043533	0.2219	0.203	0.2526	0.3226	20.6181	-0.114	1	0.2922	0.6373	0.2691	1	0.6753	0.4068	FALSE	FALSE	FALSE	FALSE	FALSE	FALSE	FALSE	FALSE	FALSE	FALSE	7.4765	0.617	1	-0.3474	0.6108	40.5927	-0.1682	0.8576	11.8328	-0.0834	1	FALSE	FALSE	FALSE	FALSE	TRUE	FALSE	0
845	chr2L	4045292	4045441	150	*	82.6294	4045369	0.2359	0.2583	0.3424	0.1634	34.0318	0.1389	0.754	-1.0561	0.003045	0.5326	0.7929	-0.6624	0.1543	FALSE	FALSE	FALSE	FALSE	FALSE	FALSE	FALSE	FALSE	FALSE	FALSE	23.0239	0.9048	0.0255	0.1859	0.6049	55.2817	0.1031	0.9491	27.2735	0.4133	0.3124	FALSE	FALSE	FALSE	FALSE	TRUE	FALSE	0
846	chr2L	4050096	4050218	123	*	21.68256	4050179	0.1202	0.1593	0.3037	0.4168	21.8769	0.3859	0.6765	0.4551	0.3145	1.3274	0.06393	1.3965	0.00136	FALSE	FALSE	FALSE	FALSE	FALSE	FALSE	FALSE	FALSE	FALSE	FALSE	8.5801	1.0772	0.166	0.174	0.7942	36.3069	-0.2017	0.909	9.5716	0.9017	0.4408	FALSE	TRUE	FALSE	FALSE	TRUE	FALSE	0
847	chr2L	4050795	4051057	263	*	25.11191	4050893	0.1756	0.3005	0.2312	0.2926	36.6921	0.7623	0.0534	0.353	0.386	0.3692	1	-0.0401	0.9077	FALSE	FALSE	FALSE	FALSE	FALSE	FALSE	FALSE	FALSE	FALSE	FALSE	11.2922	0.6208	0.494	-0.6345	0.1536	84.3263	-0.6268	0.4318	23.7602	0.9824	0.008889	TRUE	TRUE	FALSE	FALSE	TRUE	FALSE	1
848	chr2L	4053692	4054317	626	*	105.28601	4053757	0.2985	0.27	0.2408	0.1907	143.4507	-0.1498	0.567	-0.3418	0.1163	-0.3151	0.2219	-0.5072	0.01874	FALSE	FALSE	FALSE	FALSE	FALSE	FALSE	FALSE	FALSE	FALSE	FALSE	50.7446	0.2405	0.5932	-1.8274	4.11E-23	298.3215	0.012	1	105.0688	-0.1075	0.5376	FALSE	FALSE	FALSE	FALSE	TRUE	FALSE	1
849	chr2L	4055736	4056081	346	*	84.93245	4055973	0.2926	0.2773	0.2107	0.2194	81.7584	-0.0776	0.8149	0.0608	0.8745	-0.4786	0.3416	-0.3403	0.5488	FALSE	FALSE	FALSE	FALSE	FALSE	FALSE	FALSE	FALSE	FALSE	FALSE	34.3057	0.4455	0.1608	-1.5159	1.75E-12	180.8885	-0.1545	0.6704	63.5524	-0.0741	0.7152	FALSE	FALSE	FALSE	FALSE	TRUE	FALSE	1
850	chr2L	4057043	4057170	128	*	47.48834	4057116	0.2029	0.2765	0.2387	0.2819	25.9721	0.406	0.4562	0.2383	0.6449	0.2028	1	0.0351	0.9614	FALSE	FALSE	FALSE	FALSE	FALSE	FALSE	FALSE	FALSE	FALSE	FALSE	9.742	0.0623	1	-0.5149	0.2503	54.1778	-0.2259	0.7864	14.4326	0.026	1	FALSE	FALSE	FALSE	FALSE	TRUE	FALSE	0
851	chr2L	4060794	4060950	157	*	41.24905	4060890	0.2397	0.2423	0.2773	0.2407	24.036	0.0514	0.8981	-0.2364	0.7188	0.2683	1	-0.0196	1	FALSE	FALSE	FALSE	FALSE	FALSE	FALSE	FALSE	FALSE	FALSE	FALSE	9.4765	0.3157	1	-0.4818	0.3117	46.0859	-0.2334	0.7955	14.6305	0.0551	1	FALSE	FALSE	FALSE	FALSE	TRUE	FALSE	0
852	chr2L	4070766	4070984	219	*	31.91611	4070805	0.1925	0.3496	0.2361	0.2219	24.993	0.8526	0.04878	-0.0675	0.9094	0.2732	1	-0.6468	0.1901	FALSE	FALSE	FALSE	FALSE	FALSE	FALSE	FALSE	FALSE	FALSE	FALSE	8.4949	0.3254	1	-0.5323	0.3034	52.8556	-0.2331	0.779	11.9097	-0.4468	1	FALSE	FALSE	FALSE	FALSE	TRUE	FALSE	0
853	chr2L	4071420	4071668	249	*	73.68365	4071569	0.221	0.1916	0.2333	0.3542	35.7002	-0.2397	0.6118	0.5826	0.1316	0.0538	1	0.876	0.02513	FALSE	FALSE	FALSE	FALSE	FALSE	FALSE	FALSE	FALSE	FALSE	FALSE	11.3998	0.5248	0.8065	-0.1869	0.7413	65.22	0.0095	1	19.9278	-0.2576	0.9483	FALSE	FALSE	FALSE	FALSE	TRUE	FALSE	0
854	chr2L	4073881	4073977	97	*	15.9625	4073924	0.1344	0.3424	0.1179	0.4053	11.2041	1.3561	0.08231	1.667	0.01711	-0.0722	1	0.2388	0.9125	FALSE	FALSE	FALSE	FALSE	FALSE	FALSE	FALSE	FALSE	FALSE	FALSE	2.8891	-0.0203	1	-0.7434	0.6354	22.734	-0.4498	1	4.5373	-0.7455	1	FALSE	FALSE	FALSE	FALSE	TRUE	FALSE	0
855	chr2L	4074820	4074953	134	*	15.3721	4074848	0.2829	0.2011	0.1813	0.3348	16.3058	-0.467	0.6039	0.8045	0.2314	-0.5532	1	0.7182	0.3768	FALSE	FALSE	FALSE	FALSE	FALSE	FALSE	FALSE	FALSE	FALSE	FALSE	5.723	1.1238	0.6454	0.4109	0.5855	21.7404	-0.0606	1	10.1476	0.0036	1	FALSE	FALSE	FALSE	FALSE	TRUE	FALSE	0
856	chr2L	4080593	4080904	312	*	54.06216	4080781	0.2108	0.3515	0.1914	0.2463	39.6012	0.7489	0.037	0.3447	0.4028	-0.1278	1	-0.5319	0.1522	FALSE	FALSE	FALSE	FALSE	FALSE	FALSE	FALSE	FALSE	FALSE	FALSE	10.4902	-0.0186	1	-1.0412	0.00979	81.3604	0.1193	0.9419	21.443	-0.3926	0.5857	FALSE	FALSE	FALSE	FALSE	TRUE	FALSE	1
857	chr2L	4081131	4081317	187	*	35.25993	4081232	0.1484	0.3442	0.1254	0.382	23.0325	1.1756	0.01367	1.581	0.0008283	-0.2755	1	0.1298	0.7799	FALSE	FALSE	FALSE	FALSE	FALSE	FALSE	FALSE	FALSE	FALSE	FALSE	5.3831	-0.1219	1	-0.5325	0.4632	48.4874	-0.3034	0.7531	10.0855	-0.1813	1	FALSE	FALSE	FALSE	FALSE	TRUE	FALSE	0
858	chr2L	4089760	4089963	204	*	62.88648	4089911	0.1362	0.3006	0.1927	0.3705	32.7105	1.1023	0.01647	0.8982	0.03419	0.4999	1	0.2959	0.6545	FALSE	FALSE	FALSE	FALSE	FALSE	FALSE	FALSE	FALSE	FALSE	FALSE	6.8587	0.0751	1	-0.4621	0.4588	66.4025	-0.3641	0.4816	14.2789	-0.3058	0.8247	FALSE	FALSE	FALSE	FALSE	TRUE	FALSE	0
859	chr2L	4091697	4091794	98	*	16.25344	4091751	0.1164	0.2335	0.1558	0.4943	13.6425	0.9409	0.2183	1.6321	0.005608	0.4009	1	1.092	0.09185	FALSE	FALSE	FALSE	FALSE	FALSE	FALSE	FALSE	FALSE	FALSE	FALSE	2.6739	0.1166	1	0.5561	0.9	25.365	-0.0233	1	6.1605	-0.3456	1	FALSE	FALSE	FALSE	FALSE	TRUE	FALSE	0
860	chr2L	4094335	4094426	92	*	16.85193	4094389	0.2138	0.3579	0.1164	0.3119	12.83	0.7014	0.338	1.3898	0.01976	-0.865	1	-0.1765	0.8956	FALSE	FALSE	FALSE	FALSE	FALSE	FALSE	FALSE	FALSE	FALSE	FALSE	3.5667	-0.9541	1	-0.6148	0.6038	27.9299	-0.1744	0.9143	9.2326	-3.00E-04	1	FALSE	FALSE	FALSE	FALSE	TRUE	FALSE	0
861	chr2L	4106290	4106420	131	*	23.03892	4106349	0.0556	0.2238	0.0821	0.6385	14.6495	1.9842	0.009275	2.9989	9.07E-07	0.4914	1	1.506	0.001517	FALSE	FALSE	FALSE	FALSE	FALSE	FALSE	FALSE	FALSE	FALSE	TRUE	2.4273	0.1895	1	-0.4255	1	35.1835	-0.7087	0.5954	6.1244	1.0575	0.4831	FALSE	FALSE	FALSE	FALSE	TRUE	FALSE	0
862	chr2L	4116092	4116267	176	*	37.67446	4116168	0.2229	0.271	0.2499	0.2562	24.9196	0.2627	0.5748	0.0438	0.9432	0.1435	1	-0.0754	0.9132	FALSE	FALSE	FALSE	FALSE	FALSE	FALSE	FALSE	FALSE	FALSE	FALSE	9.6005	-0.4374	1	0.4421	0.2972	55.0455	-0.0857	0.9465	23.4247	0.2965	0.8569	FALSE	FALSE	TRUE	FALSE	FALSE	FALSE	0
863	chr2L	4118746	4118923	178	*	24.88488	4118861	0.3053	0.4248	0.0782	0.1916	22.8912	0.4697	0.3998	1.1373	0.06479	-1.8277	0.02446	-1.1601	0.02035	FALSE	FALSE	FALSE	FALSE	FALSE	FALSE	FALSE	FALSE	FALSE	FALSE	6.902	-0.4584	1	-0.3782	0.5368	57.7722	0.1191	0.9446	21.2496	0.1353	1	FALSE	FALSE	TRUE	FALSE	FALSE	FALSE	0
864	chr2L	4120918	4121139	222	*	19.67625	4121020	0.2169	0.5388	0.0757	0.1685	24.5408	1.3016	0.003298	1.0155	0.09096	-1.4138	0.1705	-1.6998	7.93E-05	FALSE	FALSE	FALSE	FALSE	FALSE	FALSE	FALSE	FALSE	TRUE	FALSE	6.1021	-1.5706	0.2876	-0.6619	0.2214	61.3344	-0.0038	1	19.0727	-0.8221	0.01735	FALSE	FALSE	FALSE	TRUE	FALSE	FALSE	0
865	chr2L	4121617	4121758	142	*	39.56036	4121669	0.1378	0.4152	0.124	0.323	20.658	1.5895	0.000871	1.355	0.007011	-0.1322	1	-0.3667	0.6209	FALSE	FALSE	FALSE	FALSE	FALSE	FALSE	FALSE	TRUE	FALSE	FALSE	3.7776	-1.179	1	-0.647	0.6897	40.0866	-0.4307	0.6227	7.9235	-0.2616	1	FALSE	FALSE	FALSE	TRUE	FALSE	FALSE	0
866	chr2L	4123304	4123953	650	*	42.45033	4123880	0.3381	0.3631	0.1403	0.1585	74.8664	0.1032	0.8615	0.1377	0.7182	-1.2522	0.00555	-1.2176	0.002579	FALSE	FALSE	FALSE	FALSE	FALSE	TRUE	FALSE	FALSE	FALSE	FALSE	23.3704	-0.3811	0.5154	-0.4439	0.2075	177.6335	0.1057	0.8468	90.6996	0.0921	0.6721	FALSE	FALSE	FALSE	FALSE	FALSE	TRUE	0
867	chr2L	4127058	4127212	155	*	25.03922	4127146	0.1736	0.4223	0.0883	0.3158	20.2577	1.2842	0.007073	1.831	0.0006206	-0.981	0.5792	-0.4342	0.5817	FALSE	FALSE	FALSE	FALSE	FALSE	FALSE	FALSE	TRUE	FALSE	FALSE	6.096	-0.2749	1	-0.5447	0.3865	56.2819	-0.5475	0.4477	12.5658	-0.4802	0.6417	FALSE	FALSE	TRUE	FALSE	FALSE	FALSE	0
868	chr2L	4140520	4140699	180	*	19.23729	4140672	0.1684	0.2044	0.3695	0.2577	20.5397	0.2337	0.8706	-0.5196	0.2833	1.0884	0.1985	0.3351	0.6949	FALSE	FALSE	FALSE	FALSE	FALSE	FALSE	FALSE	FALSE	FALSE	FALSE	10.907	0.8703	0.5148	0.1484	0.7854	27.504	0.2243	0.8371	31.3617	1.4972	0.01096	FALSE	TRUE	TRUE	FALSE	FALSE	FALSE	0
869	chr2L	4161074	4161204	131	*	25.31226	4161133	0.1649	0.2667	0.2308	0.3375	16.9532	0.6612	0.268	0.4932	0.3453	0.5203	1	0.3523	0.68	FALSE	FALSE	FALSE	FALSE	FALSE	FALSE	FALSE	FALSE	FALSE	FALSE	5.137	-0.0977	1	-0.1211	0.9599	24.0114	0.4276	0.6833	12.2271	0.3211	0.9233	FALSE	FALSE	TRUE	FALSE	FALSE	FALSE	0
870	chr2L	4185972	4186112	141	*	45.80522	4186045	0.2398	0.2767	0.1986	0.285	21.0991	0.2277	0.8426	0.4624	0.3817	-0.2027	1	0.032	1	FALSE	FALSE	FALSE	FALSE	FALSE	FALSE	FALSE	FALSE	FALSE	FALSE	8.3087	-0.6511	0.7125	-0.6146	0.1642	47.2229	0.0149	1	13.358	0.2121	1	FALSE	FALSE	FALSE	FALSE	FALSE	TRUE	0
871	chr2L	4187731	4187885	155	*	105.55721	4187785	0.2875	0.3046	0.2079	0.2	29.7533	0.0849	0.8155	-0.0346	1	-0.4691	0.6147	-0.5886	0.2689	FALSE	FALSE	FALSE	FALSE	FALSE	FALSE	FALSE	FALSE	FALSE	FALSE	7.4125	-0.5814	1	-0.3103	0.6164	61.5516	-0.0934	0.9844	15.2327	-0.3941	0.6037	FALSE	FALSE	FALSE	TRUE	FALSE	FALSE	0
872	chr2L	4190356	4190654	299	*	21.40565	4190464	0.2764	0.2186	0.2265	0.2785	33.857	-0.3576	0.4961	0.2745	0.5576	-0.2851	1	0.347	0.572	FALSE	FALSE	FALSE	FALSE	FALSE	FALSE	FALSE	FALSE	FALSE	FALSE	12.8437	-0.3867	0.7581	-0.7891	0.02231	54.22	0.0299	1	20.8622	-0.3043	0.599	FALSE	FALSE	FALSE	FALSE	FALSE	TRUE	0
873	chr2L	4192661	4192748	88	*	21.88491	4192701	0.3819	0.2748	0.1595	0.1838	12.2431	-0.4854	0.4392	0.1371	0.5749	-1.1957	0.465	-0.5732	0.8501	FALSE	FALSE	FALSE	FALSE	FALSE	FALSE	FALSE	FALSE	FALSE	FALSE	4.1938	-1.4643	0.6263	-1.4253	0.03194	26.5519	-0.0943	0.9652	12.8921	-0.5934	0.4366	FALSE	FALSE	FALSE	FALSE	FALSE	TRUE	0
874	chr2L	4194864	4195059	196	*	20.83815	4194955	0.2153	0.3819	0.2134	0.1895	21.2283	0.8057	0.1234	-0.1471	0.8176	-0.0577	1	-1.0105	0.04787	FALSE	FALSE	FALSE	FALSE	FALSE	FALSE	FALSE	FALSE	FALSE	FALSE	7.3193	-0.0398	1	-0.472	0.4446	40.1699	-0.2153	0.8018	16.3592	-0.1058	1	FALSE	FALSE	FALSE	FALSE	TRUE	FALSE	1
875	chr2L	4195560	4195650	91	*	17.68078	4195600	0.3874	0.2177	0.1808	0.2141	13.3286	-0.8177	0.2689	0.2421	0.7732	-1.1219	0.6689	-0.0622	1	FALSE	FALSE	FALSE	FALSE	FALSE	FALSE	FALSE	FALSE	FALSE	FALSE	4.7279	0.0338	1	-0.5256	0.4539	17.5681	-0.0636	1	8.4983	-0.7511	0.9475	FALSE	FALSE	FALSE	FALSE	FALSE	TRUE	0
876	chr2L	4208674	4209043	370	*	37.12311	4208745	0.1734	0.585	0.1265	0.115	46.4549	1.7464	5.23E-07	-0.1516	0.7898	-0.4751	0.754	-2.3731	3.96E-12	FALSE	FALSE	FALSE	FALSE	FALSE	FALSE	FALSE	FALSE	TRUE	FALSE	8.8753	-0.2477	1	0.0265	0.9774	184.4645	-2.6543	2.66E-07	42.9934	1.156	4.61E-08	TRUE	TRUE	FALSE	FALSE	FALSE	TRUE	1
877	chr2L	4221169	4221534	366	*	90.54164	4221336	0.2232	0.3281	0.1861	0.2626	88.8198	0.5547	0.04742	0.4585	0.1118	-0.2311	0.7845	-0.3273	0.3869	FALSE	FALSE	FALSE	FALSE	FALSE	FALSE	FALSE	FALSE	FALSE	FALSE	26.7546	-0.5642	0.1886	-0.479	0.08484	185.189	-0.2182	0.7072	43.3488	-0.1584	0.7752	FALSE	FALSE	FALSE	FALSE	FALSE	TRUE	0
878	chr2L	4221654	4222100	447	*	136.11307	4221883	0.1905	0.3617	0.0933	0.3545	131.1411	0.9094	3.73E-05	1.9271	9.05E-17	-1.0451	0.0001664	-0.0274	1	FALSE	FALSE	FALSE	FALSE	FALSE	FALSE	FALSE	FALSE	FALSE	FALSE	24.0431	-0.6392	0.1385	-0.2109	0.483	283.7586	-0.3547	0.5123	35.8641	-0.5385	0.05937	FALSE	FALSE	FALSE	TRUE	FALSE	FALSE	0
879	chr2L	4222407	4222949	543	*	26.73101	4222678	0.1545	0.3096	0.1126	0.4233	81.5408	0.9936	0.004018	1.8825	5.63E-09	-0.4342	0.5843	0.4547	0.5133	FALSE	FALSE	FALSE	FALSE	FALSE	FALSE	FALSE	FALSE	FALSE	FALSE	16.8093	-0.4514	0.6069	-0.1524	0.6455	147.9098	-0.6186	0.1793	22.6391	-0.2016	1	FALSE	FALSE	FALSE	TRUE	FALSE	FALSE	1
880	chr2L	4226848	4227127	280	*	174.20432	4227013	0.2641	0.2639	0.2413	0.2307	90.6245	-0.0095	0.9995	-0.0664	0.8473	-0.135	0.9403	-0.1919	0.8741	FALSE	FALSE	FALSE	FALSE	FALSE	FALSE	FALSE	FALSE	FALSE	FALSE	30.2208	-0.0869	0.8727	-0.5267	0.04125	172.6703	0.087	0.8	58.3261	-0.0685	0.761	FALSE	FALSE	FALSE	TRUE	FALSE	FALSE	1
881	chr2L	4227624	4227768	145	*	140.58394	4227698	0.2836	0.2345	0.2392	0.2427	56.4032	-0.2807	0.5316	-0.0118	0.9893	-0.2248	0.8558	0.0441	0.999	FALSE	FALSE	FALSE	FALSE	FALSE	FALSE	FALSE	FALSE	FALSE	FALSE	20.0151	-0.0645	0.9206	-0.2022	0.5355	102.6207	0.118	0.8395	35.3897	0.2022	0.6457	FALSE	FALSE	FALSE	TRUE	FALSE	FALSE	0
882	chr2L	4247776	4248023	248	*	38.3328	4247840	0.1051	0.1501	0.0818	0.663	28.0321	0.4886	0.4082	3.0125	2.42E-11	-0.3896	1	2.1343	8.16E-09	FALSE	FALSE	FALSE	FALSE	FALSE	FALSE	FALSE	FALSE	FALSE	TRUE	4.9738	-0.5093	1	-0.6606	0.2807	30.2737	0.0197	1	12.7678	-0.5603	0.4621	FALSE	FALSE	FALSE	FALSE	TRUE	FALSE	0
883	chr2L	4256804	4256962	159	*	20.29973	4256917	0.1917	0.3932	0.1569	0.2582	16.3377	1.0061	0.06225	0.6512	0.2567	-0.2597	1	-0.6147	0.3323	FALSE	FALSE	FALSE	FALSE	FALSE	FALSE	FALSE	FALSE	FALSE	FALSE	3.912	-0.4154	1	-0.3391	1	34.1949	-1.1642	0.07854	7.4854	-0.4792	1	FALSE	FALSE	FALSE	TRUE	FALSE	FALSE	0
884	chr2L	4257068	4257244	177	*	19.23729	4257179	0.1945	0.2928	0.1674	0.3453	19.7742	0.5722	0.2861	1.0106	0.03037	-0.2053	1	0.2332	0.7731	FALSE	FALSE	FALSE	FALSE	FALSE	FALSE	FALSE	FALSE	FALSE	FALSE	6.4081	-0.3134	1	-0.1346	0.9221	45.0502	-0.2596	0.7055	9.7748	-0.1448	1	FALSE	FALSE	FALSE	TRUE	FALSE	FALSE	0
885	chr2L	4266256	4266428	173	*	25.31226	4266333	0.1644	0.1732	0.2164	0.4461	22.5157	0.0689	0.8608	1.0385	0.03165	0.397	1	1.3667	0.004023	FALSE	FALSE	FALSE	FALSE	FALSE	FALSE	FALSE	FALSE	FALSE	FALSE	5.0683	0.4549	1	-0.2337	0.8435	24.5241	-0.0806	1	9.6726	0.356	1	FALSE	FALSE	TRUE	FALSE	FALSE	FALSE	0
886	chr2L	4266785	4266927	143	*	25.31226	4266832	0.1649	0.1222	0.1911	0.5218	19.2537	-0.3794	0.6394	1.4053	0.005887	0.2858	1	2.0705	5.40E-05	FALSE	FALSE	FALSE	FALSE	FALSE	FALSE	FALSE	FALSE	FALSE	TRUE	3.4906	-0.8074	1	-0.7958	0.4154	16.5529	-0.0384	1	9.9011	-0.15	1	FALSE	FALSE	TRUE	FALSE	FALSE	FALSE	0
887	chr2L	4279684	4279798	115	*	23.24987	4279746	0.2174	0.2811	0.3298	0.1717	38.41	0.356	0.4017	-0.9319	0.004183	0.5727	0.613	-0.7152	0.04142	FALSE	FALSE	FALSE	FALSE	FALSE	FALSE	FALSE	FALSE	FALSE	FALSE	13.9107	0.0719	1	-1.7535	4.17E-08	55.3257	-0.3514	0.6202	21.6994	-0.1635	0.9276	FALSE	TRUE	FALSE	TRUE	FALSE	FALSE	0
888	chr2L	4280475	4280764	290	*	46.94147	4280654	0.3059	0.1291	0.4759	0.0891	96.8009	-1.2444	5.19E-08	-2.4206	2.88E-27	0.6318	0.01848	-0.5443	0.1658	TRUE	FALSE	FALSE	FALSE	FALSE	FALSE	FALSE	FALSE	FALSE	FALSE	41.138	0.2899	0.4926	-1.8002	7.24E-15	108.2943	-0.3552	0.6623	85.395	-0.1202	0.5914	FALSE	TRUE	FALSE	FALSE	TRUE	FALSE	1
889	chr2L	4281238	4281603	366	*	76.70939	4281421	0.3764	0.2006	0.382	0.041	163.0591	-0.9027	3.51E-05	-3.224	1.68E-40	0.0164	0.7655	-2.3049	2.27E-20	FALSE	FALSE	TRUE	FALSE	FALSE	FALSE	FALSE	FALSE	FALSE	FALSE	69.1482	0.0023	0.818	-3.4684	7.00E-60	241.185	0.1252	0.8354	135.3223	-0.2645	0.1364	FALSE	FALSE	FALSE	TRUE	FALSE	FALSE	0
890	chr2L	4281829	4282381	553	*	120.19102	4282159	0.3247	0.1787	0.3881	0.1085	264.6811	-0.8563	4.18E-05	-1.8475	1.23E-20	0.2596	0.3278	-0.7317	0.0013	FALSE	FALSE	FALSE	FALSE	FALSE	FALSE	FALSE	FALSE	FALSE	FALSE	85.4931	-0.1559	0.5432	-2.6486	1.98E-40	354.4969	0.3117	0.7445	179.1781	-0.2083	0.3152	FALSE	FALSE	FALSE	TRUE	FALSE	FALSE	1
891	chr2L	4282823	4283302	480	*	117.04721	4283205	0.2902	0.1738	0.3733	0.1626	288.7912	-0.731	2.36E-05	-1.1982	8.16E-14	0.3684	0.06438	-0.0988	0.7354	FALSE	FALSE	FALSE	FALSE	FALSE	FALSE	FALSE	FALSE	FALSE	FALSE	106.7497	0.231	0.4512	-1.228	1.07E-09	378.3976	-0.0437	0.9077	182.2804	-0.0132	0.8315	FALSE	FALSE	FALSE	FALSE	FALSE	TRUE	0
892	chr2L	4284230	4284467	238	*	30.95019	4284281	0.3073	0.172	0.4228	0.0979	84.8492	-0.8301	0.00389	-2.1225	1.97E-15	0.4691	0.2874	-0.8233	0.02474	FALSE	FALSE	FALSE	FALSE	FALSE	FALSE	FALSE	FALSE	FALSE	FALSE	31.928	0.1336	0.682	-2.1175	4.69E-19	113.5138	0.2423	0.705	49.4266	-0.4145	0.1524	FALSE	FALSE	FALSE	FALSE	FALSE	TRUE	0
893	chr2L	4286973	4287651	679	*	95.79678	4287433	0.161	0.3372	0.1713	0.3304	218.7727	1.0643	7.18E-08	0.9507	1.28E-06	0.0845	0.6659	-0.0291	0.8967	FALSE	FALSE	FALSE	FALSE	FALSE	FALSE	FALSE	FALSE	FALSE	FALSE	37.3867	-0.3772	0.4249	-2.1634	6.00E-22	511.3136	-0.5317	0.3206	64.8752	-0.273	0.3348	FALSE	TRUE	FALSE	FALSE	TRUE	FALSE	0
894	chr2L	4301526	4301626	101	*	33.16916	4301573	0.1765	0.2677	0.369	0.1867	15.2367	0.6245	0.357	-0.9918	0.06544	1.0778	0.5251	-0.5386	0.5502	FALSE	FALSE	FALSE	FALSE	FALSE	FALSE	FALSE	FALSE	FALSE	FALSE	5.4162	-0.0374	1	-0.6478	0.2951	28.2549	-0.4736	0.8781	15.6239	0.1657	1	FALSE	TRUE	FALSE	FALSE	TRUE	FALSE	0
895	chr2L	4305988	4306082	95	*	19.76606	4306032	0.2765	0.1715	0.3514	0.2006	13.3308	-0.6483	0.3964	-0.8478	0.2042	0.4215	1	0.2221	0.9245	FALSE	FALSE	FALSE	FALSE	FALSE	FALSE	FALSE	FALSE	FALSE	FALSE	5.3679	0.5905	1	-0.1457	0.9216	17.3273	-0.3613	1	9.1551	0.1201	1	FALSE	FALSE	FALSE	FALSE	TRUE	FALSE	0
896	chr2L	4312402	4312580	179	*	17.17199	4312537	0.2478	0.3579	0.2661	0.1282	20.1643	0.5598	0.3632	-1.1263	0.02467	0.1852	1	-1.5009	0.002138	FALSE	FALSE	FALSE	FALSE	FALSE	FALSE	FALSE	FALSE	FALSE	FALSE	7.4591	0.6585	1	-1.1292	0.02824	39.5465	-0.2568	0.8688	11.3631	-0.2876	1	FALSE	FALSE	FALSE	FALSE	TRUE	FALSE	0
897	chr2L	4317474	4317574	101	*	18.7135	4317524	0.2532	0.1945	0.3486	0.2037	16.1586	-0.3592	0.6969	-0.7829	0.1218	0.4545	1	0.0307	1	FALSE	FALSE	FALSE	FALSE	FALSE	FALSE	FALSE	FALSE	FALSE	FALSE	5.5802	0.0684	1	-0.7068	0.2942	16.9122	-0.6486	0.5233	7.1257	-0.3589	1	FALSE	FALSE	FALSE	FALSE	TRUE	FALSE	0
898	chr2L	4322840	4322932	93	*	25.89163	4322888	0.2173	0.2746	0.2267	0.2814	12.4515	0.3659	0.7278	0.2385	0.4889	0.1271	1	-3.00E-04	1	FALSE	FALSE	FALSE	FALSE	FALSE	FALSE	FALSE	FALSE	FALSE	FALSE	5.1337	0.7468	1	-0.3038	0.7551	23.6461	-0.2261	0.83	9.6052	0.2205	1	FALSE	FALSE	FALSE	FALSE	FALSE	TRUE	0
899	chr2L	4327087	4327272	186	*	36.91576	4327196	0.2587	0.2621	0.2523	0.2269	25.4136	-0.0035	0.9227	-0.1961	0.7284	-0.0334	1	-0.226	0.7586	FALSE	FALSE	FALSE	FALSE	FALSE	FALSE	FALSE	FALSE	FALSE	FALSE	9.9097	-1.5489	0.01057	-0.533	0.164	45.1732	-0.6844	0.3415	11.3506	-0.5869	0.7575	FALSE	FALSE	FALSE	FALSE	TRUE	FALSE	0
900	chr2L	4332266	4332460	195	*	37.68135	4332413	0.2589	0.3661	0.2078	0.1672	35.6443	0.473	0.3233	-0.35	0.4839	-0.3091	1	-1.1321	0.007599	FALSE	FALSE	FALSE	FALSE	FALSE	FALSE	FALSE	FALSE	FALSE	FALSE	8.7924	-0.803	0.3789	-1.4859	8.80E-05	55.5445	-0.7163	0.4387	17.2039	-0.4331	0.5661	FALSE	FALSE	TRUE	FALSE	FALSE	FALSE	0
901	chr2L	4333283	4333483	201	*	22.50278	4333363	0.1877	0.3365	0.1442	0.3316	37.5398	0.8065	0.0303	1.1689	0.001526	-0.3797	1	-0.0172	0.9791	FALSE	FALSE	FALSE	FALSE	FALSE	FALSE	FALSE	FALSE	FALSE	FALSE	10.9441	-0.5857	0.8278	0.1663	0.6375	102.2957	-0.4707	0.3368	17.6178	-0.0013	1	FALSE	FALSE	FALSE	TRUE	FALSE	FALSE	0
902	chr2L	4333669	4334057	389	*	128.90523	4333812	0.2256	0.3104	0.181	0.2829	109.702	0.4459	0.1674	0.6488	0.0257	-0.3399	0.4214	-0.137	0.7601	FALSE	FALSE	FALSE	FALSE	FALSE	FALSE	FALSE	FALSE	FALSE	FALSE	26.8439	-0.7075	0.09117	-0.9464	0.000463	229.5629	-0.3529	0.3229	51.388	-0.068	0.7574	FALSE	FALSE	FALSE	TRUE	FALSE	FALSE	2
903	chr2L	4334212	4334317	106	*	25.61876	4334287	0.1911	0.3101	0.2173	0.2814	24.4661	0.6883	0.1344	0.4016	0.3902	0.1458	1	-0.1409	0.776	FALSE	FALSE	FALSE	FALSE	FALSE	FALSE	FALSE	FALSE	FALSE	FALSE	6.0852	-0.1664	1	-0.5204	0.371	38.047	-0.5356	0.5668	8.3509	-0.4274	1	FALSE	FALSE	FALSE	FALSE	FALSE	TRUE	0
904	chr2L	4335802	4336320	519	*	74.41586	4336099	0.1756	0.4279	0.115	0.2816	103.7393	1.2706	6.57E-07	1.2605	4.05E-06	-0.5878	0.1143	-0.5978	0.03928	FALSE	FALSE	FALSE	FALSE	FALSE	FALSE	FALSE	TRUE	FALSE	FALSE	21.7961	-0.315	0.5469	-0.4769	0.1029	249.3456	-0.7186	0.2374	26.3306	-0.3534	0.3902	FALSE	FALSE	FALSE	FALSE	TRUE	FALSE	0
905	chr2L	4340239	4340439	201	*	51.38637	4340338	0.2122	0.3347	0.2392	0.2139	39.7968	0.6568	0.08666	-0.2055	0.6458	0.1952	1	-0.6671	0.1126	FALSE	FALSE	FALSE	FALSE	FALSE	FALSE	FALSE	FALSE	FALSE	FALSE	11.1815	-0.3509	1	-0.2795	0.4625	84.7886	-0.4578	0.4215	18.1715	0.0219	1	FALSE	FALSE	FALSE	FALSE	TRUE	FALSE	0
906	chr2L	4344883	4345187	305	*	27.95329	4344988	0.1957	0.3302	0.227	0.247	39.1511	0.7442	0.0369	0.1258	0.7814	0.2105	1	-0.408	0.3521	FALSE	FALSE	FALSE	FALSE	FALSE	FALSE	FALSE	FALSE	FALSE	FALSE	10.3899	-0.2906	1	-0.0968	0.8556	64.858	-0.7612	0.3265	19.5577	-0.5808	0.1632	FALSE	FALSE	FALSE	FALSE	FALSE	TRUE	0
907	chr2L	4345627	4345768	142	*	26.61672	4345699	0.1691	0.5043	0.1556	0.171	21.2218	1.5792	0.0002421	0.1568	0.8139	-0.1467	1	-1.5691	0.0001479	FALSE	FALSE	FALSE	FALSE	FALSE	FALSE	FALSE	FALSE	TRUE	FALSE	3.3948	-0.2752	1	-0.2519	1	44.9136	-0.7468	0.6085	7.7694	-0.0673	1	FALSE	FALSE	FALSE	FALSE	FALSE	TRUE	0
908	chr2L	4345842	4346057	216	*	115.09986	4345946	0.2456	0.2241	0.3236	0.2067	52.0423	-0.1251	0.7842	-0.6635	0.02828	0.4196	0.4563	-0.1188	0.9104	FALSE	FALSE	FALSE	FALSE	FALSE	FALSE	FALSE	FALSE	FALSE	FALSE	15.2046	-0.1719	1	-0.3269	0.3482	65.088	-0.1054	0.977	35.8695	0.4439	0.2474	FALSE	FALSE	TRUE	FALSE	FALSE	FALSE	0
909	chr2L	4346907	4347062	156	*	18.58188	4346956	0.1287	0.1812	0.4018	0.2883	26.4675	0.5238	0.3682	-0.4478	0.266	1.6363	0.002216	0.6647	0.2096	FALSE	FALSE	FALSE	FALSE	FALSE	FALSE	FALSE	FALSE	FALSE	FALSE	11.7554	0.6346	0.7003	0.8674	0.06491	39.8564	0.429	0.6281	12.5303	1.0274	0.02958	FALSE	FALSE	FALSE	TRUE	FALSE	FALSE	0
910	chr2L	4351264	4351504	241	*	29.23628	4351316	0.24	0.3315	0.2057	0.2228	40.1784	0.4497	0.2718	0.1683	0.7239	-0.2888	1	-0.5702	0.1502	FALSE	FALSE	FALSE	FALSE	FALSE	FALSE	FALSE	FALSE	FALSE	FALSE	11.6166	-0.2994	1	-1.3049	0.0003434	95.3655	-0.2432	0.7788	16.8553	-0.5645	0.4387	FALSE	FALSE	FALSE	FALSE	FALSE	TRUE	0
911	chr2L	4351846	4352259	414	*	38.34671	4352108	0.2438	0.2899	0.224	0.2423	65.4059	0.2591	0.4635	0.1128	0.7604	-0.1093	1	-0.2556	0.6365	FALSE	FALSE	FALSE	FALSE	FALSE	FALSE	FALSE	FALSE	FALSE	FALSE	19.3825	-0.1339	0.7301	-0.985	0.0008234	142.034	0.212	0.6802	46.1364	-0.2983	0.3796	FALSE	FALSE	FALSE	TRUE	FALSE	FALSE	0
912	chr2L	4354795	4355107	313	*	78.33006	4354940	0.325	0.2688	0.2852	0.121	73.1564	-0.2783	0.4228	-1.2238	2.65E-05	-0.1982	0.8468	-1.1438	0.00018	FALSE	FALSE	TRUE	FALSE	FALSE	FALSE	FALSE	FALSE	FALSE	FALSE	19.0972	-0.4579	0.417	-2.151	8.08E-15	114.5368	0.0273	1	53.7553	-0.3962	0.07197	FALSE	FALSE	TRUE	FALSE	FALSE	FALSE	0
913	chr2L	4355227	4355365	139	*	21.62808	4355299	0.282	0.3202	0.1904	0.2074	25.1466	0.171	0.7231	0.1249	0.7738	-0.5871	0.8742	-0.6332	0.2903	FALSE	FALSE	FALSE	FALSE	FALSE	FALSE	FALSE	FALSE	FALSE	FALSE	6.2951	-1.2185	0.4989	-1.5358	0.0009481	42.9085	-0.036	1	12.5609	-0.2037	1	FALSE	FALSE	TRUE	FALSE	FALSE	FALSE	0
914	chr2L	4357790	4358127	338	*	34.64018	4357869	0.2676	0.3114	0.2639	0.1572	52.6964	0.2108	0.6003	-0.749	0.01936	-0.0333	1	-0.993	0.001489	FALSE	FALSE	FALSE	FALSE	FALSE	FALSE	FALSE	FALSE	FALSE	FALSE	13.4297	-0.2264	0.9214	-1.327	0.000132	99.1186	0.4152	0.4884	32.8357	-0.6434	0.0408	FALSE	FALSE	TRUE	FALSE	FALSE	FALSE	0
915	chr2L	4363640	4364282	643	*	202.1189	4363907	0.2457	0.2055	0.3305	0.2183	359.5228	-0.2596	0.2265	-0.5985	0.001295	0.4257	0.05027	0.0867	0.7762	FALSE	FALSE	FALSE	FALSE	FALSE	FALSE	FALSE	FALSE	FALSE	FALSE	86.9282	0.3601	0.2214	-2.4884	2.67E-33	506.0459	0.1584	0.6993	163.0658	0.0243	0.7617	FALSE	FALSE	FALSE	FALSE	FALSE	TRUE	0
916	chr2L	4366583	4366942	360	*	44.40419	4366856	0.2419	0.2918	0.3736	0.0928	130.173	0.275	0.3968	-2.0084	3.28E-15	0.6185	0.04576	-1.6649	1.89E-10	FALSE	FALSE	TRUE	FALSE	FALSE	FALSE	FALSE	FALSE	FALSE	FALSE	32.4981	0.3166	0.5025	-2.0773	5.28E-15	252.5644	-0.1117	0.9281	90.6026	0.7917	9.03E-08	TRUE	TRUE	FALSE	FALSE	TRUE	FALSE	0
917	chr2L	4367978	4368290	313	*	63.24415	4368158	0.1953	0.1273	0.3408	0.3366	129.1585	-0.6028	0.07845	-0.0098	0.9907	0.7993	0.01986	1.3924	2.70E-06	FALSE	FALSE	FALSE	FALSE	FALSE	FALSE	FALSE	FALSE	FALSE	FALSE	25.9855	0.4326	0.2959	-1.6466	4.01E-10	128.8171	0.5111	0.471	48.0529	-0.5943	0.01495	FALSE	FALSE	FALSE	FALSE	TRUE	FALSE	0
918	chr2L	4368505	4369135	631	*	132.95139	4368955	0.2133	0.2741	0.2861	0.2265	369.0823	0.3599	0.2033	-0.3345	0.1977	0.4172	0.1389	-0.2772	0.3889	FALSE	FALSE	FALSE	FALSE	FALSE	FALSE	FALSE	FALSE	FALSE	FALSE	83.8227	0.2486	0.381	-1.6156	6.08E-18	713.7055	0.1348	0.6556	116.5154	-0.1508	0.4403	FALSE	TRUE	FALSE	FALSE	TRUE	FALSE	0
919	chr2L	4370038	4370310	273	*	53.1221	4370177	0.2669	0.33	0.3205	0.0826	106.0262	0.3057	0.3702	-1.946	9.58E-13	0.2505	0.5129	-2.0012	8.08E-14	FALSE	FALSE	TRUE	FALSE	FALSE	FALSE	FALSE	FALSE	FALSE	FALSE	32.4533	0.2341	0.6992	-1.429	2.90E-07	277.0442	0.3809	0.07329	36.5692	-0.5712	0.03912	FALSE	FALSE	FALSE	FALSE	TRUE	FALSE	0
920	chr2L	4370700	4370924	225	*	55.60175	4370815	0.1863	0.2669	0.2655	0.2812	87.8146	0.501	0.09087	0.098	0.772	0.4766	0.2744	0.0737	1	FALSE	FALSE	FALSE	FALSE	FALSE	FALSE	FALSE	FALSE	FALSE	FALSE	24.268	0.2516	0.6948	-0.8823	0.003998	162.1593	-0.0999	0.8336	32.6785	-0.2798	0.4279	FALSE	FALSE	FALSE	FALSE	TRUE	FALSE	1
921	chr2L	4371397	4371524	128	*	26.16691	4371485	0.1497	0.3616	0.175	0.3138	44.1482	1.228	0.0009915	0.8763	0.02095	0.143	1	-0.2086	0.7729	FALSE	FALSE	FALSE	FALSE	FALSE	FALSE	FALSE	FALSE	FALSE	FALSE	9.0564	0.1189	1	-0.327	0.5095	94.0289	0.0864	0.8616	11.2526	-0.1841	1	FALSE	FALSE	FALSE	TRUE	FALSE	FALSE	0
922	chr2L	4371735	4372137	403	*	145.59381	4371961	0.2153	0.2383	0.3147	0.2317	256.5318	0.1479	0.6258	-0.4337	0.05152	0.5402	0.02446	-0.0414	0.8784	FALSE	FALSE	FALSE	FALSE	FALSE	FALSE	FALSE	FALSE	FALSE	FALSE	79.3295	-0.0016	0.7794	-0.6649	0.04324	401.5651	-0.0274	1	111.2603	-0.017	0.8277	FALSE	FALSE	FALSE	TRUE	FALSE	FALSE	0
923	chr2L	4375224	4375410	187	*	22.53433	4375348	0.2848	0.2912	0.2353	0.1888	46.3966	0.0178	0.9708	-0.3056	0.4561	-0.3011	1	-0.6244	0.1301	FALSE	FALSE	FALSE	FALSE	FALSE	FALSE	FALSE	FALSE	FALSE	FALSE	14.5264	0.1685	1	-1.2859	4.26E-05	91.902	-0.0563	0.931	32.4978	-0.3763	0.2376	FALSE	FALSE	FALSE	FALSE	TRUE	FALSE	0
924	chr2L	4378330	4378839	510	*	182.05196	4378523	0.23	0.2564	0.2013	0.3123	199.7307	0.1556	0.5727	0.6343	0.003528	-0.1946	0.484	0.2841	0.3339	FALSE	FALSE	FALSE	FALSE	FALSE	FALSE	FALSE	FALSE	FALSE	FALSE	43.5849	-0.102	1	-2.525	8.45E-23	338.4982	-0.0061	0.9386	104.3309	-0.0873	0.5971	FALSE	FALSE	FALSE	FALSE	TRUE	FALSE	0
925	chr2L	4382693	4382799	107	*	52.93015	4382745	0.2135	0.2099	0.301	0.2756	34.5725	-0.0314	0.8847	-0.1495	0.7466	0.4961	0.7781	0.3781	0.5393	FALSE	FALSE	FALSE	FALSE	FALSE	FALSE	FALSE	FALSE	FALSE	FALSE	8.4245	0.2149	1	0.1352	0.8549	48.3726	-0.0416	1	30.165	0.2338	0.4889	FALSE	FALSE	FALSE	TRUE	FALSE	FALSE	0
926	chr2L	4385790	4385872	83	*	20.42661	4385826	0.2324	0.238	0.2773	0.2524	17.0251	-0.0037	1	-0.1183	0.8566	0.1995	1	0.0848	1	FALSE	FALSE	FALSE	FALSE	FALSE	FALSE	FALSE	FALSE	FALSE	FALSE	6.8756	0.5431	1	0.0071	1	26.9183	0.0282	1	7.3757	-0.248	1	FALSE	FALSE	FALSE	FALSE	TRUE	FALSE	0
927	chr2L	4385986	4386134	149	*	72.48964	4386055	0.2813	0.2586	0.3225	0.1376	39.0767	-0.1224	0.772	-1.2551	0.0003288	0.2223	1	-0.9103	0.02211	FALSE	FALSE	FALSE	FALSE	FALSE	FALSE	FALSE	FALSE	FALSE	FALSE	10.4219	-0.7883	0.5731	-0.1288	0.7814	62.7749	0.099	0.9231	25.6775	0.0334	1	FALSE	FALSE	FALSE	FALSE	FALSE	TRUE	0
928	chr2L	4387002	4387200	199	*	221.20135	4387070	0.2295	0.2624	0.2624	0.2457	78.194	0.178	0.6545	-0.0994	0.7937	0.1803	0.9109	-0.097	1	FALSE	FALSE	FALSE	FALSE	FALSE	FALSE	FALSE	FALSE	FALSE	FALSE	26.2756	-0.1294	0.8526	-0.2227	0.5135	152.9947	0.15	0.687	46.5543	0.1997	0.5676	FALSE	FALSE	FALSE	FALSE	FALSE	TRUE	0
929	chr2L	4393792	4393931	140	*	89.56502	4393860	0.215	0.2797	0.2617	0.2437	37.7538	0.3718	0.3188	-0.09	0.838	0.2669	1	-0.1949	0.7517	FALSE	FALSE	FALSE	FALSE	FALSE	FALSE	FALSE	FALSE	FALSE	FALSE	14.6231	0.2846	0.8633	0.5249	0.1068	70.5423	-0.0481	0.9718	27.6185	-0.136	0.8666	FALSE	FALSE	FALSE	TRUE	FALSE	FALSE	0
930	chr2L	4394107	4394297	191	*	115.18938	4394228	0.2598	0.2465	0.2364	0.2573	50.7434	-0.0781	0.8711	0.1027	0.7981	-0.1216	1	0.0591	0.9974	FALSE	FALSE	FALSE	FALSE	FALSE	FALSE	FALSE	FALSE	FALSE	FALSE	21.0097	0.402	0.3947	0.3728	0.2951	80.2963	-0.2637	0.5885	35.5525	-0.1999	0.8409	FALSE	FALSE	FALSE	TRUE	FALSE	FALSE	0
931	chr2L	4403146	4403347	202	*	94.97939	4403199	0.2293	0.2912	0.1851	0.2943	35.043	0.3337	0.4212	0.6306	0.09491	-0.2788	1	0.0182	0.9772	FALSE	FALSE	FALSE	FALSE	FALSE	FALSE	FALSE	FALSE	FALSE	FALSE	9.5342	0.2522	1	-0.0605	0.9052	64.153	-0.2547	0.6931	22.0993	-0.1252	1	FALSE	FALSE	FALSE	TRUE	FALSE	FALSE	0
932	chr2L	4418209	4418294	86	*	24.16674	4418255	0.2303	0.2398	0.2273	0.3026	12.6954	0.0303	1	0.4363	0.5089	-0.0696	1	0.3364	1	FALSE	FALSE	FALSE	FALSE	FALSE	FALSE	FALSE	FALSE	FALSE	FALSE	5.3657	0.5965	1	0.5283	0.4349	18.0455	-0.5442	0.554	11.3654	0.0914	1	FALSE	FALSE	FALSE	FALSE	TRUE	FALSE	0
933	chr2L	4418934	4419170	237	*	70.48621	4419052	0.1399	0.3276	0.1613	0.3713	32.4101	1.2446	0.002752	1.2417	0.001809	0.1961	1	0.1932	0.7652	FALSE	FALSE	FALSE	FALSE	FALSE	FALSE	FALSE	TRUE	FALSE	FALSE	10.5789	1.07	0.1228	0.6665	0.1138	74.579	-0.2483	0.7546	21.2948	0.2797	0.8088	FALSE	FALSE	FALSE	TRUE	FALSE	FALSE	0
934	chr2L	4440288	4440412	125	*	17.67292	4440345	0.3266	0.187	0.3435	0.1428	16.6125	-0.8086	0.191	-1.3165	0.01241	0.0674	1	-0.4405	0.6835	FALSE	FALSE	FALSE	FALSE	FALSE	FALSE	FALSE	FALSE	FALSE	FALSE	8.4146	0.2967	1	-0.3205	0.5867	18.4814	-0.0181	1	15.3102	-0.4054	0.5787	FALSE	FALSE	FALSE	TRUE	FALSE	FALSE	0
935	chr2L	4442333	4442502	170	*	48.26374	4442405	0.2012	0.2654	0.2305	0.3029	27.0548	0.4021	0.4098	0.3909	0.3256	0.1997	1	0.1885	0.7663	FALSE	FALSE	FALSE	FALSE	FALSE	FALSE	FALSE	FALSE	FALSE	FALSE	7.3289	0.7355	1	-0.0568	1	52.4287	-0.2427	0.7556	16.2019	0.539	0.4934	FALSE	FALSE	FALSE	TRUE	FALSE	FALSE	0
936	chr2L	4444380	4444463	84	*	32.3351	4444423	0.1982	0.294	0.185	0.3228	20.512	0.5425	0.4469	0.7724	0.1493	-0.1133	1	0.1167	1	FALSE	FALSE	FALSE	FALSE	FALSE	FALSE	FALSE	FALSE	FALSE	FALSE	6.8356	-0.0679	1	0.2887	0.6906	34.6542	-0.3179	0.689	8.1065	-0.0766	1	FALSE	FALSE	FALSE	TRUE	FALSE	FALSE	1
937	chr2L	4444580	4444839	260	*	167.74863	4444714	0.2376	0.2639	0.2546	0.2438	84.9462	0.1453	0.6554	-0.0789	0.8184	0.0995	1	-0.1247	0.8125	FALSE	FALSE	FALSE	FALSE	FALSE	FALSE	FALSE	FALSE	FALSE	FALSE	26.7146	0.1545	0.8036	0.0539	0.8543	159.6389	-0.0243	0.9131	57.988	-0.216	0.3767	FALSE	FALSE	FALSE	TRUE	FALSE	FALSE	0
938	chr2L	4448830	4449006	177	*	121.78671	4448886	0.279	0.2104	0.2716	0.2389	60.138	-0.4134	0.3769	-0.1945	0.6657	-0.0268	1	0.1921	0.8093	FALSE	FALSE	FALSE	FALSE	FALSE	FALSE	FALSE	FALSE	FALSE	FALSE	19.14	0.6075	0.3092	0.6294	0.03884	101.48	0.1276	0.8552	30.4844	0.3832	0.309	FALSE	FALSE	FALSE	TRUE	FALSE	FALSE	0
939	chr2L	4452912	4453148	237	*	144.69868	4453060	0.2584	0.2436	0.3077	0.1903	74.6265	-0.0984	0.8255	-0.697	0.02251	0.2463	0.7679	-0.3523	0.46	FALSE	FALSE	FALSE	FALSE	FALSE	FALSE	FALSE	FALSE	FALSE	FALSE	28.8461	-0.1551	0.7757	-0.2988	0.3093	155.3289	0.2368	0.5148	46.8953	0.0061	1	FALSE	FALSE	FALSE	TRUE	FALSE	FALSE	0
940	chr2L	4454383	4454591	209	*	91.59986	4454496	0.2395	0.2112	0.3558	0.1934	59.1461	-0.1825	0.7207	-0.8734	0.01174	0.5789	0.3048	-0.112	0.9077	FALSE	FALSE	FALSE	FALSE	FALSE	FALSE	FALSE	FALSE	FALSE	FALSE	16.7778	0.1521	0.9938	-0.0047	0.8955	73.7903	-0.0853	0.9663	26.2826	0.3779	0.3783	FALSE	FALSE	FALSE	TRUE	FALSE	FALSE	0
941	chr2L	4456839	4456900	62	*	22.77535	4456878	0.2616	0.2746	0.2497	0.2142	16.496	0.0669	0.9534	-0.2686	0.7047	-0.0319	1	-0.3674	0.751	FALSE	FALSE	FALSE	FALSE	FALSE	FALSE	FALSE	FALSE	FALSE	FALSE	5.8379	-0.2614	1	-0.2728	0.7561	28.8775	0.2142	0.8669	12.4844	0.0603	1	FALSE	FALSE	FALSE	TRUE	FALSE	FALSE	0
942	chr2L	4458198	4458452	255	*	192.94054	4458338	0.2628	0.2369	0.2685	0.2318	105.3997	-0.1638	0.4458	-0.2193	0.5578	0.0271	0.8801	-0.0284	1	FALSE	FALSE	FALSE	FALSE	FALSE	FALSE	FALSE	FALSE	FALSE	FALSE	39.8329	0.3969	0.3717	0.3947	0.1104	180.7001	-0.067	0.8466	63.3541	0.2331	0.3152	FALSE	FALSE	FALSE	TRUE	FALSE	FALSE	0
943	chr2L	4458799	4458963	165	*	118.43062	4458887	0.2562	0.2333	0.3192	0.1913	57.2303	-0.143	0.7301	-0.7308	0.01096	0.3024	0.6349	-0.2854	0.5682	FALSE	FALSE	FALSE	FALSE	FALSE	FALSE	FALSE	FALSE	FALSE	FALSE	20.5341	-0.151	0.8656	0.2208	0.5036	93.6356	0.0512	0.9829	37.7244	0.2223	0.6338	FALSE	FALSE	FALSE	TRUE	FALSE	FALSE	0
944	chr2L	4459555	4459666	112	*	112.90947	4459603	0.2464	0.2761	0.2404	0.2371	38.7167	0.1317	0.8114	-0.0304	0.9603	-0.043	1	-0.2051	0.6269	FALSE	FALSE	FALSE	FALSE	FALSE	FALSE	FALSE	FALSE	FALSE	FALSE	11.9612	0.0912	1	-0.1669	0.7543	76.2273	0.034	1	18.3486	0.2435	0.766	FALSE	FALSE	FALSE	TRUE	FALSE	FALSE	0
945	chr2L	4459829	4459959	131	*	105.92603	4459892	0.2734	0.2239	0.2617	0.241	47.0722	-0.3072	0.4627	-0.1407	0.9839	-0.0542	1	0.1123	0.8882	FALSE	FALSE	FALSE	FALSE	FALSE	FALSE	FALSE	FALSE	FALSE	FALSE	16.1075	-0.6162	0.3951	-0.0234	0.7842	86.871	0.232	0.6202	21.9754	-0.1503	1	FALSE	FALSE	FALSE	TRUE	FALSE	FALSE	0
946	chr2L	4462963	4463070	108	*	35.30798	4463021	0.3016	0.1944	0.2947	0.2093	26.6287	-0.6256	0.1584	-0.5004	0.23	-0.0308	1	0.0944	0.8971	FALSE	FALSE	FALSE	FALSE	FALSE	FALSE	FALSE	FALSE	FALSE	FALSE	5.5182	-1.7499	0.4624	-0.3462	0.7016	28.7934	-0.3802	0.9476	17.647	-0.2196	0.8711	FALSE	FALSE	FALSE	TRUE	FALSE	FALSE	0
947	chr2L	4463421	4463664	244	*	65.842	4463479	0.2835	0.2279	0.3187	0.1699	61.4993	-0.307	0.3734	-0.9135	0.0006733	0.1774	0.8887	-0.4291	0.2476	FALSE	FALSE	FALSE	FALSE	FALSE	FALSE	FALSE	FALSE	FALSE	FALSE	15.8315	-0.9116	0.1377	-0.0509	0.8326	88.1615	0.1176	0.9353	42.4209	-0.0034	1	FALSE	FALSE	FALSE	TRUE	FALSE	FALSE	0
948	chr2L	4465111	4465201	91	*	22.79925	4465149	0.1823	0.334	0.1938	0.2899	17.3143	0.8607	0.1353	0.5515	0.3424	0.0975	1	-0.2116	0.7093	FALSE	FALSE	FALSE	FALSE	FALSE	FALSE	FALSE	FALSE	FALSE	FALSE	4.6318	0.0551	1	0.4211	0.581	34.2574	0.1461	0.9128	8.4551	-0.2894	1	FALSE	FALSE	FALSE	TRUE	FALSE	FALSE	0
949	chr2L	4477054	4477169	116	*	25.31226	4477105	0.304	0.2327	0.2199	0.2434	14.7958	-0.3846	0.7097	0.1107	0.8949	-0.4531	1	0.0422	0.9679	FALSE	FALSE	FALSE	FALSE	FALSE	FALSE	FALSE	FALSE	FALSE	FALSE	5.1123	-0.8701	1	0.1085	0.9723	23.7465	0.2327	0.8908	12.9911	-0.061	1	FALSE	FALSE	FALSE	TRUE	FALSE	FALSE	0
950	chr2L	4478124	4478236	113	*	32.5407	4478173	0.2273	0.2411	0.3112	0.2204	16.9971	0.0863	0.9154	-0.5174	0.308	0.4711	1	-0.1325	0.9808	FALSE	FALSE	FALSE	FALSE	FALSE	FALSE	FALSE	FALSE	FALSE	FALSE	6.7645	-0.9135	1	-0.7023	0.1802	23.0965	0.1147	0.9509	9.3711	0.3213	1	FALSE	FALSE	FALSE	FALSE	FALSE	TRUE	0
951	chr2L	4532855	4533039	185	*	22.48177	4532938	0.1902	0.3148	0.1086	0.3865	19.9881	0.6758	0.2712	1.8207	0.0003641	-0.8539	0.7184	0.2911	0.6839	FALSE	FALSE	FALSE	FALSE	FALSE	FALSE	FALSE	FALSE	FALSE	FALSE	3.9317	-0.667	1	-0.0303	1	30.8646	-0.6545	0.4549	10.0477	0.2342	1	FALSE	FALSE	FALSE	FALSE	TRUE	FALSE	0
952	chr2L	4533483	4533785	303	*	31.29541	4533705	0.2273	0.3216	0.1985	0.2527	34.4537	0.4753	0.2596	0.3473	0.4187	-0.2204	1	-0.3485	0.8042	FALSE	FALSE	FALSE	FALSE	FALSE	FALSE	FALSE	FALSE	FALSE	FALSE	10.4022	-0.4071	0.9048	-0.7119	0.118	63.1461	-0.5675	0.3433	30.4333	0.0674	0.978	FALSE	FALSE	FALSE	FALSE	FALSE	TRUE	0
953	chr2L	4568151	4568400	250	*	36.70681	4568233	0.3062	0.2822	0.1852	0.2264	42.0346	-0.1294	0.7602	0.2543	0.5319	-0.7134	0.185	-0.3297	0.5654	FALSE	FALSE	FALSE	FALSE	FALSE	FALSE	FALSE	FALSE	FALSE	FALSE	12.4824	-0.4866	1	-1.5374	1.90E-05	73.0532	-0.0077	0.9579	34.8288	-0.2129	0.6725	FALSE	FALSE	FALSE	FALSE	TRUE	FALSE	0
954	chr2L	4570440	4570613	174	*	65.43999	4570519	0.2187	0.2626	0.2624	0.2562	41.4372	0.2354	0.5976	-0.0211	0.9726	0.2139	1	-0.0425	1	FALSE	FALSE	FALSE	FALSE	FALSE	FALSE	FALSE	FALSE	FALSE	FALSE	12.1926	0.3258	1	-1.2048	0.0004842	81.211	-0.0801	0.9411	22.8915	-0.4204	0.3101	FALSE	FALSE	FALSE	FALSE	FALSE	TRUE	0
955	chr2L	4570692	4571150	459	*	97.60755	4571001	0.3028	0.2271	0.303	0.1671	93.4194	-0.4158	0.2537	-0.8773	0.003874	4.00E-04	1	-0.461	0.4321	FALSE	FALSE	FALSE	FALSE	FALSE	FALSE	FALSE	FALSE	FALSE	FALSE	34.0463	0.0652	0.9169	-1.7472	3.79E-15	184.7847	0.5142	0.2299	79.0179	-0.3	0.1699	FALSE	FALSE	FALSE	FALSE	FALSE	TRUE	0
956	chr2L	4573604	4573895	292	*	20.31244	4573672	0.1262	0.1074	0.1435	0.6229	47.5462	-0.2644	0.6506	2.0919	1.57E-09	0.1858	1	2.5421	2.56E-14	FALSE	FALSE	FALSE	FALSE	FALSE	FALSE	FALSE	FALSE	FALSE	TRUE	11.0609	0.5749	0.9058	0.5194	0.2956	34.7818	-0.2253	0.8307	12.8757	-0.0877	1	FALSE	FALSE	FALSE	FALSE	TRUE	FALSE	0
957	chr2L	4574487	4574956	470	*	72.28461	4574619	0.2509	0.2927	0.2765	0.1799	114.8038	0.215	0.382	-0.6328	0.02655	0.1321	0.7386	-0.7157	0.01957	FALSE	FALSE	FALSE	FALSE	FALSE	FALSE	FALSE	FALSE	FALSE	FALSE	39.2098	0.1761	0.8554	-2.1155	7.59E-22	211.7659	0.0383	0.9702	76.5265	-0.19	0.4505	FALSE	FALSE	FALSE	FALSE	TRUE	FALSE	0
958	chr2L	4576221	4576318	98	*	53.40249	4576268	0.2841	0.0937	0.3881	0.2341	26.3557	-1.6007	0.0008649	-0.7406	0.1015	0.4429	1	1.3029	0.01365	FALSE	FALSE	FALSE	FALSE	FALSE	FALSE	FALSE	FALSE	FALSE	FALSE	13.6574	0.5636	0.5086	1.2265	0.0002614	33.2756	0.833	0.5188	18.9095	0.2308	0.7764	FALSE	FALSE	FALSE	FALSE	TRUE	FALSE	1
959	chr2L	4576889	4576999	111	*	49.48763	4576931	0.3231	0.1595	0.3051	0.2124	29.1468	-0.9994	0.01493	-0.5348	0.2092	-0.0671	1	0.3974	0.5377	FALSE	FALSE	FALSE	FALSE	FALSE	FALSE	FALSE	FALSE	FALSE	FALSE	13.7774	0.1185	1	0.5583	0.09104	35.3006	0.7303	0.5501	24.3428	0.1355	1	FALSE	FALSE	FALSE	FALSE	TRUE	FALSE	0
960	chr2L	4578169	4578285	117	*	40.15607	4578234	0.275	0.2092	0.2604	0.2553	26.2597	-0.4141	0.4423	-0.0336	0.9666	-0.1063	1	0.2742	0.726	FALSE	FALSE	FALSE	FALSE	FALSE	FALSE	FALSE	FALSE	FALSE	FALSE	8.3697	0.1156	1	0.2841	0.6214	43.7182	0.0392	1	20.6877	0.1766	1	FALSE	FALSE	FALSE	TRUE	FALSE	FALSE	0
961	chr2L	4583334	4583411	78	*	15.55238	4583363	0.2081	0.3097	0.2506	0.2316	11.6817	0.6027	0.4006	-0.1542	0.8441	0.3075	1	-0.4494	1	FALSE	FALSE	FALSE	FALSE	FALSE	FALSE	FALSE	FALSE	FALSE	FALSE	5.6362	-0.0568	1	0.8946	0.1309	28.9871	0.6685	0.9102	6.3658	-0.4852	1	FALSE	FALSE	FALSE	TRUE	FALSE	FALSE	0
962	chr2L	4591946	4592219	274	*	134.56317	4592104	0.2891	0.2192	0.2541	0.2376	82.809	-0.4033	0.276	-0.0918	0.8257	-0.2071	0.8738	0.1044	1	FALSE	FALSE	FALSE	FALSE	FALSE	FALSE	FALSE	FALSE	FALSE	FALSE	31.8404	0.0941	0.8609	-1.2634	1.64E-07	144.5306	0.2838	0.5927	85.4784	-0.1187	0.5632	FALSE	FALSE	FALSE	TRUE	FALSE	FALSE	0
963	chr2L	4593528	4593916	389	*	44.98612	4593756	0.1128	0.0958	0.1738	0.6176	73.1861	-0.2572	0.6011	1.8495	5.90E-11	0.5823	0.3058	2.689	2.20E-21	FALSE	FALSE	FALSE	FALSE	FALSE	FALSE	FALSE	FALSE	FALSE	TRUE	17.344	0.1187	1	-0.317	0.3253	63.7763	-0.043	0.999	31.324	-0.7142	0.007986	FALSE	FALSE	FALSE	FALSE	TRUE	FALSE	0
964	chr2L	4594928	4595300	373	*	88.65189	4595190	0.1986	0.3413	0.1622	0.2979	115.2615	0.7658	0.002766	0.8892	0.0005411	-0.3206	0.3893	-0.1971	0.631	FALSE	FALSE	FALSE	FALSE	FALSE	FALSE	FALSE	FALSE	FALSE	FALSE	37.4476	0.107	0.8431	0.4747	0.057	254.39	-0.2491	0.5475	58.5453	-0.1488	0.5539	FALSE	TRUE	FALSE	TRUE	FALSE	FALSE	2
965	chr2L	4597290	4598105	816	*	110.48554	4597644	0.1348	0.3984	0.1114	0.3554	144.8563	1.5533	1.14E-06	1.6653	1.46E-07	-0.2726	0.6143	-0.1606	1	FALSE	FALSE	FALSE	FALSE	FALSE	FALSE	FALSE	TRUE	FALSE	FALSE	36.8988	0.0157	0.9659	0.4436	0.1092	358.2057	-0.9228	0.1009	49.0157	-0.1062	0.7839	TRUE	TRUE	FALSE	FALSE	TRUE	FALSE	0
966	chr2L	4610638	4610903	266	*	107.74705	4610760	0.2386	0.272	0.1882	0.3012	50.4201	0.1713	0.6961	0.7052	0.0419	-0.3869	0.6084	0.1469	0.8349	FALSE	FALSE	FALSE	FALSE	FALSE	FALSE	FALSE	FALSE	FALSE	FALSE	21.3035	-0.1018	0.8909	0.3161	0.4274	102.743	0.0968	0.8373	35.0687	-0.5973	0.09959	FALSE	FALSE	FALSE	FALSE	TRUE	FALSE	0
967	chr2L	4614150	4614465	316	*	83.49966	4614370	0.2364	0.2198	0.2133	0.3306	56.9655	-0.1199	0.8238	0.6464	0.04621	-0.182	0.9772	0.5843	0.1028	FALSE	FALSE	FALSE	FALSE	FALSE	FALSE	FALSE	FALSE	FALSE	FALSE	23.9144	0.328	0.6254	1.2133	4.59E-05	94.7558	-0.0854	0.9364	41.2527	-0.2101	0.57	FALSE	FALSE	FALSE	TRUE	FALSE	FALSE	0
968	chr2L	4614525	4614705	181	*	73.16038	4614639	0.1909	0.3215	0.187	0.3006	33.0459	0.7307	0.07823	0.6988	0.09368	-0.0637	1	-0.0956	0.9193	FALSE	FALSE	FALSE	FALSE	FALSE	FALSE	FALSE	FALSE	FALSE	FALSE	8.2838	-0.4932	0.8523	-0.1941	0.7471	62.0591	-0.2451	0.7374	17.8721	-0.3692	0.5594	FALSE	FALSE	FALSE	TRUE	FALSE	FALSE	0
969	chr2L	4619222	4619305	84	*	24.51962	4619273	0.1296	0.3418	0.2197	0.3089	12.1823	1.3363	0.06293	0.5425	0.4371	0.6591	1	-0.1347	0.9586	FALSE	FALSE	FALSE	FALSE	FALSE	FALSE	FALSE	FALSE	FALSE	FALSE	2.9071	-0.5402	1	0.306	1	18.1094	-0.5276	0.5734	5.9553	-0.7208	0.9759	FALSE	FALSE	FALSE	TRUE	FALSE	FALSE	0
970	chr2L	4682652	4682826	175	*	44.33077	4682698	0.2954	0.0811	0.4719	0.1515	33.6488	-1.8179	2.93E-05	-1.6519	1.48E-05	0.6864	0.5377	0.8524	0.1573	TRUE	FALSE	FALSE	FALSE	FALSE	FALSE	FALSE	FALSE	FALSE	FALSE	14.5377	0.3304	0.7603	-0.6757	0.06165	34.6104	1.5836	0.1907	58.7416	0.2835	0.3253	FALSE	FALSE	FALSE	FALSE	FALSE	TRUE	0
971	chr2L	4684105	4684730	626	*	118.11907	4684591	0.4058	0.0464	0.5126	0.0352	189.7813	-3.1116	2.88E-34	-3.8721	9.88E-49	0.3396	0.274	-0.421	0.3591	TRUE	FALSE	FALSE	FALSE	FALSE	FALSE	FALSE	FALSE	FALSE	FALSE	87.7276	0.0181	0.7904	-4.1509	1.38E-65	125.7539	1.0175	0.4855	237.6477	0.0447	0.7015	FALSE	FALSE	FALSE	TRUE	FALSE	FALSE	0
972	chr2L	4687274	4687814	541	*	139.73695	4687364	0.341	0.0336	0.5972	0.0283	142.858	-3.3192	7.04E-32	-4.3852	4.85E-52	0.8128	0.00328	-0.2531	0.7168	TRUE	FALSE	FALSE	FALSE	FALSE	FALSE	FALSE	FALSE	FALSE	FALSE	61.2332	0.0764	0.7169	-3.6254	5.63E-42	66.8088	1.0867	0.4685	186.7669	0.1206	0.4708	FALSE	FALSE	FALSE	TRUE	FALSE	FALSE	0
973	chr2L	4690717	4690883	167	*	31.45726	4690788	0.2484	0.0493	0.5112	0.1911	26.4228	-2.3371	2.18E-05	-1.396	0.001059	1.0254	0.1654	1.9664	0.0005881	TRUE	FALSE	FALSE	FALSE	FALSE	FALSE	FALSE	FALSE	FALSE	FALSE	13.2962	1.0128	0.09294	-0.0392	0.7742	25.977	0.8137	0.9274	24.0029	0.4201	0.4063	FALSE	FALSE	FALSE	TRUE	FALSE	FALSE	0
974	chr2L	4726140	4726377	238	*	84.35162	4726285	0.2442	0.2603	0.2512	0.2443	41.3814	0.1108	0.8281	-0.0222	0.9736	0.0504	1	-0.0826	1	FALSE	FALSE	FALSE	FALSE	FALSE	FALSE	FALSE	FALSE	FALSE	FALSE	10.0438	0.2968	1	0.3594	0.4184	60.1879	-0.1518	0.8955	20.377	0.0919	1	FALSE	FALSE	TRUE	FALSE	FALSE	FALSE	0
975	chr2L	4794000	4794138	139	*	24.73731	4794078	0.3007	0.2866	0.1285	0.2841	15.0325	-0.0508	0.9675	1.1773	0.05918	-1.2553	0.4585	-0.0272	1	FALSE	FALSE	FALSE	FALSE	FALSE	FALSE	FALSE	FALSE	FALSE	FALSE	4.9259	-0.7692	1	0.1495	0.9106	29.3815	0.0085	1	10.6274	-0.4148	1	FALSE	FALSE	FALSE	TRUE	FALSE	FALSE	0
976	chr2L	4794565	4794682	118	*	45.10905	4794635	0.224	0.3169	0.1858	0.2732	16.253	0.4846	0.4925	0.5304	0.4162	-0.2655	1	-0.2197	0.8683	FALSE	FALSE	FALSE	FALSE	FALSE	FALSE	FALSE	FALSE	FALSE	FALSE	5.4554	0.4435	1	0.6725	0.2871	30.119	0.0542	1	11.9978	0.1226	1	FALSE	FALSE	FALSE	TRUE	FALSE	FALSE	0
977	chr2L	4810181	4810473	293	*	84.54472	4810237	0.217	0.2332	0.2469	0.3028	69.9593	0.1009	0.761	0.2991	0.2833	0.1795	0.8514	0.3776	0.3382	FALSE	FALSE	FALSE	FALSE	FALSE	FALSE	FALSE	FALSE	FALSE	FALSE	27.2866	-0.0228	1	0.4458	0.1005	142.6853	0.2837	0.4394	42.7425	0.0044	1	TRUE	TRUE	TRUE	FALSE	FALSE	FALSE	1
978	chr2L	4810913	4811055	143	*	35.85024	4810989	0.1312	0.3	0.2081	0.3607	31.9236	1.2082	0.002336	0.8438	0.02325	0.6258	0.8186	0.2614	0.6423	FALSE	FALSE	FALSE	FALSE	FALSE	FALSE	FALSE	FALSE	FALSE	FALSE	8.0092	-0.7226	0.6694	0.3262	0.5424	91.0266	0.216	0.6704	9.9884	0.0805	1	FALSE	FALSE	TRUE	FALSE	FALSE	FALSE	0
979	chr2L	4811379	4812069	691	*	170.12346	4811740	0.2118	0.2929	0.2046	0.2907	248.309	0.4659	0.02271	0.5087	0.01388	-0.0558	0.714	-0.0129	0.9292	FALSE	FALSE	FALSE	FALSE	FALSE	FALSE	FALSE	FALSE	FALSE	FALSE	71.8466	-0.0254	0.787	0.3012	0.2811	584.7092	0.2503	0.3206	103.6098	-0.0169	0.7636	FALSE	FALSE	FALSE	FALSE	FALSE	TRUE	0
980	chr2L	4812366	4812503	138	*	21.92229	4812411	0.2093	0.2962	0.2247	0.2698	25.5518	0.4987	0.3379	0.2251	0.6697	0.141	1	-0.1326	0.889	FALSE	FALSE	FALSE	FALSE	FALSE	FALSE	FALSE	FALSE	FALSE	FALSE	5.1921	0.0186	1	0.0686	1	43.613	-0.1991	0.8446	10.6385	-0.1034	1	FALSE	FALSE	FALSE	TRUE	FALSE	FALSE	0
981	chr2L	4818184	4818367	184	*	67.76135	4818289	0.304	0.2282	0.2645	0.2034	54.7942	-0.4133	0.2209	-0.401	0.2094	-0.1808	0.898	-0.1686	0.7229	FALSE	FALSE	FALSE	FALSE	FALSE	FALSE	FALSE	FALSE	FALSE	FALSE	15.7102	-0.078	1	-0.7551	0.01105	85.6139	-0.0861	0.8682	42.1347	0.1957	0.6477	FALSE	FALSE	FALSE	TRUE	FALSE	FALSE	0
982	chr2L	4820446	4820608	163	*	45.38369	4820538	0.218	0.2989	0.2422	0.2408	50.7643	0.4483	0.1651	0.0106	0.9886	0.1253	1	-0.3123	0.4683	FALSE	FALSE	FALSE	FALSE	FALSE	FALSE	FALSE	FALSE	FALSE	FALSE	15.801	-0.4127	0.6437	-0.9332	0.004108	335.9491	-0.3467	0.4757	80.7012	0.3588	0.04726	TRUE	TRUE	TRUE	FALSE	FALSE	FALSE	0
983	chr2L	4820756	4820987	232	*	131.33965	4820872	0.2451	0.3222	0.2358	0.197	109.7072	0.3923	0.1643	-0.2351	0.4986	-0.0715	0.8136	-0.6989	0.03003	FALSE	FALSE	FALSE	FALSE	FALSE	FALSE	FALSE	FALSE	FALSE	FALSE	31.4395	-0.2448	0.5552	-0.9575	3.99E-06	335.9491	-0.3467	0.4757	80.7012	0.3588	0.04726	TRUE	TRUE	FALSE	TRUE	FALSE	FALSE	0
984	chr2L	4821246	4821392	147	*	79.48513	4821344	0.2303	0.3162	0.3078	0.1457	58.9337	0.4371	0.2591	-1.076	0.0007015	0.4031	0.5526	-1.11	0.0006906	FALSE	FALSE	TRUE	FALSE	FALSE	FALSE	FALSE	FALSE	FALSE	FALSE	18.0715	-0.1283	1	-0.973	0.0004406	109.774	-0.2492	0.723	30.3827	0.2905	0.5072	FALSE	FALSE	FALSE	TRUE	FALSE	FALSE	0
985	chr2L	4821578	4822093	516	*	124.39431	4821700	0.2522	0.2972	0.2595	0.1912	204.3468	0.2308	0.4847	-0.4285	0.1848	0.028	0.7733	-0.6314	0.07454	FALSE	FALSE	FALSE	FALSE	FALSE	FALSE	FALSE	FALSE	FALSE	FALSE	63.6349	-0.2025	0.6695	-0.8938	0.0001452	371.6154	-0.1053	0.7738	95.7228	0.2451	0.1962	FALSE	TRUE	FALSE	TRUE	FALSE	FALSE	2
986	chr2L	4822361	4822517	157	*	54.14442	4822447	0.2596	0.2136	0.2944	0.2324	57.0501	-0.2838	0.4642	-0.3546	0.2676	0.192	0.8641	0.1211	0.8496	FALSE	FALSE	FALSE	FALSE	FALSE	FALSE	FALSE	FALSE	FALSE	FALSE	24.4879	0.284	0.6238	-0.2563	0.4368	83.6554	-0.0202	1	26.9314	0.2741	0.5434	FALSE	FALSE	FALSE	FALSE	FALSE	TRUE	0
987	chr2L	4823588	4824243	656	*	154.09265	4824105	0.32	0.2038	0.3882	0.088	333.2668	-0.6453	0.001061	-2.1422	1.22E-31	0.2797	0.2385	-1.2171	2.69E-10	FALSE	FALSE	TRUE	FALSE	FALSE	FALSE	FALSE	FALSE	FALSE	FALSE	96.0253	-0.1147	0.6636	-2.7766	1.68E-40	540.7849	0.1433	0.7831	240.9238	0.3744	0.002484	TRUE	TRUE	FALSE	FALSE	TRUE	FALSE	1
988	chr2L	4829210	4829325	116	*	21.43713	4829280	0.2419	0.2493	0.2681	0.2407	23.159	0.0601	0.909	-0.1957	0.7632	0.169	1	-0.0868	0.7914	FALSE	FALSE	FALSE	FALSE	FALSE	FALSE	FALSE	FALSE	FALSE	FALSE	8.6202	-0.5033	0.924	-0.7362	0.0872	48.628	0.1238	0.9176	13.4855	0.0679	1	FALSE	FALSE	FALSE	FALSE	FALSE	TRUE	0
989	chr2L	4830444	4830798	355	*	114.25593	4830721	0.2883	0.2115	0.3142	0.186	99.995	-0.4538	0.08673	-0.7523	0.001274	0.1205	0.9807	-0.178	0.8529	FALSE	FALSE	FALSE	FALSE	FALSE	FALSE	FALSE	FALSE	FALSE	FALSE	33.0166	-0.368	0.3603	-0.7645	0.0007021	162.7119	0.1672	0.7114	60.8687	0.0468	0.7187	FALSE	FALSE	FALSE	TRUE	FALSE	FALSE	0
990	chr2L	4837904	4838074	171	*	96.90768	4837999	0.2995	0.2013	0.3322	0.167	55.7198	-0.5735	0.09078	-1.0065	0.0006898	0.161	0.9118	-0.272	0.5994	FALSE	FALSE	FALSE	FALSE	FALSE	FALSE	FALSE	FALSE	FALSE	FALSE	23.3808	-0.1256	0.8154	-0.1995	0.4923	79.512	0.2101	0.7052	39.2125	0.1871	0.7966	FALSE	FALSE	FALSE	TRUE	FALSE	FALSE	1
991	chr2L	4838230	4838441	212	*	139.49318	4838353	0.2812	0.2154	0.3737	0.1297	72.9965	-0.3825	0.2639	-1.5206	1.92E-08	0.4098	0.4196	-0.7282	0.03111	FALSE	FALSE	FALSE	FALSE	FALSE	FALSE	FALSE	FALSE	FALSE	FALSE	26.658	0.1258	0.8165	-0.9634	4.75E-05	116.581	0.2913	0.5117	57.6341	0.239	0.3002	FALSE	FALSE	FALSE	TRUE	FALSE	FALSE	0
992	chr2L	4838774	4839086	313	*	132.73991	4838887	0.3249	0.1876	0.3494	0.1381	84.548	-0.7931	0.0004815	-1.3438	1.03E-09	0.0998	1	-0.451	0.1515	FALSE	FALSE	FALSE	FALSE	FALSE	FALSE	FALSE	FALSE	FALSE	FALSE	35.4453	-0.0836	0.8613	-0.8262	0.0002606	123.4264	0.0148	0.9611	67.9051	-0.136	0.5656	FALSE	FALSE	FALSE	TRUE	FALSE	FALSE	0
993	chr2L	4846733	4846983	251	*	146.40373	4846860	0.2194	0.2694	0.2377	0.2735	67.653	0.2801	0.4025	0.1786	0.5923	0.1242	1	0.0227	1	FALSE	FALSE	FALSE	FALSE	FALSE	FALSE	FALSE	FALSE	FALSE	FALSE	23.9763	0.2324	0.6846	0.5986	0.04103	117.1183	-0.1649	0.7412	38.9953	-0.0156	1	FALSE	FALSE	FALSE	TRUE	FALSE	FALSE	0
994	chr2L	4847258	4847370	113	*	38.51532	4847314	0.2247	0.2772	0.2168	0.2813	24.2725	0.2902	0.6252	0.3747	0.4663	-0.0537	1	0.0307	0.9973	FALSE	FALSE	FALSE	FALSE	FALSE	FALSE	FALSE	FALSE	FALSE	FALSE	8.8622	0.5625	0.7185	0.4353	0.3924	49.5666	0.0494	1	16.5892	-0.0215	1	FALSE	FALSE	FALSE	TRUE	FALSE	FALSE	0
995	chr2L	4847680	4847822	143	*	24.55685	4847752	0.2661	0.3228	0.1763	0.2348	18.2998	0.2817	0.6563	0.3678	0.5401	-0.5387	1	-0.4525	0.5065	FALSE	FALSE	FALSE	FALSE	FALSE	FALSE	FALSE	FALSE	FALSE	FALSE	5.8069	-0.3913	1	-0.1105	0.951	33.6694	0.0711	0.964	10.364	0.2286	1	FALSE	FALSE	FALSE	TRUE	FALSE	FALSE	0
996	chr2L	4850359	4850456	98	*	49.31244	4850419	0.2211	0.2851	0.2412	0.2526	21.5906	0.378	0.5799	0.0797	0.8934	0.1255	1	-0.1728	0.8409	FALSE	FALSE	FALSE	FALSE	FALSE	FALSE	FALSE	FALSE	FALSE	FALSE	4.3436	-0.4516	1	-0.0926	1	39.2139	-0.3326	0.6695	9.962	-0.0208	1	FALSE	FALSE	FALSE	TRUE	FALSE	FALSE	1
997	chr2L	4850614	4850682	69	*	24.00347	4850642	0.265	0.2615	0.2612	0.2123	14.3175	-0.007	1	-0.3626	0.5503	0.0355	1	-0.3202	0.7493	FALSE	FALSE	FALSE	FALSE	FALSE	FALSE	FALSE	FALSE	FALSE	FALSE	4.8618	0.3082	1	0.3331	0.6876	27.3389	0.0397	1	9.4248	-0.3397	1	FALSE	FALSE	FALSE	TRUE	FALSE	FALSE	0
998	chr2L	4852672	4852939	268	*	37.3165	4852720	0.2017	0.3054	0.1978	0.2951	33.2188	0.5918	0.139	0.5468	0.1644	-0.0037	1	-0.0487	0.9351	FALSE	FALSE	FALSE	FALSE	FALSE	FALSE	FALSE	FALSE	FALSE	FALSE	11.0052	-0.3966	1	0.0414	0.9241	55.406	-0.6077	0.3353	14.2495	0.292	0.8544	FALSE	FALSE	FALSE	TRUE	FALSE	FALSE	0
999	chr2L	4853171	4853364	194	*	46.49612	4853271	0.1818	0.2749	0.2647	0.2787	30.3159	0.5585	0.2561	0.0795	0.8839	0.4932	0.9871	0.0142	1	FALSE	FALSE	FALSE	FALSE	FALSE	FALSE	FALSE	FALSE	FALSE	FALSE	11.6343	-0.3486	1	-0.059	0.9334	61.5467	0.1808	0.8431	14.3631	-0.161	1	FALSE	FALSE	FALSE	FALSE	TRUE	FALSE	0
1000	chr2L	4868506	4868643	138	*	35.72131	4868545	0.3025	0.2654	0.2664	0.1656	18.5593	-0.2266	0.8513	-0.6976	0.1814	-0.199	1	-0.67	0.3105	FALSE	FALSE	FALSE	FALSE	FALSE	FALSE	FALSE	FALSE	FALSE	FALSE	7.0854	-0.4343	1	-0.5387	0.4077	17.7731	-0.9234	0.6373	18.6386	-0.2934	0.6656	FALSE	FALSE	FALSE	FALSE	TRUE	FALSE	0
1001	chr2L	4878391	4878469	79	*	18.84568	4878440	0.3396	0.1695	0.3324	0.1586	12.1396	-0.9777	0.1379	-1.0944	0.06644	-0.0314	1	-0.148	0.9584	FALSE	FALSE	FALSE	FALSE	FALSE	FALSE	FALSE	FALSE	FALSE	FALSE	6.6809	-0.0025	1	0.3658	0.573	21.0327	-0.4823	1	7.8486	-0.5357	1	FALSE	FALSE	FALSE	FALSE	FALSE	TRUE	0
1002	chr2L	4880324	4880453	130	*	25.98338	4880383	0.2622	0.2334	0.2643	0.2401	22.0501	-0.1545	0.7912	-0.1978	0.7355	0.077	1	0.0337	1	FALSE	FALSE	FALSE	FALSE	FALSE	FALSE	FALSE	FALSE	FALSE	FALSE	8.5679	0.2187	1	-0.0777	0.898	31.1467	-0.6497	0.4724	12.6499	-0.4187	0.7035	FALSE	FALSE	FALSE	FALSE	FALSE	TRUE	0
1003	chr2L	4882498	4882610	113	*	35.3679	4882556	0.3025	0.2331	0.3585	0.1059	20.1421	-0.3964	0.467	-1.7438	0.0001185	0.1988	1	-1.1486	0.04244	FALSE	FALSE	FALSE	FALSE	FALSE	FALSE	FALSE	FALSE	FALSE	FALSE	11.4222	0.334	1	-0.0189	1	33.4132	-0.1537	0.9283	15.0455	-0.1723	1	FALSE	FALSE	FALSE	TRUE	FALSE	FALSE	1
1004	chr2L	4883050	4883147	98	*	72.36729	4883100	0.2452	0.2239	0.2854	0.2455	24.4237	-0.1414	0.8043	-0.2198	0.6914	0.23	1	0.1516	0.8835	FALSE	FALSE	FALSE	FALSE	FALSE	FALSE	FALSE	FALSE	FALSE	FALSE	9.5923	0.8279	0.3941	0.2602	0.6273	36.5527	0.1595	0.9135	16.5082	-0.0689	1	FALSE	FALSE	FALSE	TRUE	FALSE	FALSE	0
1005	chr2L	4883316	4883393	78	*	18.80989	4883351	0.3606	0.2377	0.2282	0.1734	14.7101	-0.5895	0.4461	-0.3998	0.5792	-0.6698	1	-0.48	0.6545	FALSE	FALSE	FALSE	FALSE	FALSE	FALSE	FALSE	FALSE	FALSE	FALSE	5.2273	-0.8223	1	-1.0968	0.04947	19.7456	-0.4098	0.7463	7.9877	0.5955	1	FALSE	FALSE	FALSE	TRUE	FALSE	FALSE	0
1006	chr2L	4889403	4889925	523	*	226.47438	4889571	0.3037	0.1706	0.4119	0.1138	321.0074	-0.8261	1.88E-05	-1.861	1.02E-24	0.4417	0.04647	-0.5932	0.006862	FALSE	FALSE	FALSE	FALSE	FALSE	FALSE	FALSE	FALSE	FALSE	FALSE	96.8517	0.2668	0.3125	-3.24	1.12E-58	474.5382	0.36	0.4665	219.7838	0.1933	0.1969	FALSE	FALSE	FALSE	TRUE	FALSE	FALSE	0
1007	chr2L	4891727	4892403	677	*	284.78235	4891972	0.2505	0.2261	0.3148	0.2087	334.6307	-0.1525	0.6204	-0.5969	0.006328	0.3275	0.2212	-0.1168	0.7429	FALSE	FALSE	FALSE	FALSE	FALSE	FALSE	FALSE	FALSE	FALSE	FALSE	108.2939	0.18	0.4806	-1.0657	4.71E-09	550.11	-0.0957	0.8001	185.5603	0.0039	0.8222	FALSE	FALSE	FALSE	TRUE	FALSE	FALSE	0
1008	chr2L	4893205	4893413	209	*	29.49451	4893274	0.3079	0.1315	0.4359	0.1248	50.2413	-1.2345	8.36E-05	-1.807	5.49E-10	0.4979	0.281	-0.0745	1	TRUE	FALSE	FALSE	FALSE	FALSE	FALSE	FALSE	FALSE	FALSE	FALSE	21.202	0.8279	0.01245	-1.3127	3.80E-06	70.2089	0.3228	0.7573	30.4409	0.0912	0.9962	FALSE	FALSE	FALSE	FALSE	TRUE	FALSE	0
1009	chr2L	4898472	4898537	66	*	16.12324	4898524	0.3127	0.213	0.262	0.2123	14.4874	-0.5406	0.433	-0.3509	0.6048	-0.2103	1	-0.0205	1	FALSE	FALSE	FALSE	FALSE	FALSE	FALSE	FALSE	FALSE	FALSE	FALSE	5.0104	0.3061	1	-0.7763	0.218	18.3503	-0.2461	1	8.4393	0.2061	1	FALSE	FALSE	FALSE	FALSE	TRUE	FALSE	0
1010	chr2L	4902306	4902856	551	*	88.588	4902518	0.2435	0.163	0.3368	0.2566	100.256	-0.5764	0.1001	-0.4113	0.2175	0.4805	0.3581	0.6456	0.1606	FALSE	FALSE	FALSE	FALSE	FALSE	FALSE	FALSE	FALSE	FALSE	FALSE	29.5084	0.3606	0.5032	-2.0403	5.65E-12	111.3876	0.1655	0.8368	97.2777	0.7613	0.0002345	FALSE	FALSE	FALSE	FALSE	FALSE	TRUE	0
1011	chr2L	4906690	4906871	182	*	85.50203	4906784	0.1727	0.2329	0.1845	0.4098	38.7772	0.4155	0.3354	1.1082	0.001583	0.1186	1	0.8112	0.03268	FALSE	FALSE	FALSE	FALSE	FALSE	FALSE	FALSE	FALSE	FALSE	FALSE	9.4636	0.2976	1	-0.8611	0.0517	57.2344	-0.4154	0.3983	20.2367	0.145	1	FALSE	FALSE	FALSE	TRUE	FALSE	FALSE	0
1012	chr2L	4945536	4945667	132	*	53.85818	4945609	0.186	0.281	0.2892	0.2437	21.647	0.5896	0.2883	-0.2255	0.6829	0.6225	0.6484	-0.1926	0.7928	FALSE	FALSE	FALSE	FALSE	FALSE	FALSE	FALSE	FALSE	FALSE	FALSE	7.5248	-0.0217	1	0.1804	0.8719	49.5936	-0.0986	0.9288	13.3847	0.3364	0.8391	FALSE	FALSE	FALSE	TRUE	FALSE	FALSE	0
1013	chr2L	4946152	4946409	258	*	40.41125	4946340	0.2281	0.2873	0.2115	0.2731	33.3657	0.3347	0.4705	0.3369	0.4776	-0.0966	1	-0.0944	0.8914	FALSE	FALSE	FALSE	FALSE	FALSE	FALSE	FALSE	FALSE	FALSE	FALSE	12.1215	-0.0596	1	-0.1752	0.7281	56.9468	-0.3796	0.5185	21.5852	-0.046	1	FALSE	FALSE	FALSE	TRUE	FALSE	FALSE	0
1014	chr2L	4949694	4949936	243	*	51.84445	4949878	0.2164	0.3328	0.222	0.2288	35.6163	0.618	0.1384	0.0579	0.9153	0.0059	1	-0.5542	0.2251	FALSE	FALSE	FALSE	FALSE	FALSE	FALSE	FALSE	FALSE	FALSE	FALSE	9.9689	-0.013	1	0.494	0.2291	67.2527	-0.2514	0.7498	16.3348	-0.1167	1	FALSE	FALSE	FALSE	TRUE	FALSE	FALSE	0
1015	chr2L	4955417	4955631	215	*	130.38585	4955488	0.1988	0.3268	0.1994	0.275	45.0052	0.7021	0.02879	0.4837	0.1511	-0.031	1	-0.2494	0.6279	FALSE	FALSE	FALSE	FALSE	FALSE	FALSE	FALSE	FALSE	FALSE	FALSE	11.7079	-0.5061	1	0.1533	0.755	86.0349	-0.5253	0.4263	23.3612	0.1064	1	FALSE	FALSE	FALSE	TRUE	FALSE	FALSE	0
1016	chr2L	4967670	4967889	220	*	127.03539	4967810	0.2473	0.2816	0.266	0.2051	65.5076	0.1796	0.6483	-0.4015	0.2015	0.1241	1	-0.457	0.3083	FALSE	FALSE	FALSE	FALSE	FALSE	FALSE	FALSE	FALSE	FALSE	FALSE	25.3833	0.025	0.9732	-0.0048	0.944	113.8143	0.0246	0.9381	46.3637	0.2616	0.4556	FALSE	FALSE	FALSE	TRUE	FALSE	FALSE	0
1017	chr2L	4968860	4969044	185	*	86.31351	4968975	0.283	0.3112	0.2589	0.147	42.8422	0.1318	0.8499	-0.8049	0.0873	-0.1326	1	-1.0693	0.04173	FALSE	FALSE	FALSE	FALSE	FALSE	FALSE	FALSE	FALSE	FALSE	FALSE	15.5641	0.4199	0.6184	0.1824	0.646	101.6305	-0.2252	0.6928	33.4714	0.1253	0.8119	FALSE	FALSE	FALSE	TRUE	FALSE	FALSE	1
1018	chr2L	4971153	4971549	397	*	141.62535	4971447	0.2865	0.259	0.2643	0.1902	86.8927	-0.1558	0.6823	-0.4859	0.09733	-0.1168	1	-0.4469	0.3764	FALSE	FALSE	FALSE	FALSE	FALSE	FALSE	FALSE	FALSE	FALSE	FALSE	37.4656	-0.0773	1	0.3552	0.2308	132.4228	0.0904	0.8495	59.4983	0.2917	0.213	FALSE	FALSE	FALSE	TRUE	FALSE	FALSE	1
1019	chr2L	4971688	4971760	73	*	15.33969	4971721	0.2428	0.2316	0.3506	0.175	14.0691	-0.0254	0.9987	-0.9857	0.06269	0.5371	1	-0.4232	0.7081	FALSE	FALSE	FALSE	FALSE	FALSE	FALSE	FALSE	FALSE	FALSE	FALSE	6.2318	-0.0099	1	-0.0204	1	22.6637	-0.0848	1	13.3723	-0.0555	1	FALSE	FALSE	FALSE	TRUE	FALSE	FALSE	0
1020	chr2L	4973921	4974038	118	*	56.74118	4973968	0.2878	0.2672	0.211	0.234	28.1639	-0.0912	0.8371	0.0844	0.882	-0.387	1	-0.2115	0.7759	FALSE	FALSE	FALSE	FALSE	FALSE	FALSE	FALSE	FALSE	FALSE	FALSE	8.6742	0.2649	1	0.318	0.5358	48.7966	-0.4726	0.4263	19.9605	0.6943	0.1267	FALSE	FALSE	FALSE	TRUE	FALSE	FALSE	0
1021	chr2L	4976920	4977085	166	*	121.86504	4977002	0.2655	0.2349	0.2768	0.2227	50.9257	-0.1886	0.6148	-0.3227	0.3167	0.0478	1	-0.0862	0.9108	FALSE	FALSE	FALSE	FALSE	FALSE	FALSE	FALSE	FALSE	FALSE	FALSE	20.3246	-0.0826	1	-0.4708	0.1235	94.9448	0.0757	0.883	38.4665	0.2725	0.5827	FALSE	FALSE	FALSE	TRUE	FALSE	FALSE	0
1022	chr2L	4977231	4977576	346	*	99.27387	4977318	0.2381	0.293	0.205	0.2639	61.9429	0.2814	0.4361	0.3421	0.295	-0.2109	0.8734	-0.1501	0.7606	FALSE	FALSE	FALSE	FALSE	FALSE	FALSE	FALSE	FALSE	FALSE	FALSE	24.7745	-0.1107	0.8687	-0.0547	0.842	114.1677	-0.3242	0.5579	36.0766	0.0302	1	FALSE	FALSE	FALSE	TRUE	FALSE	FALSE	0
1023	chr2L	4981215	4981370	156	*	144.89857	4981312	0.2554	0.2717	0.1995	0.2733	52.2509	0.0873	0.8649	0.4467	0.2153	-0.364	0.6223	-0.0046	1	FALSE	FALSE	FALSE	FALSE	FALSE	FALSE	FALSE	FALSE	FALSE	FALSE	19.1245	-0.1682	1	0.3782	0.1978	100.8668	0.1626	0.7965	28.9578	0.0113	1	FALSE	FALSE	FALSE	TRUE	FALSE	FALSE	1
1024	chr2L	4981514	4981680	167	*	127.82149	4981602	0.2521	0.2878	0.2195	0.2406	53.3038	0.1854	0.6489	0.1204	0.761	-0.1815	0.9368	-0.2465	0.6292	FALSE	FALSE	FALSE	FALSE	FALSE	FALSE	FALSE	FALSE	FALSE	FALSE	24.6175	-0.1226	0.8509	0.4671	0.1394	98.199	0.1031	0.8876	32.978	-0.0625	0.9187	FALSE	FALSE	FALSE	TRUE	FALSE	FALSE	0
1025	chr2L	4981820	4981892	73	*	20.64514	4981852	0.2634	0.2118	0.2989	0.2259	14.1115	-0.2882	0.7867	-0.4079	0.5018	0.18	1	0.0604	1	FALSE	FALSE	FALSE	FALSE	FALSE	FALSE	FALSE	FALSE	FALSE	FALSE	4.0117	-0.643	1	-0.4464	0.8709	22.3193	0.1203	1	6.367	-0.7159	0.809	FALSE	FALSE	FALSE	TRUE	FALSE	FALSE	0
1026	chr2L	4991520	4991686	167	*	28.96024	4991600	0.2477	0.2109	0.3242	0.2172	28.0331	-0.2174	0.667	-0.601	0.2048	0.4059	1	0.0223	0.896	FALSE	FALSE	FALSE	FALSE	FALSE	FALSE	FALSE	FALSE	FALSE	FALSE	11.1679	0.1055	1	-0.5245	0.1771	41.5529	0.2384	0.8565	24.3165	0.2436	0.8962	FALSE	FALSE	FALSE	FALSE	FALSE	TRUE	0
1027	chr2L	4995645	4996034	390	*	28.4666	4995952	0.2459	0.1361	0.4618	0.1561	82.1914	-0.8427	0.04747	-1.5805	1.07E-05	0.909	0.08439	0.1712	0.8462	FALSE	FALSE	FALSE	FALSE	FALSE	FALSE	FALSE	FALSE	FALSE	FALSE	25.0597	0.2404	0.6198	-1.7749	2.64E-11	88.5083	0.3755	0.7682	52.3603	0.1757	0.523	FALSE	FALSE	FALSE	TRUE	FALSE	FALSE	0
1028	chr2L	4998127	4998213	87	*	19.80703	4998165	0.2881	0.2182	0.3173	0.1764	26.5251	-0.407	0.3897	-0.9008	0.03038	0.1566	1	-0.3371	0.6658	FALSE	FALSE	FALSE	FALSE	FALSE	FALSE	FALSE	FALSE	FALSE	FALSE	12.4352	-0.0275	1	-0.632	0.1274	38.9286	-0.1058	0.9422	19.6373	0.1444	0.9286	FALSE	FALSE	FALSE	TRUE	FALSE	FALSE	0
1029	chr2L	5000017	5000538	522	*	226.87355	5000416	0.2644	0.2111	0.3247	0.1998	261.2227	-0.3243	0.1097	-0.6996	3.58E-05	0.2917	0.1699	-0.0835	0.8314	FALSE	FALSE	FALSE	FALSE	FALSE	FALSE	FALSE	FALSE	FALSE	FALSE	86.4019	0.0503	0.7453	-2.1662	7.13E-33	434.2527	0.1116	0.6967	162.1027	0.086	0.6496	FALSE	TRUE	FALSE	TRUE	FALSE	FALSE	0
1030	chr2L	5000689	5001027	339	*	242.25989	5000791	0.2624	0.203	0.3356	0.199	209.7325	-0.3685	0.1198	-0.7585	0.0001196	0.3525	0.152	-0.0374	0.8858	FALSE	FALSE	FALSE	FALSE	FALSE	FALSE	FALSE	FALSE	FALSE	FALSE	55.9643	0.2484	0.4149	-2.1673	6.81E-24	316.3169	0.0794	0.8137	115.7027	0.0305	0.7559	FALSE	FALSE	FALSE	TRUE	FALSE	FALSE	0
1031	chr2L	5001135	5001226	92	*	29.99772	5001184	0.2603	0.2204	0.2864	0.2329	29.2058	-0.2404	0.6525	-0.3041	0.4988	0.1347	1	0.0709	0.9416	FALSE	FALSE	FALSE	FALSE	FALSE	FALSE	FALSE	FALSE	FALSE	FALSE	10.4931	0.0679	1	-0.5858	0.1828	49.3041	0.1927	0.8682	15.3974	0.4307	0.5428	FALSE	FALSE	FALSE	TRUE	FALSE	FALSE	0
1032	chr2L	5001339	5001461	123	*	44.20365	5001391	0.3095	0.1812	0.3119	0.1974	46.168	-0.7627	0.02717	-0.6538	0.04652	0.0079	1	0.1167	0.8811	FALSE	FALSE	FALSE	FALSE	FALSE	FALSE	FALSE	FALSE	FALSE	FALSE	15.5813	-0.4583	0.5264	-0.9428	0.001079	62.5964	0.0784	1	23.9549	-0.3157	0.6168	FALSE	FALSE	FALSE	FALSE	TRUE	FALSE	0
1033	chr2L	5003805	5003899	95	*	26.72628	5003834	0.23	0.2544	0.2972	0.2184	21.9361	0.1446	0.8238	-0.4436	0.3444	0.3604	0.9801	-0.2277	0.8064	FALSE	FALSE	FALSE	FALSE	FALSE	FALSE	FALSE	FALSE	FALSE	FALSE	8.0618	-0.0686	1	0.2002	0.7458	35.8153	0.3141	0.6703	14.7306	0.1138	1	FALSE	FALSE	FALSE	FALSE	TRUE	FALSE	0
1034	chr2L	5004057	5004173	117	*	22.19553	5004116	0.2862	0.1996	0.2392	0.2751	24.0229	-0.5095	0.3091	0.1422	0.8036	-0.2115	1	0.4402	0.517	FALSE	FALSE	FALSE	FALSE	FALSE	FALSE	FALSE	FALSE	FALSE	FALSE	9.6772	0.2037	1	-0.2844	0.5662	31.3627	0.1186	1	16.1299	0.312	0.8404	FALSE	FALSE	FALSE	FALSE	TRUE	FALSE	0
1035	chr2L	5009370	5009536	167	*	103.90403	5009482	0.2702	0.2199	0.3127	0.1973	43.1616	-0.3071	0.4854	-0.6561	0.06095	0.2013	1	-0.1477	0.8505	FALSE	FALSE	FALSE	FALSE	FALSE	FALSE	FALSE	FALSE	FALSE	FALSE	17.1787	-0.1444	1	0.002	0.9081	64.4469	-0.0507	0.9919	22.7784	-0.0685	1	FALSE	FALSE	FALSE	FALSE	FALSE	TRUE	0
1036	chr2L	5009648	5009940	293	*	108.17744	5009723	0.2681	0.2401	0.3113	0.1805	66.128	-0.179	0.6822	-0.7843	0.006866	0.2001	0.8593	-0.4052	0.448	FALSE	FALSE	FALSE	FALSE	FALSE	FALSE	FALSE	FALSE	FALSE	FALSE	25.7066	0.2879	0.5398	0.1688	0.5675	95.6117	0.1382	0.8353	44.5493	0.2501	0.5087	FALSE	FALSE	FALSE	TRUE	FALSE	FALSE	0
1037	chr2L	5010058	5010120	63	*	15.86001	5010094	0.27	0.2592	0.281	0.1898	13.7374	-0.1062	0.9174	-0.592	0.5737	0.002	1	-0.4838	0.7119	FALSE	FALSE	FALSE	FALSE	FALSE	FALSE	FALSE	FALSE	FALSE	FALSE	7.6108	0.1769	1	0.8809	0.06508	22.3938	0.3832	0.6851	9.2257	0.0765	1	FALSE	FALSE	FALSE	TRUE	FALSE	FALSE	0
1038	chr2L	5010755	5010864	110	*	24.85142	5010811	0.3432	0.2901	0.1369	0.2299	15.4498	-0.2433	0.7121	0.647	0.3898	-1.246	0.303	-0.3557	0.7117	FALSE	FALSE	FALSE	FALSE	FALSE	FALSE	FALSE	FALSE	FALSE	FALSE	7.5463	-0.597	1	-0.1466	0.8863	36.2464	0.0864	0.9491	14.4593	-0.2583	0.8889	FALSE	FALSE	FALSE	TRUE	FALSE	FALSE	0
1039	chr2L	5011026	5011150	125	*	65.54462	5011083	0.2511	0.3115	0.1575	0.2799	27.3735	0.2932	0.5195	0.8897	0.03343	-0.7452	0.4875	-0.1488	0.8007	FALSE	FALSE	FALSE	FALSE	FALSE	FALSE	FALSE	FALSE	FALSE	FALSE	8.8185	0.1305	1	-0.3853	0.4363	63.7455	0.1096	0.9137	14.4708	-0.213	1	FALSE	FALSE	FALSE	TRUE	FALSE	FALSE	0
1040	chr2L	5011275	5011386	112	*	23.71356	5011304	0.2505	0.2611	0.2227	0.2657	18.6731	0.0213	1	0.2264	0.7108	-0.1989	1	0.0061	1	FALSE	FALSE	FALSE	FALSE	FALSE	FALSE	FALSE	FALSE	FALSE	FALSE	7.9897	0.0177	1	0.1407	0.8451	28.9143	-0.2588	0.7682	7.9272	-0.2642	1	FALSE	FALSE	FALSE	TRUE	FALSE	FALSE	0
1041	chr2L	5025959	5026042	84	*	27.65553	5025997	0.2902	0.2779	0.1851	0.2468	11.7822	-0.0738	1	0.3816	0.6502	-0.6392	1	-0.1839	0.9072	FALSE	FALSE	FALSE	FALSE	FALSE	FALSE	FALSE	FALSE	FALSE	FALSE	3.9818	-0.3672	1	-0.1463	1	16.4088	-0.1317	1	8.1517	0.0749	1	FALSE	FALSE	FALSE	FALSE	TRUE	FALSE	0
1042	chr2L	5027414	5027616	203	*	49.3352	5027543	0.2754	0.195	0.3236	0.206	33.2666	-0.5102	0.2596	-0.6234	0.1152	0.1848	1	0.0716	0.9581	FALSE	FALSE	FALSE	FALSE	FALSE	FALSE	FALSE	FALSE	FALSE	FALSE	14.2402	-0.757	0.2433	-0.1117	0.682	62.8133	0.3409	0.802	37.062	0.1637	0.7951	FALSE	FALSE	FALSE	TRUE	FALSE	FALSE	0
1043	chr2L	5029428	5029603	176	*	27.0633	5029503	0.2712	0.1927	0.29	0.2461	22.7962	-0.4953	0.3601	-0.275	0.425	0.1044	1	0.3247	0.5833	FALSE	FALSE	FALSE	FALSE	FALSE	FALSE	FALSE	FALSE	FALSE	FALSE	12.1457	-0.0345	1	-0.0932	0.8658	32.7928	0.0715	1	23.5621	-0.0602	1	FALSE	FALSE	FALSE	TRUE	FALSE	FALSE	0
1044	chr2L	5036845	5036924	80	*	17.20041	5036885	0.3514	0.1904	0.2301	0.2281	11.5907	-0.8587	0.2008	-0.0426	0.646	-0.5743	1	0.2418	1	FALSE	FALSE	FALSE	FALSE	FALSE	FALSE	FALSE	FALSE	FALSE	FALSE	4.8145	-0.2974	1	0.2364	0.8067	18.6658	-0.2894	1	6.8803	0.1387	1	FALSE	FALSE	FALSE	TRUE	FALSE	FALSE	0
1045	chr2L	5037371	5037556	186	*	51.5091	5037439	0.1758	0.3265	0.2084	0.2893	28.7785	0.9065	0.05425	0.4807	0.3214	0.2528	1	-0.1731	0.8189	FALSE	FALSE	FALSE	FALSE	FALSE	FALSE	FALSE	FALSE	FALSE	FALSE	7.5183	-0.2893	1	-0.2088	0.8189	48.6049	-1.0655	0.1507	12.2724	0.6702	0.2732	FALSE	TRUE	FALSE	TRUE	FALSE	FALSE	0
1046	chr2L	5037680	5037812	133	*	40.08218	5037739	0.2188	0.2835	0.248	0.2498	20.3314	0.3664	0.5277	-0.048	0.9427	0.2119	1	-0.2025	0.9076	FALSE	FALSE	FALSE	FALSE	FALSE	FALSE	FALSE	FALSE	FALSE	FALSE	7.3841	-0.8287	0.8593	-1.1944	0.004884	36.0177	-0.2146	0.8848	9.0572	-0.2988	1	FALSE	FALSE	FALSE	TRUE	FALSE	FALSE	0
1047	chr2L	5042067	5042184	118	*	31.0506	5042124	0.2901	0.2553	0.2628	0.1918	25.2558	-0.2148	0.7157	-0.4567	0.3539	-0.1772	1	-0.4191	0.5555	FALSE	FALSE	FALSE	FALSE	FALSE	FALSE	FALSE	FALSE	FALSE	FALSE	9.3928	0.0046	1	-0.9529	0.02338	47.6975	-0.0018	1	15.2895	-0.6335	0.2201	FALSE	FALSE	FALSE	FALSE	TRUE	FALSE	0
1048	chr2L	5043084	5043326	243	*	241.51494	5043237	0.267	0.2461	0.2729	0.2141	108.1246	-0.129	0.6763	-0.3576	0.1321	0.0289	0.8582	-0.1996	0.5774	FALSE	FALSE	FALSE	FALSE	FALSE	FALSE	FALSE	FALSE	FALSE	FALSE	39.322	0.1621	0.7374	-0.1343	0.6518	183.6082	0.1701	0.7228	58.5029	-0.0297	0.861	FALSE	FALSE	FALSE	TRUE	FALSE	FALSE	0
1049	chr2L	5043622	5043741	120	*	83.47824	5043674	0.2481	0.2193	0.2585	0.2741	38.5122	-0.1771	0.7108	0.0443	0.8658	0.0935	1	0.3149	0.5645	FALSE	FALSE	FALSE	FALSE	FALSE	FALSE	FALSE	FALSE	FALSE	FALSE	23.852	0.2778	0.5916	0.3823	0.1911	79.7884	0.1579	0.7872	23.2023	0.2677	0.8495	FALSE	FALSE	FALSE	TRUE	FALSE	FALSE	0
1050	chr2L	5043872	5043954	83	*	26.4039	5043913	0.2645	0.2092	0.2926	0.2336	22.8567	-0.3337	0.5873	-0.2982	0.5827	0.1242	1	0.1597	0.8779	FALSE	FALSE	FALSE	FALSE	FALSE	FALSE	FALSE	FALSE	FALSE	FALSE	13.6332	0.0172	1	0.5728	0.1239	44.0433	0.204	0.7866	16.4838	-0.0247	1	FALSE	FALSE	FALSE	TRUE	FALSE	FALSE	0
1051	chr2L	5044328	5044495	168	*	25.20103	5044435	0.2367	0.2326	0.2058	0.3249	32.9033	-0.0258	1	0.6736	0.1306	-0.222	1	0.4774	0.4578	FALSE	FALSE	FALSE	FALSE	FALSE	FALSE	FALSE	FALSE	FALSE	FALSE	12.6933	-0.0597	1	0.0071	0.9858	44.5257	-0.0076	1	16.3881	0.269	1	FALSE	FALSE	FALSE	TRUE	FALSE	FALSE	0
1052	chr2L	5046208	5046413	206	*	19.88244	5046357	0.1856	0.1469	0.1595	0.508	33.3164	-0.2928	0.5975	1.6823	2.70E-05	-0.1869	1	1.7881	9.40E-06	FALSE	FALSE	FALSE	FALSE	FALSE	FALSE	FALSE	FALSE	FALSE	TRUE	9.49	0.5665	1	0.2905	0.5079	31.5816	-0.1013	0.9518	12.0105	-0.4412	1	FALSE	FALSE	FALSE	FALSE	FALSE	TRUE	0
1053	chr2L	5052675	5052887	213	*	150.51921	5052772	0.2566	0.2645	0.2638	0.2151	82.6961	0.0492	0.8954	-0.292	0.2893	0.043	1	-0.2982	0.4616	FALSE	FALSE	FALSE	FALSE	FALSE	FALSE	FALSE	FALSE	FALSE	FALSE	26.5375	-0.1951	0.7337	-0.3473	0.2292	156.0444	-0.0069	1	46.4429	0.0293	1	FALSE	TRUE	FALSE	TRUE	FALSE	FALSE	1
1054	chr2L	5053425	5054002	578	*	58.06415	5053592	0.291	0.2779	0.2882	0.1429	147.6197	-0.068	0.873	-1.0051	0.0001113	-0.0142	0.8632	-0.9513	0.0003555	FALSE	FALSE	FALSE	FALSE	FALSE	FALSE	FALSE	FALSE	FALSE	FALSE	50.5302	0.1029	1	-0.8104	9.22E-05	220.676	-0.1271	0.9074	79.298	-0.0247	0.7824	FALSE	FALSE	FALSE	TRUE	FALSE	FALSE	2
1055	chr2L	5055028	5055389	362	*	164.21849	5055157	0.2808	0.2286	0.2861	0.2046	145.1831	-0.3037	0.1203	-0.479	0.01735	0.0172	0.8468	-0.1581	0.6412	FALSE	FALSE	FALSE	FALSE	FALSE	FALSE	FALSE	FALSE	FALSE	FALSE	59.4819	0.3304	0.2333	-0.0311	1	274.9735	-0.0931	0.7481	121.1074	0.2068	0.269	TRUE	TRUE	FALSE	TRUE	FALSE	FALSE	1
1056	chr2L	5059703	5059862	160	*	89.76459	5059784	0.2166	0.3019	0.2159	0.2655	37.3388	0.4785	0.1961	0.2777	0.4794	0.0121	1	-0.1887	0.759	FALSE	FALSE	FALSE	FALSE	FALSE	FALSE	FALSE	FALSE	FALSE	FALSE	13.1984	-0.2719	1	0.2399	0.5764	78.2683	-0.0887	0.8722	21.7275	0.0689	1	FALSE	FALSE	FALSE	FALSE	FALSE	TRUE	1
1057	chr2L	5068855	5068989	135	*	15.57179	5068898	0.3551	0.1174	0.4462	0.0813	18.9816	-1.5782	0.001545	-2.4396	3.66E-07	0.3514	1	-0.51	0.5006	TRUE	FALSE	FALSE	FALSE	FALSE	FALSE	FALSE	FALSE	FALSE	FALSE	9.0817	-0.0995	1	0.2906	0.5576	14.7616	-0.763	0.6581	23.1995	0.2975	0.5716	FALSE	FALSE	FALSE	FALSE	TRUE	FALSE	0
1058	chr2L	5070881	5071107	227	*	95.14436	5070974	0.2684	0.2095	0.3005	0.2216	47.0137	-0.3611	0.3291	-0.4402	0.1771	0.1684	0.925	0.0893	0.963	FALSE	FALSE	FALSE	FALSE	FALSE	FALSE	FALSE	FALSE	FALSE	FALSE	17.6297	-0.0526	1	0.1941	0.5461	72.717	0.0063	1	29.7822	0.4349	0.2293	FALSE	FALSE	FALSE	TRUE	FALSE	FALSE	0
1059	chr2L	5071226	5071296	71	*	20.00281	5071261	0.422	0.1854	0.2251	0.1675	14.6021	-1.1763	0.02352	-0.3824	0.5554	-0.9492	0.7888	-0.1553	0.9057	FALSE	FALSE	FALSE	FALSE	FALSE	FALSE	FALSE	FALSE	FALSE	FALSE	6.4382	-0.0106	1	-0.1281	0.9214	18.7359	-0.0715	1	11.5272	-0.244	1	FALSE	FALSE	FALSE	TRUE	FALSE	FALSE	0
1060	chr2L	5073513	5073790	278	*	146.68855	5073657	0.2223	0.2855	0.1729	0.3194	72.8808	0.3581	0.354	0.8883	0.004515	-0.3804	0.602	0.1498	0.8784	FALSE	FALSE	FALSE	FALSE	FALSE	FALSE	FALSE	FALSE	FALSE	FALSE	18.7874	-0.7483	0.1378	-0.5595	0.05792	160.8474	-0.1058	0.8868	33.3417	-0.4023	0.2297	FALSE	FALSE	FALSE	FALSE	FALSE	TRUE	1
1061	chr2L	5079360	5079434	75	*	16.66817	5079391	0.3362	0.2283	0.2707	0.1648	11.1198	-0.561	0.5324	-0.6906	0.3389	-0.3098	1	-0.4393	0.7406	FALSE	FALSE	FALSE	FALSE	FALSE	FALSE	FALSE	FALSE	FALSE	FALSE	6.554	-0.7463	1	0.0939	0.9683	14.5976	-0.0687	1	6.8285	-0.8508	0.6632	FALSE	FALSE	FALSE	FALSE	FALSE	TRUE	0
1062	chr2L	5080350	5080434	85	*	15.18861	5080400	0.2749	0.1918	0.3951	0.1382	12.1781	-0.5276	0.4831	-1.5067	0.01042	0.4751	1	-0.504	0.7101	FALSE	FALSE	FALSE	FALSE	FALSE	FALSE	FALSE	FALSE	FALSE	FALSE	8.7586	0.0202	1	-0.1603	0.7749	24.0122	0.2138	0.8955	11.8894	-0.3544	1	FALSE	FALSE	FALSE	FALSE	TRUE	FALSE	0
1063	chr2L	5084547	5084659	113	*	27.0633	5084601	0.3167	0.1508	0.2373	0.2952	15.7091	-1.1017	0.05635	0.305	0.6174	-0.4072	1	0.9995	0.1351	FALSE	FALSE	FALSE	FALSE	FALSE	FALSE	FALSE	FALSE	FALSE	FALSE	9.0062	-0.4075	1	0.4008	0.3954	24.4301	0.5324	0.5821	15.3833	-0.3241	0.7591	FALSE	FALSE	FALSE	FALSE	TRUE	FALSE	0
1064	chr2L	5092716	5093386	671	*	137.24753	5093050	0.2517	0.26	0.2815	0.2068	155.2394	0.0458	0.8549	-0.4626	0.03824	0.1693	0.5198	-0.3391	0.2507	FALSE	FALSE	FALSE	FALSE	FALSE	FALSE	FALSE	FALSE	FALSE	FALSE	71.1154	-0.0756	0.679	0.3515	0.09072	292.5813	0.1437	0.6344	102.8099	0.0434	0.7115	FALSE	FALSE	FALSE	TRUE	FALSE	FALSE	3
1065	chr2L	5093503	5093656	154	*	60.30935	5093593	0.2602	0.243	0.2627	0.2341	40.3191	-0.1103	0.8495	-0.1768	0.6546	0.0194	1	-0.0471	0.8956	FALSE	FALSE	FALSE	FALSE	FALSE	FALSE	FALSE	FALSE	FALSE	FALSE	15.9561	0.7122	0.2161	0.6562	0.03999	68.9701	0.0992	0.9271	38.22	0.4004	0.2938	FALSE	FALSE	FALSE	TRUE	FALSE	FALSE	0
1066	chr2L	5093896	5094098	203	*	103.98634	5094014	0.2966	0.2333	0.2664	0.2037	50.2822	-0.358	0.4185	-0.4067	0.2975	-0.1448	1	-0.1935	0.8291	FALSE	FALSE	FALSE	FALSE	FALSE	FALSE	FALSE	FALSE	FALSE	FALSE	23.2848	0.1964	0.751	0.2211	0.5322	80.811	-0.2917	0.5235	51.8164	0.3229	0.2006	FALSE	FALSE	FALSE	TRUE	FALSE	FALSE	0
1067	chr2L	5096271	5096456	186	*	93.93697	5096346	0.1898	0.3057	0.1992	0.3053	54.1665	0.6814	0.03263	0.631	0.06053	0.0525	1	0.0022	1	FALSE	FALSE	FALSE	FALSE	FALSE	FALSE	FALSE	FALSE	FALSE	FALSE	18.2019	0.5578	0.4309	1.0848	0.0004839	107.4702	0.2094	0.6808	30.248	0.2174	0.5852	FALSE	FALSE	FALSE	TRUE	FALSE	FALSE	0
1068	chr2L	5100166	5100310	145	*	102.39047	5100233	0.2232	0.2609	0.2783	0.2376	32.6528	0.2391	0.6344	-0.2396	0.5827	0.3359	1	-0.1428	0.8694	FALSE	FALSE	FALSE	FALSE	FALSE	FALSE	FALSE	FALSE	FALSE	FALSE	9.2815	0.2392	1	0.6034	0.191	55.2267	-0.1439	0.9079	22.2176	0.326	0.5953	FALSE	FALSE	FALSE	TRUE	FALSE	FALSE	0
1069	chr2L	5104014	5104133	120	*	21.38131	5104089	0.2336	0.2102	0.1886	0.3675	14.9573	-0.1768	0.9272	0.9259	0.09596	-0.3	1	0.8027	0.2467	FALSE	FALSE	FALSE	FALSE	FALSE	FALSE	FALSE	FALSE	FALSE	FALSE	4.9678	-0.6284	1	0.0693	1	19.9236	-0.211	1	8.8618	0.1916	1	FALSE	FALSE	FALSE	FALSE	TRUE	FALSE	0
1070	chr2L	5121997	5122067	71	*	15.67649	5122039	0.162	0.1109	0.3306	0.3964	9.7404	-0.5119	0.6272	0.2822	0.7102	1.0774	1	1.8715	0.009951	FALSE	FALSE	FALSE	FALSE	FALSE	FALSE	FALSE	FALSE	FALSE	FALSE	1.6436	-0.8686	1	0.2137	1	7.9521	0.0961	1	4.7828	0.2329	1	FALSE	FALSE	FALSE	FALSE	TRUE	FALSE	0
1071	chr2L	5161038	5161231	194	*	61.14795	5161147	0.1661	0.3649	0.1393	0.3296	27.7547	1.1652	0.005059	1.1702	0.006143	-0.1504	1	-0.1454	0.8146	FALSE	FALSE	FALSE	FALSE	FALSE	FALSE	FALSE	TRUE	FALSE	FALSE	6.9478	-0.2894	1	0.0914	0.9771	59.5162	-0.7621	0.4889	12.6422	-0.1225	1	FALSE	FALSE	FALSE	FALSE	FALSE	TRUE	0
1072	chr2L	5162155	5162320	166	*	74.48942	5162241	0.144	0.4307	0.1368	0.2885	29.0725	1.5507	3.11E-05	1.0726	0.008591	-0.108	1	-0.5861	0.1568	FALSE	FALSE	FALSE	FALSE	FALSE	FALSE	FALSE	TRUE	FALSE	FALSE	5.1476	-0.7581	1	-0.0765	1	56.7541	-0.7473	0.3294	11.9574	-1.0637	0.1172	FALSE	FALSE	FALSE	FALSE	FALSE	TRUE	0
1073	chr2L	5184008	5184102	95	*	18.7135	5184060	0.1504	0.378	0.1418	0.3298	12.7337	1.3229	0.04487	1.2429	0.05334	-0.1067	1	-0.1868	0.8736	FALSE	FALSE	FALSE	FALSE	FALSE	FALSE	FALSE	FALSE	FALSE	FALSE	2.9494	-0.18	1	-0.1725	1	16.7949	-1.3704	0.2686	5.6103	-0.4972	1	FALSE	FALSE	FALSE	FALSE	FALSE	TRUE	0
1074	chr2L	5185500	5185953	454	*	37.4916	5185796	0.2021	0.2592	0.2	0.3387	55.7142	0.3301	0.4091	0.7521	0.01856	-0.0396	1	0.3825	0.3551	FALSE	FALSE	FALSE	FALSE	FALSE	FALSE	FALSE	FALSE	FALSE	FALSE	14.7063	-0.2513	0.9041	0.1844	0.5399	93.5256	-0.2331	0.8014	34.0392	-0.0681	1	FALSE	FALSE	FALSE	FALSE	FALSE	TRUE	0
1075	chr2L	5186626	5187021	396	*	49.31232	5186818	0.1904	0.2144	0.2278	0.3673	55.6295	0.147	0.7393	0.6796	0.02384	0.2401	0.7954	0.7726	0.01022	FALSE	FALSE	FALSE	FALSE	FALSE	FALSE	FALSE	FALSE	FALSE	FALSE	14.7625	-0.7514	0.1848	-0.436	0.1452	76.7595	-0.1704	0.7551	30.2402	-0.2393	0.517	FALSE	FALSE	FALSE	TRUE	FALSE	FALSE	0
1076	chr2L	5195365	5195658	294	*	55.42055	5195557	0.2742	0.1692	0.3624	0.1942	51.3916	-0.6883	0.1889	-0.9159	0.06075	0.403	0.725	0.1754	0.8725	FALSE	FALSE	FALSE	FALSE	FALSE	FALSE	FALSE	FALSE	FALSE	FALSE	13.1409	-0.2872	0.8934	-2.8044	1.53E-12	64.7875	0.1268	0.9177	53.4335	-0.3626	0.1743	FALSE	FALSE	FALSE	TRUE	FALSE	FALSE	1
1077	chr2L	5197300	5197561	262	*	22.00182	5197462	0.1931	0.2881	0.2149	0.3039	30.2	0.568	0.2856	0.5041	0.3024	0.1388	1	0.0748	0.9194	FALSE	FALSE	FALSE	FALSE	FALSE	FALSE	FALSE	FALSE	FALSE	FALSE	6.6924	-0.4745	1	-1.2608	0.01651	37.3414	-0.6282	0.5432	17.1645	-0.3238	0.7675	FALSE	FALSE	FALSE	FALSE	TRUE	FALSE	0
1078	chr2L	5202398	5202978	581	*	239.32091	5202756	0.2555	0.1286	0.4671	0.1488	215.142	-0.9848	0.0003931	-1.6555	7.16E-11	0.8722	0.002373	0.2015	0.6467	FALSE	FALSE	FALSE	FALSE	FALSE	FALSE	FALSE	FALSE	FALSE	FALSE	52.8932	0.0367	0.9532	-3.2079	1.07E-43	224.0051	-0.2027	0.7616	205.9058	0.3016	0.04615	TRUE	TRUE	FALSE	FALSE	TRUE	FALSE	2
1079	chr2L	5209351	5209497	147	*	176.11369	5209426	0.2333	0.2051	0.308	0.2537	52.818	-0.1856	0.653	-0.3057	0.3378	0.4224	0.4243	0.3023	0.5266	FALSE	FALSE	FALSE	FALSE	FALSE	FALSE	FALSE	FALSE	FALSE	FALSE	20.6907	0.6839	0.2275	0.0903	0.8615	92.047	0.1143	0.8668	43.0285	1.0126	0.003127	FALSE	FALSE	TRUE	FALSE	FALSE	FALSE	0
1080	chr2L	5223300	5223392	93	*	19.17761	5223337	0.2464	0.2386	0.3101	0.205	11.4156	-0.0818	0.9399	-0.6276	0.3178	0.3381	1	-0.2077	1	FALSE	FALSE	FALSE	FALSE	FALSE	FALSE	FALSE	FALSE	FALSE	FALSE	4.7025	-0.0513	1	-0.8336	0.1764	19.4795	-0.8664	0.2737	7.6243	-0.1445	1	FALSE	FALSE	FALSE	FALSE	TRUE	FALSE	0
1081	chr2L	5225540	5225661	122	*	16.88849	5225624	0.2826	0.2656	0.2079	0.244	14.803	-0.1347	0.9716	0.2294	0.7387	-0.4972	1	-0.1331	0.9467	FALSE	FALSE	FALSE	FALSE	FALSE	FALSE	FALSE	FALSE	FALSE	FALSE	6.7701	-0.217	1	-0.4203	0.4763	26.8787	-0.0364	1	11.9711	-0.392	1	FALSE	FALSE	FALSE	FALSE	TRUE	FALSE	0
1082	chr2L	5229415	5229479	65	*	16.06084	5229451	0.3289	0.2744	0.2301	0.1666	11.3944	-0.2612	0.8214	-0.4905	0.4806	-0.4716	1	-0.7009	0.4168	FALSE	FALSE	FALSE	FALSE	FALSE	FALSE	FALSE	FALSE	FALSE	FALSE	5.1221	-1.2178	0.8499	-0.4489	0.5349	18.5316	-0.193	0.916	11.7877	-0.309	1	FALSE	FALSE	FALSE	FALSE	TRUE	FALSE	0
1083	chr2L	5232244	5232438	195	*	15.2548	5232288	0.2812	0.3716	0.1658	0.1814	25.3132	0.3803	0.4266	0.1293	0.8299	-0.7914	0.4244	-1.0424	0.01089	FALSE	FALSE	FALSE	FALSE	FALSE	FALSE	FALSE	FALSE	FALSE	FALSE	10.7713	-0.4853	0.7493	-0.2063	0.5909	57.0975	-0.2694	0.7453	17.318	-0.3779	0.6503	FALSE	FALSE	FALSE	FALSE	TRUE	FALSE	0
1084	chr2L	5235059	5235333	275	*	31.86846	5235192	0.3519	0.2466	0.2762	0.1253	62.2593	-0.5112	0.2317	-1.1604	0.001951	-0.3533	0.7126	-1.0026	0.01555	FALSE	FALSE	FALSE	FALSE	FALSE	FALSE	FALSE	FALSE	FALSE	FALSE	23.7329	-0.1824	0.7189	-2.0706	1.23E-15	108.0022	0.4009	0.246	54.8458	-0.0662	0.7568	FALSE	FALSE	FALSE	FALSE	TRUE	FALSE	0
1085	chr2L	5237255	5237779	525	*	147.25772	5237516	0.2803	0.2801	0.2129	0.2267	214.6597	-0.0085	0.8981	0.0789	0.765	-0.3934	0.09227	-0.306	0.2246	FALSE	FALSE	FALSE	FALSE	FALSE	FALSE	FALSE	FALSE	FALSE	FALSE	70.6391	-0.208	0.5086	-0.3798	0.1851	412.0288	0.0457	0.8823	133.9111	0.2876	0.08393	FALSE	FALSE	FALSE	TRUE	FALSE	FALSE	0
1086	chr2L	5237997	5238248	252	*	79.57262	5238181	0.3418	0.2144	0.2093	0.2345	93.9369	-0.667	0.04609	0.1514	0.6639	-0.7022	0.1333	0.1163	1	FALSE	FALSE	FALSE	FALSE	FALSE	FALSE	FALSE	FALSE	FALSE	FALSE	31.0784	-0.37	0.381	-2.6011	2.33E-23	155.0505	0.4926	0.5536	79.8527	-0.1491	0.5338	FALSE	FALSE	FALSE	TRUE	FALSE	FALSE	0
1087	chr2L	5238644	5238838	195	*	55.26755	5238725	0.1663	0.3851	0.1011	0.3475	58.52	1.1979	0.0003729	1.7707	3.66E-07	-0.7218	0.2235	-0.1491	0.7356	FALSE	FALSE	FALSE	FALSE	FALSE	FALSE	FALSE	TRUE	FALSE	FALSE	12.5893	-0.4586	0.7746	-0.7277	0.05036	128.262	-1.0482	0.0245	37.9528	1.5068	8.54E-11	TRUE	TRUE	FALSE	FALSE	TRUE	FALSE	0
1088	chr2L	5239648	5240166	519	*	40.12899	5239747	0.1516	0.5555	0.1012	0.1917	89.6635	1.8646	3.54E-09	0.8754	0.01775	-0.5463	0.523	-1.5355	1.81E-06	FALSE	FALSE	FALSE	FALSE	FALSE	FALSE	FALSE	FALSE	TRUE	FALSE	21.134	-0.3024	0.6684	-0.2646	0.4482	265.6161	-0.5761	0.5499	32.3827	-0.1641	0.8191	FALSE	TRUE	FALSE	FALSE	TRUE	FALSE	0
1089	chr2L	5240677	5240882	206	*	80.80141	5240755	0.2689	0.3044	0.2169	0.2098	67.8148	0.1812	0.7073	-0.0249	0.9677	-0.3367	0.6938	-0.5427	0.3152	FALSE	FALSE	FALSE	FALSE	FALSE	FALSE	FALSE	FALSE	FALSE	FALSE	23.8232	0.0843	0.9114	0.0519	0.845	150.8689	-0.0294	0.9065	50.9045	-0.2287	0.5671	FALSE	FALSE	FALSE	TRUE	FALSE	FALSE	0
1090	chr2L	5241159	5241239	81	*	44.45165	5241184	0.3383	0.1922	0.2094	0.2601	21.6384	-0.8373	0.1103	0.322	0.5622	-0.7028	0.6746	0.4565	0.5007	FALSE	FALSE	FALSE	FALSE	FALSE	FALSE	FALSE	FALSE	FALSE	FALSE	5.5425	-0.1504	1	-1.2247	0.02615	36.0349	0.1143	0.9669	19.5231	-0.2609	0.7208	FALSE	FALSE	FALSE	TRUE	FALSE	FALSE	0
1091	chr2L	5242894	5243033	140	*	22.47977	5242944	0.3378	0.2647	0.2179	0.1796	28.8755	-0.3541	0.4019	-0.3268	0.4941	-0.6022	0.6152	-0.5749	0.264	FALSE	FALSE	FALSE	FALSE	FALSE	FALSE	FALSE	FALSE	FALSE	FALSE	10.6572	-0.2368	1	-0.0522	0.9467	51.9183	-0.1446	0.9047	19.2642	-0.2581	0.7633	FALSE	FALSE	FALSE	TRUE	FALSE	FALSE	0
1092	chr2L	5247933	5248035	103	*	28.59144	5247995	0.2438	0.1526	0.2265	0.3771	17.0602	-0.6874	0.3327	0.7669	0.1188	-0.1486	1	1.3057	0.00804	FALSE	FALSE	FALSE	FALSE	FALSE	FALSE	FALSE	FALSE	FALSE	FALSE	5.3998	0.1979	1	-0.0151	1	24.2395	0.3538	0.7071	10.5756	-0.1785	1	FALSE	FALSE	FALSE	FALSE	TRUE	FALSE	0
1093	chr2L	5253727	5253961	235	*	41.01617	5253858	0.1849	0.2659	0.2482	0.301	31.8568	0.487	0.4068	0.307	0.5951	0.3571	1	0.1771	0.8931	FALSE	FALSE	FALSE	FALSE	FALSE	FALSE	FALSE	FALSE	FALSE	FALSE	10.7837	0.0119	1	-1.0866	0.005189	56.474	0.2696	0.7831	27.1177	0.0783	1	FALSE	FALSE	FALSE	FALSE	TRUE	FALSE	0
1094	chr2L	5259072	5259263	192	*	20.36277	5259175	0.2479	0.2088	0.297	0.2464	24.3383	-0.2759	0.6322	-0.2825	0.5638	0.2295	1	0.2229	0.6423	FALSE	FALSE	FALSE	FALSE	FALSE	FALSE	FALSE	FALSE	FALSE	FALSE	11.8582	0.8513	0.711	-0.1135	0.9143	36.0677	0.205	0.9411	14.6831	0.5164	0.4383	FALSE	FALSE	FALSE	FALSE	FALSE	TRUE	0
1095	chr2L	5261533	5261891	359	*	56.84395	5261811	0.2103	0.2235	0.2023	0.3639	53.0872	0.0758	0.8666	0.8013	0.01113	-0.025	1	0.7004	0.04339	FALSE	FALSE	FALSE	FALSE	FALSE	FALSE	FALSE	FALSE	FALSE	FALSE	17.0945	-0.3703	0.6595	-0.1932	0.5628	89.1869	-0.0396	0.999	29.4896	-0.1118	0.725	FALSE	FALSE	FALSE	FALSE	TRUE	FALSE	0
1096	chr2L	5262313	5262411	99	*	17.46719	5262360	0.2102	0.2505	0.2025	0.3368	14.0342	0.2423	0.7525	0.6979	0.2193	-0.0302	1	0.4254	0.6654	FALSE	FALSE	FALSE	FALSE	FALSE	FALSE	FALSE	FALSE	FALSE	FALSE	5.0759	0.1953	1	-0.3256	0.6963	22.2947	-0.2339	1	9.684	0.027	1	FALSE	FALSE	FALSE	FALSE	TRUE	FALSE	1
1097	chr2L	5262558	5262848	291	*	48.96292	5262637	0.204	0.2798	0.2032	0.3129	38.9733	0.4352	0.3381	0.5865	0.1265	0.0021	1	0.1534	0.6855	FALSE	FALSE	FALSE	FALSE	FALSE	FALSE	FALSE	FALSE	FALSE	FALSE	12.2118	-0.4684	0.8459	-0.557	0.1357	70.4499	-0.3335	0.5432	20.2092	0.1274	1	FALSE	FALSE	FALSE	FALSE	TRUE	FALSE	1
1098	chr2L	5270216	5270510	295	*	33.58747	5270348	0.2485	0.2904	0.24	0.2212	45.7932	0.2145	0.577	-0.1356	0.7297	-0.0335	1	-0.3836	0.3678	FALSE	FALSE	FALSE	FALSE	FALSE	FALSE	FALSE	FALSE	FALSE	FALSE	12.7773	-0.2117	0.9668	-0.4147	0.3237	74.0734	-0.1392	0.8695	24.4316	0.0104	1	FALSE	FALSE	FALSE	FALSE	TRUE	FALSE	1
1099	chr2L	5270714	5270854	141	*	56.09266	5270801	0.2871	0.2181	0.2903	0.2045	30.1122	-0.415	0.427	-0.5378	0.2235	0.0107	1	-0.1121	0.9141	FALSE	FALSE	FALSE	FALSE	FALSE	FALSE	FALSE	FALSE	FALSE	FALSE	10.8517	-0.217	1	-0.7653	0.08023	37.2331	-0.2994	0.7149	16.2832	0.2026	1	FALSE	FALSE	FALSE	FALSE	TRUE	FALSE	0
1100	chr2L	5271117	5271188	72	*	17.12549	5271149	0.2988	0.2135	0.2932	0.1945	17.4803	-0.5167	0.3622	-0.5889	0.2557	-0.0589	1	-0.1312	0.864	FALSE	FALSE	FALSE	FALSE	FALSE	FALSE	FALSE	FALSE	FALSE	FALSE	9.4397	-0.1684	1	0.0045	1	36.8165	0.1961	0.8304	14.7816	-0.0447	1	FALSE	FALSE	FALSE	FALSE	TRUE	FALSE	0
1101	chr2L	5271327	5271434	108	*	55.17497	5271381	0.3533	0.2117	0.2679	0.1671	29.2622	-0.751	0.04873	-0.6785	0.09449	-0.4039	1	-0.3313	0.6038	FALSE	FALSE	FALSE	FALSE	FALSE	FALSE	FALSE	FALSE	FALSE	FALSE	11.8165	0.4984	0.7275	0.3249	0.4643	36.8379	0.0874	0.969	21.9059	0.2184	1	FALSE	FALSE	FALSE	FALSE	FALSE	TRUE	0
1102	chr2L	5275663	5275927	265	*	15.87399	5275904	0.4861	0.0679	0.3876	0.0584	65.4573	-2.8345	9.44E-19	-2.7771	1.17E-16	-0.3184	0.655	-0.261	0.7586	TRUE	FALSE	FALSE	FALSE	FALSE	FALSE	FALSE	FALSE	FALSE	FALSE	34.1249	-0.1151	0.737	-2.4413	6.12E-19	56.6548	0.2055	0.9519	103.0165	0.0965	0.5919	FALSE	FALSE	FALSE	FALSE	TRUE	FALSE	0
1103	chr2L	5276202	5276732	531	*	19.24665	5276669	0.5002	0.0717	0.3728	0.0553	125.79	-2.7923	5.30E-22	-2.7754	4.03E-20	-0.4193	0.2853	-0.4024	0.4713	TRUE	FALSE	FALSE	FALSE	FALSE	FALSE	FALSE	FALSE	FALSE	FALSE	70.1638	-0.2889	0.3459	-2.3722	1.12E-30	92.2756	0.1817	0.9494	208.2117	0.187	0.3616	FALSE	FALSE	FALSE	FALSE	FALSE	TRUE	1
1104	chr2L	5276851	5277719	869	*	127.27739	5277349	0.4102	0.0805	0.4576	0.0518	425.8659	-2.3426	2.25E-19	-3.15	5.60E-34	0.1593	0.6122	-0.6482	0.06251	TRUE	FALSE	FALSE	FALSE	FALSE	FALSE	FALSE	FALSE	FALSE	FALSE	184.5802	0.1453	0.7024	-2.7893	1.88E-51	334.4129	0.3309	0.8565	366.8752	0.1426	0.3442	FALSE	TRUE	FALSE	TRUE	FALSE	FALSE	1
1105	chr2L	5278500	5278635	136	*	57.3311	5278575	0.3276	0.1731	0.3502	0.1491	55.3907	-0.9123	0.000871	-1.2348	2.87E-06	0.1117	0.9907	-0.2107	0.6824	FALSE	FALSE	FALSE	FALSE	FALSE	FALSE	FALSE	FALSE	FALSE	FALSE	19.9142	0.2844	0.5154	-0.5551	0.07819	68.1062	-0.0424	0.9854	33.1378	0.1095	0.8859	FALSE	FALSE	FALSE	TRUE	FALSE	FALSE	0
1106	chr2L	5278980	5279101	122	*	70.30782	5279035	0.3019	0.1752	0.3747	0.1482	50.4715	-0.7945	0.00825	-1.3614	8.56E-07	0.3149	0.6106	-0.252	0.661	FALSE	FALSE	FALSE	FALSE	FALSE	FALSE	FALSE	FALSE	FALSE	FALSE	16.1395	-0.0464	1	-0.7694	0.01081	56.9993	-0.1868	0.8203	30.1908	0.1672	0.7876	FALSE	FALSE	FALSE	TRUE	FALSE	FALSE	0
1107	chr2L	5288802	5289063	262	*	246.77495	5288933	0.2176	0.2405	0.2737	0.2683	88.3948	0.134	0.7051	-0.0376	0.8648	0.3274	0.523	0.1558	0.7503	FALSE	FALSE	FALSE	FALSE	FALSE	FALSE	FALSE	FALSE	FALSE	FALSE	33.7799	-0.0528	0.9041	-0.0522	0.8407	185.4809	0.039	0.8926	49.5077	0.2717	0.295	FALSE	FALSE	FALSE	TRUE	FALSE	FALSE	0
1108	chr2L	5292330	5292569	240	*	33.99296	5292428	0.267	0.2617	0.2967	0.1746	33.2928	-0.032	0.9804	-0.7362	0.09285	0.1267	1	-0.5775	0.3278	FALSE	FALSE	FALSE	FALSE	FALSE	FALSE	FALSE	FALSE	FALSE	FALSE	13.5413	-0.1773	0.9962	-0.2632	0.5125	59.5975	-0.438	0.3392	26.777	0.1785	0.7648	FALSE	FALSE	FALSE	FALSE	TRUE	FALSE	0
1109	chr2L	5293114	5293253	140	*	26.43869	5293214	0.2399	0.3486	0.2224	0.1891	20.1123	0.5035	0.5791	-0.2734	0.7144	-0.1126	1	-0.8895	0.2556	FALSE	FALSE	FALSE	FALSE	FALSE	FALSE	FALSE	FALSE	FALSE	FALSE	10.3635	-0.4166	1	-0.4083	0.306	56.9954	-0.8013	0.08003	20.926	-0.1388	0.9704	FALSE	TRUE	FALSE	FALSE	TRUE	FALSE	1
1110	chr2L	5296929	5297198	270	*	146.04729	5297056	0.1257	0.3218	0.1449	0.4076	59.6759	1.349	6.28E-06	1.4784	1.80E-07	0.2084	0.9159	0.3378	0.4033	FALSE	FALSE	FALSE	FALSE	FALSE	FALSE	FALSE	TRUE	FALSE	FALSE	15.5876	0.1651	1	1.1893	0.001337	125.6568	-0.449	0.3208	23.6285	0.018	1	FALSE	FALSE	FALSE	FALSE	TRUE	FALSE	0
1111	chr2L	5301444	5301593	150	*	45.85254	5301526	0.117	0.2678	0.2247	0.3905	23.6296	1.1894	0.01877	0.7439	0.09823	0.9859	0.3568	0.5404	0.2633	FALSE	FALSE	FALSE	FALSE	FALSE	FALSE	FALSE	FALSE	FALSE	FALSE	8.2577	0.4164	1	1.2064	0.0108	57.1857	-0.2995	0.6705	12.0844	-0.0262	1	FALSE	FALSE	FALSE	FALSE	TRUE	FALSE	0
1112	chr2L	5305272	5305835	564	*	228.24464	5305554	0.127	0.3236	0.1677	0.3816	149.7597	1.3328	2.63E-08	1.1677	6.89E-07	0.4034	0.2582	0.2383	0.5526	FALSE	FALSE	FALSE	FALSE	FALSE	FALSE	FALSE	TRUE	FALSE	FALSE	46.9639	0.4444	0.437	0.7396	0.00591	370.3252	-0.1015	0.9004	74.9419	0.0795	0.6679	FALSE	TRUE	FALSE	TRUE	FALSE	FALSE	1
1113	chr2L	5306500	5306939	440	*	104.10806	5306626	0.1574	0.3064	0.1595	0.3767	92.1335	0.9417	0.004873	1.2264	8.59E-05	0.014	1	0.2988	0.6338	FALSE	FALSE	FALSE	FALSE	FALSE	FALSE	FALSE	FALSE	FALSE	FALSE	30.4455	0.0146	0.9888	0.5138	0.1294	212.5495	-0.6412	0.1541	48.9999	-0.3486	0.205	FALSE	FALSE	FALSE	FALSE	TRUE	FALSE	0
1114	chr2L	5309983	5310279	297	*	36.66363	5310223	0.1089	0.1854	0.0858	0.6199	43.6831	0.7446	0.1701	2.8667	5.58E-11	-0.3791	1	1.743	1.62E-05	FALSE	FALSE	FALSE	FALSE	FALSE	FALSE	FALSE	FALSE	FALSE	TRUE	8.0559	-0.3927	1	-0.6558	0.1507	48.6351	-0.4353	0.6169	14.5091	-0.3554	0.7475	FALSE	FALSE	FALSE	FALSE	FALSE	TRUE	0
1115	chr2L	5311911	5311987	77	*	15.38603	5311953	0.1678	0.3113	0.1701	0.3508	12.1522	0.8496	0.28	0.9728	0.139	0.0359	1	0.159	0.9349	FALSE	FALSE	FALSE	FALSE	FALSE	FALSE	FALSE	FALSE	FALSE	FALSE	4.2425	-0.3341	1	-0.3038	0.7492	22.7662	0.0897	1	5.7927	-0.2938	1	FALSE	FALSE	FALSE	FALSE	FALSE	TRUE	0
1116	chr2L	5314166	5314378	213	*	59.8829	5314251	0.1944	0.2913	0.202	0.3123	31.89	0.6025	0.1712	0.6638	0.1003	0.0352	1	0.0966	0.8788	FALSE	FALSE	FALSE	FALSE	FALSE	FALSE	FALSE	FALSE	FALSE	FALSE	11.2015	-0.4468	1	-0.0862	0.8483	59.4808	-0.1018	0.9313	14.5801	-0.5291	0.4214	FALSE	FALSE	FALSE	FALSE	TRUE	FALSE	0
1117	chr2L	5324916	5325103	188	*	92.63947	5325044	0.2974	0.2082	0.3554	0.139	50.698	-0.5024	0.1609	-1.3466	1.12E-05	0.2564	0.7728	-0.5877	0.1581	FALSE	FALSE	FALSE	FALSE	FALSE	FALSE	FALSE	FALSE	FALSE	FALSE	17.25	0.2165	0.8937	-0.1137	0.7006	67.0308	-0.0947	0.9388	32.8178	-0.0461	0.8376	FALSE	FALSE	FALSE	FALSE	TRUE	FALSE	0
1118	chr2L	5325342	5325635	294	*	224.86613	5325525	0.2524	0.2251	0.324	0.1984	124.6289	-0.1562	0.6066	-0.6993	0.001025	0.3637	0.2002	-0.1794	0.6317	FALSE	FALSE	FALSE	FALSE	FALSE	FALSE	FALSE	FALSE	FALSE	FALSE	54.3104	0.159	0.5454	0.0376	1	221.6109	0.0945	0.8472	71.3408	0.1994	0.3427	TRUE	TRUE	FALSE	TRUE	FALSE	FALSE	1
1119	chr2L	5326240	5326323	84	*	29.8447	5326276	0.2806	0.1995	0.2927	0.2272	22.8272	-0.4381	0.4561	-0.3547	0.5074	0.0756	1	0.159	0.7681	FALSE	FALSE	FALSE	FALSE	FALSE	FALSE	FALSE	FALSE	FALSE	FALSE	12.3867	0.154	1	-0.1031	0.9199	30.7804	0.0033	1	11.0037	0.4903	1	FALSE	FALSE	FALSE	TRUE	FALSE	FALSE	0
1120	chr2L	5326654	5326836	183	*	186.46922	5326720	0.2799	0.2218	0.3234	0.1749	92.2226	-0.3232	0.2582	-0.8936	0.0001039	0.2261	0.723	-0.3444	0.48	FALSE	FALSE	FALSE	FALSE	FALSE	FALSE	FALSE	FALSE	FALSE	FALSE	29.4075	-0.242	0.6477	-0.137	0.6656	124.173	0.1705	0.7879	44.3495	0.1453	0.7177	FALSE	FALSE	FALSE	TRUE	FALSE	FALSE	0
1121	chr2L	5327176	5327304	129	*	80.75002	5327258	0.2695	0.212	0.311	0.2075	35.5881	-0.3335	0.5123	-0.5995	0.1426	0.2376	1	-0.0284	1	FALSE	FALSE	FALSE	FALSE	FALSE	FALSE	FALSE	FALSE	FALSE	FALSE	10.5098	-0.4872	1	-0.6384	0.2115	60.5904	0.0343	1	21.7342	0.1589	1	FALSE	FALSE	FALSE	TRUE	FALSE	FALSE	0
1122	chr2L	5338387	5338505	119	*	26.47534	5338461	0.2497	0.187	0.3483	0.215	15.2883	-0.4038	0.6183	-0.7183	0.1566	0.49	1	0.1755	0.8901	FALSE	FALSE	FALSE	FALSE	FALSE	FALSE	FALSE	FALSE	FALSE	FALSE	7.2375	-0.595	1	-0.332	0.5989	21.1472	-0.0871	1	15.3037	0.0937	1	FALSE	FALSE	FALSE	TRUE	FALSE	FALSE	0
1123	chr2L	5353601	5353755	155	*	61.14795	5353669	0.2879	0.1505	0.2604	0.3012	26.1486	-0.9265	0.04562	0.1703	0.7544	-0.1278	1	0.969	0.0459	FALSE	FALSE	FALSE	FALSE	FALSE	FALSE	FALSE	FALSE	FALSE	FALSE	11.1972	-0.6919	0.7059	0.4799	0.2258	43.6593	0.0579	1	24.7248	-0.0224	1	FALSE	FALSE	FALSE	FALSE	TRUE	FALSE	0
1124	chr2L	5361596	5361779	184	*	20.91642	5361653	0.3183	0.1473	0.3278	0.2066	24.1797	-1.1447	0.0113	-0.6974	0.1247	0.0267	1	0.4741	0.5154	FALSE	FALSE	FALSE	FALSE	FALSE	FALSE	FALSE	FALSE	FALSE	FALSE	12.9579	-0.8723	0.1799	-0.4308	0.257	25.6641	0.1499	0.9557	27.7334	0.3723	0.5154	FALSE	FALSE	FALSE	FALSE	TRUE	FALSE	0
1125	chr2L	5361991	5362196	206	*	16.30337	5362136	0.1999	0.2771	0.265	0.258	25.2982	0.4783	0.3411	-0.0452	0.9399	0.4299	0.9903	-0.0935	0.9141	FALSE	FALSE	FALSE	FALSE	FALSE	FALSE	FALSE	FALSE	FALSE	FALSE	9.3364	-0.156	1	-0.1931	0.7264	48.0138	-0.247	0.9113	12.3159	-0.2	1	FALSE	FALSE	FALSE	FALSE	FALSE	TRUE	0
1126	chr2L	5362450	5362830	381	*	127.63219	5362741	0.2524	0.2424	0.2378	0.2674	109.7319	-0.0635	0.8882	0.1603	0.6333	-0.0938	0.7747	0.1301	1	FALSE	FALSE	FALSE	FALSE	FALSE	FALSE	FALSE	FALSE	FALSE	FALSE	31.9809	-0.3085	0.4634	-0.9384	1.94E-05	205.9175	-0.1689	0.5979	78.8775	-0.0577	0.6973	FALSE	FALSE	FALSE	FALSE	FALSE	TRUE	1
1127	chr2L	5363174	5363305	132	*	20.72654	5363246	0.4473	0.1776	0.2198	0.1553	24.1084	-1.3226	0.003434	-0.5821	0.2894	-0.9724	0.2587	-0.232	0.7189	FALSE	FALSE	FALSE	FALSE	FALSE	FALSE	FALSE	FALSE	FALSE	FALSE	13.8177	-0.8809	0.1329	-0.1678	0.587	40.489	-0.1098	0.9432	22.5533	-0.6344	0.2454	FALSE	FALSE	FALSE	FALSE	TRUE	FALSE	0
1128	chr2L	5363749	5363898	150	*	41.40379	5363817	0.3134	0.2108	0.279	0.1967	29.9095	-0.5638	0.1897	-0.5234	0.2301	-0.1631	1	-0.1227	0.8639	FALSE	FALSE	FALSE	FALSE	FALSE	FALSE	FALSE	FALSE	FALSE	FALSE	9.8761	-0.3272	0.9659	-0.948	0.01599	54.8731	0.094	0.9598	21.6779	-0.2578	0.887	FALSE	FALSE	FALSE	FALSE	TRUE	FALSE	0
1129	chr2L	5366040	5366114	75	*	16.28668	5366086	0.3246	0.3183	0.1814	0.1757	13.0326	-0.0271	1	-0.0869	0.9224	-0.7755	1	-0.8353	0.2734	FALSE	FALSE	FALSE	FALSE	FALSE	FALSE	FALSE	FALSE	FALSE	FALSE	3.457	-0.6297	1	-0.8625	0.3603	24.9347	0.0592	1	5.5949	-0.5891	1	FALSE	FALSE	TRUE	FALSE	FALSE	FALSE	0
1130	chr2L	5366965	5367120	156	*	24.10892	5367038	0.2088	0.3972	0.1748	0.2192	19.6362	0.9415	0.03997	0.2904	0.6149	-0.2107	1	-0.8618	0.07268	FALSE	FALSE	FALSE	FALSE	FALSE	FALSE	FALSE	FALSE	FALSE	FALSE	6.351	-0.4835	1	-0.3211	0.616	42.5572	-1.4535	0.01254	15.3501	0.8525	0.03967	FALSE	TRUE	TRUE	FALSE	FALSE	FALSE	0
1131	chr2L	5370692	5370962	271	*	126.63175	5370798	0.2432	0.2423	0.2328	0.2817	51.9414	0.0024	1	0.2718	0.447	-0.0472	1	0.2222	0.6912	FALSE	FALSE	FALSE	FALSE	FALSE	FALSE	FALSE	FALSE	FALSE	FALSE	19.3651	-0.3707	0.562	0.2691	0.4029	64.16	0.0893	0.9449	43.9703	-0.0268	1	FALSE	FALSE	TRUE	FALSE	FALSE	FALSE	0
1132	chr2L	5373590	5373673	84	*	15.67649	5373634	0.2889	0.3337	0.2707	0.1067	10.9746	0.2133	0.8132	-1.3459	0.03619	-0.1122	1	-1.6714	0.05709	FALSE	FALSE	FALSE	FALSE	FALSE	FALSE	FALSE	FALSE	FALSE	FALSE	6.1059	-0.1043	1	0.5632	0.309	22.4554	0.0443	1	6.9322	-0.7469	0.8277	FALSE	FALSE	TRUE	FALSE	FALSE	FALSE	0
1133	chr2L	5381373	5381772	400	*	42.35738	5381463	0.1572	0.6204	0.082	0.1403	40.8412	1.9621	3.99E-08	0.7127	0.1562	-0.8985	0.2966	-2.1479	4.67E-10	FALSE	FALSE	FALSE	FALSE	FALSE	FALSE	FALSE	FALSE	TRUE	FALSE	11.0394	-0.6234	0.8448	0.3332	0.4487	139.1798	-1.7939	0.002698	35.2476	1.5737	1.93E-11	TRUE	TRUE	FALSE	TRUE	FALSE	FALSE	2
1134	chr2L	5391927	5392451	525	*	36.36871	5392326	0.1155	0.3128	0.14	0.4316	55.7051	1.3992	9.10E-05	1.6502	7.84E-07	0.2183	0.9666	0.4693	0.28	FALSE	FALSE	FALSE	FALSE	FALSE	FALSE	FALSE	TRUE	FALSE	FALSE	15.0481	-0.1945	1	0.2741	0.4029	116.4881	-0.5255	0.5475	17.0591	-0.7525	0.2483	FALSE	FALSE	TRUE	FALSE	FALSE	FALSE	0
1135	chr2L	5400688	5400919	232	*	22.70013	5400766	0.2089	0.4619	0.2258	0.1034	30.4218	1.1303	0.02319	-1.1363	0.03167	0.1269	1	-2.1397	7.07E-06	FALSE	FALSE	FALSE	FALSE	FALSE	FALSE	FALSE	FALSE	FALSE	FALSE	18.1525	0.2011	0.9608	0.5345	0.1062	92.9697	-0.9406	0.5365	21.3521	-0.4022	0.5029	FALSE	TRUE	TRUE	FALSE	FALSE	FALSE	2
1136	chr2L	5401096	5401215	120	*	22.22801	5401114	0.2715	0.2347	0.2786	0.2153	19.4334	-0.183	0.793	-0.3945	0.4696	0.0826	1	-0.1289	0.9402	FALSE	FALSE	FALSE	FALSE	FALSE	FALSE	FALSE	FALSE	FALSE	FALSE	10.4943	0.0658	1	0.4218	0.3045	32.0301	0.2442	0.7781	11.4961	-0.6336	0.7017	FALSE	FALSE	TRUE	FALSE	FALSE	FALSE	0
1137	chr2L	5403460	5404091	632	*	236.24614	5403888	0.2537	0.2671	0.2498	0.2295	263.423	0.0722	0.6838	-0.1249	0.5188	-0.0249	0.7697	-0.222	0.2881	FALSE	FALSE	FALSE	FALSE	FALSE	FALSE	FALSE	FALSE	FALSE	FALSE	103.1999	-0.0297	0.7754	0.4634	0.03502	512.203	-0.0064	1	180.7885	0.0671	0.6661	FALSE	TRUE	FALSE	TRUE	FALSE	FALSE	0
1138	chr2L	5406483	5406639	157	*	94.45493	5406556	0.217	0.2242	0.2594	0.2995	44.4335	0.0305	0.9587	0.1853	0.7331	0.2443	1	0.3991	0.6319	FALSE	FALSE	FALSE	FALSE	FALSE	FALSE	FALSE	FALSE	FALSE	FALSE	18.0097	0.1998	0.9774	0.7248	0.03812	82.8932	0.3222	0.542	23.4719	-0.1125	1	FALSE	FALSE	FALSE	FALSE	TRUE	FALSE	0
1139	chr2L	5406961	5407235	275	*	39.89503	5407140	0.2475	0.2082	0.3534	0.1908	57.0494	-0.2553	0.5518	-0.9008	0.003461	0.5158	0.305	-0.1297	0.8004	FALSE	FALSE	FALSE	FALSE	FALSE	FALSE	FALSE	FALSE	FALSE	FALSE	36.3776	0.0268	1	0.691	0.007504	111.7997	0.1666	0.8572	40.7846	0.2172	0.5533	FALSE	FALSE	FALSE	FALSE	FALSE	TRUE	0
1140	chr2L	5410214	5410765	552	*	72.44688	5410608	0.2587	0.4893	0.1901	0.0619	122.1417	0.9079	0.0001389	-1.641	1.29E-09	-0.4413	0.1886	-2.9902	1.01E-33	FALSE	FALSE	TRUE	FALSE	FALSE	FALSE	FALSE	FALSE	FALSE	FALSE	33.6159	-0.2741	0.4149	-1.4196	5.47E-12	388.7042	-0.2701	0.7348	100.009	0.3375	0.05129	TRUE	TRUE	FALSE	FALSE	TRUE	FALSE	0
1141	chr2L	5412097	5412323	227	*	41.602	5412205	0.309	0.1892	0.3901	0.1117	46.1608	-0.6986	0.09416	-1.8219	4.85E-07	0.3339	0.8875	-0.7894	0.1108	FALSE	FALSE	FALSE	FALSE	FALSE	FALSE	FALSE	FALSE	FALSE	FALSE	17.324	0.1764	1	-1.3544	2.30E-06	71.0135	0.686	0.4569	51.5913	0.1258	0.6503	FALSE	FALSE	FALSE	FALSE	TRUE	FALSE	0
1142	chr2L	5412523	5412829	307	*	71.25218	5412630	0.3563	0.1432	0.3608	0.1397	61.4257	-1.2968	0.0004772	-1.3592	0.0001571	0.0183	1	-0.0442	0.9968	TRUE	FALSE	FALSE	FALSE	FALSE	FALSE	FALSE	FALSE	FALSE	FALSE	35.3647	0.2613	0.5726	-0.7396	0.002607	68.2413	-0.2415	0.8664	83.4947	0.5487	0.002169	TRUE	TRUE	FALSE	FALSE	TRUE	FALSE	1
1143	chr2L	5414641	5414950	310	*	30.83127	5414688	0.2678	0.377	0.1708	0.1844	41.4043	0.49	0.192	0.07	0.8927	-0.6228	0.4111	-1.0429	0.002277	FALSE	FALSE	FALSE	FALSE	FALSE	FALSE	FALSE	FALSE	FALSE	FALSE	19.9537	-0.5793	0.2635	0.2608	0.4242	99.3477	0.0342	1	21.3091	-0.6325	0.09365	FALSE	FALSE	FALSE	FALSE	TRUE	FALSE	1
1144	chr2L	5416210	5416338	129	*	20.37234	5416254	0.2068	0.2489	0.1829	0.3615	17.0491	0.2608	0.8611	0.8953	0.1484	-0.1167	1	0.5177	0.6291	FALSE	FALSE	FALSE	FALSE	FALSE	FALSE	FALSE	FALSE	FALSE	FALSE	5.0456	0.3405	1	0.1908	0.8834	36.1652	0.1189	0.9411	8.9874	0.2759	1	FALSE	FALSE	FALSE	FALSE	FALSE	TRUE	0
1145	chr2L	5421843	5422035	193	*	30.06598	5421917	0.2215	0.1686	0.2871	0.3228	24.8567	-0.3532	0.5398	0.1473	0.8005	0.4107	1	0.9112	0.09129	FALSE	FALSE	FALSE	FALSE	FALSE	FALSE	FALSE	FALSE	FALSE	FALSE	15.9164	-0.1448	1	0.967	0.001224	29.7975	0.039	1	16.9686	-0.0598	1	FALSE	FALSE	TRUE	FALSE	FALSE	FALSE	0
1146	chr2L	5429406	5429647	242	*	27.93743	5429476	0.2578	0.4266	0.1346	0.181	27.2106	0.6916	0.09178	0.3729	0.442	-0.921	0.2897	-1.2397	0.00154	FALSE	FALSE	FALSE	FALSE	FALSE	FALSE	FALSE	FALSE	FALSE	FALSE	12.3997	-0.7116	1	0.4823	0.2608	70.2319	-0.378	0.6823	21.8661	0.1029	1	FALSE	FALSE	TRUE	FALSE	FALSE	FALSE	0
1147	chr2L	5447335	5447494	160	*	89.41096	5447430	0.2923	0.2009	0.2275	0.2792	33.5291	-0.5522	0.2418	0.3245	0.4841	-0.3956	1	0.481	0.4181	FALSE	FALSE	FALSE	FALSE	FALSE	FALSE	FALSE	FALSE	FALSE	FALSE	12.5421	-0.9548	0.1736	0.2166	0.5909	46.4864	-0.0982	0.9445	26.0482	-0.3036	0.5018	FALSE	FALSE	TRUE	FALSE	FALSE	FALSE	0
1148	chr2L	5455524	5455866	343	*	67.20554	5455713	0.2116	0.4205	0.1122	0.2557	60.0936	0.9952	0.001214	1.1822	0.0004757	-0.9185	0.04552	-0.7315	0.02752	FALSE	FALSE	FALSE	FALSE	FALSE	FALSE	FALSE	FALSE	FALSE	FALSE	20.692	-0.8966	0.09146	0.6897	0.02246	156.3085	-0.5139	0.3191	28.2261	0.2909	0.5354	FALSE	FALSE	TRUE	FALSE	FALSE	FALSE	0
1149	chr2L	5456895	5457183	289	*	32.49644	5457042	0.1192	0.2998	0.1267	0.4543	46.5727	1.3102	0.0004712	1.849	1.19E-07	0.0567	1	0.5955	0.152	FALSE	FALSE	FALSE	FALSE	FALSE	FALSE	FALSE	TRUE	FALSE	FALSE	11.9133	-0.3358	0.9087	-0.0479	0.9464	94.9104	-0.76	0.1128	22.2505	0.7778	0.04418	FALSE	TRUE	TRUE	FALSE	FALSE	FALSE	0
1150	chr2L	5460941	5461753	813	*	183.45041	5461417	0.2579	0.2875	0.2121	0.2425	282.0976	0.1554	0.5294	0.1807	0.4421	-0.2734	0.2721	-0.2482	0.3569	FALSE	FALSE	FALSE	FALSE	FALSE	FALSE	FALSE	FALSE	FALSE	FALSE	136.716	0.0736	0.7097	0.7881	1.78E-05	584.9019	-0.2667	0.5963	193.0686	0.0119	0.7682	TRUE	TRUE	FALSE	TRUE	FALSE	FALSE	0
1151	chr2L	5464663	5464954	292	*	33.76988	5464762	0.1706	0.4232	0.1181	0.2881	49.3409	1.3346	2.24E-06	1.2837	5.08E-05	-0.5059	0.4424	-0.5567	0.07586	FALSE	FALSE	FALSE	FALSE	FALSE	FALSE	FALSE	TRUE	FALSE	FALSE	11.943	0.5144	0.6992	0.2893	0.5195	137.3513	-1.0113	0.04542	69.7904	1.6641	3.88E-23	TRUE	TRUE	FALSE	FALSE	TRUE	FALSE	0
1152	chr2L	5467847	5468104	258	*	86.44616	5467983	0.1765	0.3781	0.1034	0.342	47.7501	1.0745	0.0006328	1.6865	5.22E-07	-0.7616	0.1818	-0.1497	0.8358	FALSE	FALSE	FALSE	FALSE	FALSE	FALSE	FALSE	TRUE	FALSE	FALSE	13.2751	0.4754	0.5996	0.3466	0.4259	128.1233	-0.2138	0.844	17.9172	-0.1238	1	FALSE	FALSE	TRUE	FALSE	FALSE	FALSE	0
1153	chr2L	5471879	5472005	127	*	16.25899	5471966	0.3245	0.2466	0.2734	0.1555	18.0597	-0.3814	0.6813	-0.8418	0.1039	-0.2157	1	-0.676	0.3384	FALSE	FALSE	FALSE	FALSE	FALSE	FALSE	FALSE	FALSE	FALSE	FALSE	8.8569	0.4284	0.9809	-0.4315	0.4586	37.1657	0.0703	0.9732	22.031	-0.3253	0.6439	FALSE	FALSE	TRUE	FALSE	FALSE	FALSE	0
1154	chr2L	5473924	5474475	552	*	110.33911	5474036	0.3946	0.2672	0.2286	0.1096	109.248	-0.5644	0.3265	-1.0501	0.03139	-0.7917	0.1793	-1.2774	0.02216	FALSE	FALSE	FALSE	FALSE	FALSE	FALSE	FALSE	FALSE	FALSE	FALSE	69.948	0.4928	0.0653	0.1421	0.5883	289.0175	-0.0272	1	119.3576	0.2076	0.2712	FALSE	TRUE	TRUE	FALSE	FALSE	FALSE	2
1155	chr2L	5479429	5479650	222	*	15.94496	5479474	0.301	0.2195	0.2299	0.2496	24.9703	-0.4824	0.4155	0.0639	0.9282	-0.3731	1	0.1732	0.8255	FALSE	FALSE	FALSE	FALSE	FALSE	FALSE	FALSE	FALSE	FALSE	FALSE	13.0992	-0.0678	1	0.3491	0.306	37.8467	-0.4448	0.5256	18.0323	-0.1491	0.9619	FALSE	FALSE	TRUE	FALSE	FALSE	FALSE	0
1156	chr2L	5481778	5481890	113	*	17.17199	5481815	0.2369	0.3178	0.1976	0.2477	14.2847	0.4079	0.545	0.2515	1	-0.2281	1	-0.3845	0.7245	FALSE	FALSE	FALSE	FALSE	FALSE	FALSE	FALSE	FALSE	FALSE	FALSE	9.6817	0.3042	1	0.6893	0.0932	33.3773	-0.0628	0.9929	14.07	-0.2246	0.9988	FALSE	FALSE	TRUE	FALSE	FALSE	FALSE	0
1157	chr2L	5482404	5482484	81	*	23.03892	5482440	0.438	0.2614	0.2303	0.0703	11.228	-0.7279	0.339	-1.736	0.02178	-0.8622	1	-1.8704	0.02254	FALSE	FALSE	FALSE	FALSE	FALSE	FALSE	FALSE	FALSE	FALSE	FALSE	5.6392	-0.548	1	-0.0207	1	14.1764	0.2609	0.8572	9.3705	-0.3378	1	FALSE	FALSE	TRUE	FALSE	FALSE	FALSE	0
1158	chr2L	5487252	5487326	75	*	20.06144	5487294	0.2072	0.3181	0.2119	0.2628	12.5391	0.6599	0.3768	0.3205	0.6447	0.0596	1	-0.2798	0.7895	FALSE	FALSE	FALSE	FALSE	FALSE	FALSE	FALSE	FALSE	FALSE	FALSE	3.5152	0.4633	1	-0.3853	1	23.1027	-0.4136	0.6802	6.7568	-0.4473	1	FALSE	FALSE	TRUE	FALSE	FALSE	FALSE	0
1159	chr2L	5489224	5489396	173	*	27.55001	5489297	0.299	0.2628	0.2105	0.2277	24.3914	-0.2036	0.7209	0.0611	0.9223	-0.4748	0.9776	-0.2101	0.8	FALSE	FALSE	FALSE	FALSE	FALSE	FALSE	FALSE	FALSE	FALSE	FALSE	10.2153	-0.133	1	-0.0263	0.9242	45.9747	0.3027	0.7583	21.1976	-0.0821	1	FALSE	FALSE	TRUE	FALSE	FALSE	FALSE	0
1160	chr2L	5490079	5490204	126	*	18.7385	5490161	0.3428	0.3293	0.1316	0.1964	15.2533	-0.0918	1	0.5518	0.418	-1.3647	0.2441	-0.7212	0.3133	FALSE	FALSE	FALSE	FALSE	FALSE	FALSE	FALSE	FALSE	FALSE	FALSE	7.2217	-0.7557	1	-0.5498	0.3041	22.512	-0.6522	0.4596	11.374	-0.5031	1	FALSE	FALSE	TRUE	FALSE	FALSE	FALSE	1
1161	chr2L	5491573	5491718	146	*	20.61568	5491625	0.246	0.3109	0.244	0.1991	17.7928	0.3496	0.646	-0.3177	0.5686	0.0058	1	-0.6615	0.1976	FALSE	FALSE	FALSE	FALSE	FALSE	FALSE	FALSE	FALSE	FALSE	FALSE	9.7828	0.3027	1	0.3036	0.4634	47.5293	0.328	0.5748	11.6334	-0.2046	1	FALSE	FALSE	TRUE	FALSE	FALSE	FALSE	0
1162	chr2L	5492743	5492870	128	*	26.93203	5492815	0.2888	0.1794	0.2872	0.2447	15.0115	-0.6717	0.3366	-0.2514	0.6987	-0.011	1	0.4094	0.6969	FALSE	FALSE	FALSE	FALSE	FALSE	FALSE	FALSE	FALSE	FALSE	FALSE	6.5694	-0.2146	1	-0.8973	0.07856	28.6073	0.004	1	18.4703	-0.0587	1	FALSE	FALSE	TRUE	FALSE	FALSE	FALSE	0
1163	chr2L	5493729	5493879	151	*	15.18861	5493856	0.2881	0.2046	0.2469	0.2604	17.3095	-0.4686	0.5531	0.0359	0.967	-0.1668	1	0.3377	0.7328	FALSE	FALSE	FALSE	FALSE	FALSE	FALSE	FALSE	FALSE	FALSE	FALSE	8.4699	0.4582	1	0.0021	1	31.6821	0.3933	0.63	14.0206	0.0222	1	FALSE	FALSE	TRUE	FALSE	FALSE	FALSE	0
1164	chr2L	5499376	5499517	142	*	15.0696	5499467	0.2747	0.1934	0.1918	0.3401	17.7966	-0.5016	0.5631	0.7602	0.1545	-0.4694	1	0.7924	0.1512	FALSE	FALSE	FALSE	FALSE	FALSE	FALSE	FALSE	FALSE	FALSE	FALSE	8.0452	-0.0781	1	-0.0934	0.8979	17.994	0.0466	1	12.0337	-0.1136	1	FALSE	FALSE	TRUE	FALSE	FALSE	FALSE	0
1165	chr2L	5499921	5500004	84	*	16.73249	5499967	0.2153	0.2386	0.1959	0.3502	12.1433	0.1716	0.9625	0.8299	0.1777	-0.1089	1	0.5494	0.5708	FALSE	FALSE	FALSE	FALSE	FALSE	FALSE	FALSE	FALSE	FALSE	FALSE	4.1569	0.0557	1	-0.3922	0.9665	14.7227	-0.4677	0.8922	7.3338	-0.4136	1	FALSE	FALSE	TRUE	FALSE	FALSE	FALSE	0
1166	chr2L	5500195	5500727	533	*	75.89362	5500651	0.2275	0.2832	0.2013	0.288	82.2815	0.3108	0.3733	0.4929	0.09987	-0.1659	0.9535	0.0161	1	FALSE	FALSE	FALSE	FALSE	FALSE	FALSE	FALSE	FALSE	FALSE	FALSE	32.0848	-0.044	0.9447	-0.0129	0.9756	158.9552	-0.2472	0.5559	39.5968	-0.469	0.1306	FALSE	FALSE	TRUE	FALSE	FALSE	FALSE	1
1167	chr2L	5501271	5501386	116	*	24.73795	5501325	0.3212	0.1743	0.3435	0.1609	18.73	-0.8886	0.07313	-1.1116	0.01592	0.0832	1	-0.1399	0.9079	FALSE	FALSE	FALSE	FALSE	FALSE	FALSE	FALSE	FALSE	FALSE	FALSE	6.317	0.4901	1	-0.9666	0.0741	23.2254	0.2163	0.8516	11.9371	-0.405	1	FALSE	FALSE	TRUE	FALSE	FALSE	FALSE	0
1168	chr2L	5501864	5502125	262	*	27.19422	5501956	0.2192	0.1152	0.4104	0.2551	37.2154	-0.9363	0.01905	-0.7162	0.03198	0.9135	0.1601	1.1336	0.003382	FALSE	FALSE	FALSE	FALSE	FALSE	FALSE	FALSE	FALSE	FALSE	FALSE	18.3242	1.2345	0.004045	0.2418	0.5364	38.3494	-0.0207	1	26.9838	-0.6044	0.09244	FALSE	FALSE	TRUE	FALSE	FALSE	FALSE	0
1169	chr2L	5504817	5505034	218	*	34.70083	5504955	0.2272	0.1729	0.4188	0.1811	34.5289	-0.3828	0.4819	-1.2327	0.0008309	0.8807	0.1938	0.0308	1	FALSE	FALSE	FALSE	FALSE	FALSE	FALSE	FALSE	FALSE	FALSE	FALSE	18.0909	1.1807	0.0006337	-0.5966	0.07999	44.0429	-0.0646	0.9872	28.6408	-0.4226	0.2767	FALSE	FALSE	TRUE	FALSE	FALSE	FALSE	0
1170	chr2L	5506734	5506802	69	*	16.16964	5506767	0.1965	0.2994	0.2952	0.2089	11.1431	0.6106	0.478	-0.5122	0.4556	0.5665	1	-0.5563	0.5715	FALSE	FALSE	FALSE	FALSE	FALSE	FALSE	FALSE	FALSE	FALSE	FALSE	5.9381	-0.0745	1	-0.2401	0.8006	16.458	-1.4217	0.1364	11.4789	0.949	0.1597	FALSE	TRUE	TRUE	FALSE	FALSE	FALSE	0
1171	chr2L	5517523	5517608	86	*	27.65553	5517547	0.2418	0.2352	0.2137	0.3093	12.3921	-0.0473	1	0.4691	0.4521	-0.1305	1	0.3859	0.6911	FALSE	FALSE	FALSE	FALSE	FALSE	FALSE	FALSE	FALSE	FALSE	FALSE	4.841	-0.5757	1	-0.112	0.971	34.1932	-0.0015	1	11.1713	-0.227	1	FALSE	FALSE	FALSE	TRUE	FALSE	FALSE	0
1172	chr2L	5519840	5519988	149	*	62.63361	5519903	0.2374	0.3037	0.2214	0.2376	23.5751	0.3133	0.5718	0.0761	0.6663	-0.113	1	-0.3502	0.6767	FALSE	FALSE	FALSE	FALSE	FALSE	FALSE	FALSE	FALSE	FALSE	FALSE	7.5774	-0.3361	1	0.3796	0.5168	50.5743	0.1824	0.8379	16.0634	-0.0468	1	FALSE	FALSE	FALSE	TRUE	FALSE	FALSE	0
1173	chr2L	5523799	5523934	136	*	30.72256	5523879	0.1939	0.2743	0.218	0.3139	17.3339	0.5496	0.3528	0.5097	0.3314	0.225	1	0.1851	0.8659	FALSE	FALSE	FALSE	FALSE	FALSE	FALSE	FALSE	FALSE	FALSE	FALSE	5.1111	0.5927	1	0.5883	0.3741	28.2544	-0.4378	0.5888	9.6577	-0.1435	1	FALSE	FALSE	FALSE	TRUE	FALSE	FALSE	0
1174	chr2L	5524223	5524359	137	*	59.09911	5524286	0.2395	0.2666	0.2295	0.2643	29.289	0.1351	0.7406	0.2233	0.6415	-0.1052	1	-0.017	0.9917	FALSE	FALSE	FALSE	FALSE	FALSE	FALSE	FALSE	FALSE	FALSE	FALSE	11.1294	0.0928	1	0.0633	0.8866	46.1266	0.0621	1	24.4965	0.0816	1	FALSE	FALSE	FALSE	TRUE	FALSE	FALSE	0
1175	chr2L	5525795	5525992	198	*	79.84592	5525882	0.23	0.2504	0.3008	0.2188	41.9373	0.1287	0.7849	-0.4373	0.1931	0.367	0.7363	-0.199	0.7229	FALSE	FALSE	FALSE	FALSE	FALSE	FALSE	FALSE	FALSE	FALSE	FALSE	12.8514	-0.1744	1	0.0814	0.7049	74.566	0.152	0.831	26.4235	-0.2121	0.7307	FALSE	FALSE	FALSE	TRUE	FALSE	FALSE	0
1176	chr2L	5526889	5527008	120	*	47.16905	5526968	0.2383	0.2986	0.3248	0.1383	21.6948	0.3197	0.5591	-1.2386	0.003892	0.455	1	-1.1033	0.02348	FALSE	FALSE	FALSE	FALSE	FALSE	FALSE	FALSE	FALSE	FALSE	FALSE	6.4609	0.2556	1	0.4009	0.5823	34.3994	-0.0225	1	16.2129	0.0711	1	FALSE	FALSE	FALSE	TRUE	FALSE	FALSE	0
1177	chr2L	5527992	5528134	143	*	47.82101	5528056	0.2724	0.2471	0.2396	0.241	24.3471	-0.1191	0.8755	-0.0214	0.9831	-0.121	1	-0.0234	1	FALSE	FALSE	FALSE	FALSE	FALSE	FALSE	FALSE	FALSE	FALSE	FALSE	7.351	-0.1106	1	0.4256	0.4841	41.4888	-0.0291	1	16.3545	-0.0198	1	FALSE	FALSE	FALSE	TRUE	FALSE	FALSE	0
1178	chr2L	5532196	5532269	74	*	20.29973	5532237	0.3062	0.3504	0.2014	0.142	11.2712	0.2064	0.8289	-0.6241	0.4466	-0.4935	1	-1.324	0.09653	FALSE	FALSE	FALSE	FALSE	FALSE	FALSE	FALSE	FALSE	FALSE	FALSE	3.254	-0.8461	1	0.2728	1	29.6866	-0.247	0.7837	9.4702	0.0455	1	FALSE	FALSE	FALSE	TRUE	FALSE	FALSE	0
1179	chr2L	5542214	5542338	125	*	67.0239	5542281	0.2798	0.2061	0.2893	0.2248	36.4993	-0.4253	0.3273	-0.3426	0.3976	0.0363	1	0.119	0.8215	FALSE	FALSE	FALSE	FALSE	FALSE	FALSE	FALSE	FALSE	FALSE	FALSE	15.3373	-0.1489	1	-0.2441	0.5062	46.2003	0.0373	1	21.4255	0.0318	1	FALSE	FALSE	FALSE	TRUE	FALSE	FALSE	0
1180	chr2L	5542489	5542680	192	*	91.61093	5542517	0.2765	0.2178	0.3368	0.1688	67.4514	-0.3445	0.3355	-1.0076	0.0002266	0.3042	0.641	-0.3589	0.4656	FALSE	FALSE	FALSE	FALSE	FALSE	FALSE	FALSE	FALSE	FALSE	FALSE	28.3541	-0.025	0.9974	-0.2266	0.4319	95.0321	-0.0596	0.9539	42.4222	0.2961	0.3727	FALSE	FALSE	FALSE	TRUE	FALSE	FALSE	1
1181	chr2L	5542924	5543172	249	*	150.49216	5543032	0.2679	0.2382	0.2837	0.2103	100.9032	-0.1614	0.6254	-0.4224	0.09812	0.0819	1	-0.1792	0.7538	FALSE	FALSE	FALSE	FALSE	FALSE	FALSE	FALSE	FALSE	FALSE	FALSE	38.7156	0.215	0.6037	-0.22	0.4288	147.2682	-0.3587	0.3965	45.8756	-0.2258	0.5248	FALSE	FALSE	FALSE	TRUE	FALSE	FALSE	0
1182	chr2L	5546855	5547310	456	*	94.13942	5547123	0.2005	0.2873	0.2081	0.304	119.2854	0.5126	0.01524	0.5378	0.013	0.0527	0.8136	0.0779	0.8659	FALSE	FALSE	FALSE	FALSE	FALSE	FALSE	FALSE	FALSE	FALSE	FALSE	29.7647	-0.1804	0.7218	-0.5467	0.03521	220.15	-0.1718	0.7883	60.006	-0.1379	0.5179	FALSE	FALSE	FALSE	TRUE	FALSE	FALSE	0
1183	chr2L	5550614	5551098	485	*	130.41298	5550808	0.375	0.0827	0.4675	0.0749	183.8584	-2.1705	2.51E-19	-2.6514	2.17E-28	0.3209	0.3012	-0.1601	0.7311	TRUE	FALSE	FALSE	FALSE	FALSE	FALSE	FALSE	FALSE	FALSE	FALSE	72.371	0.0817	0.6756	-2.757	3.23E-50	186.0795	0.9738	0.4335	205.9385	0.1897	0.1961	FALSE	FALSE	FALSE	FALSE	FALSE	TRUE	0
1184	chr2L	5551874	5552112	239	*	32.82312	5551955	0.416	0.06	0.4866	0.0374	54.8293	-2.7892	8.76E-13	-3.6914	8.44E-19	0.2239	0.93	-0.6783	0.349	TRUE	FALSE	FALSE	FALSE	FALSE	FALSE	FALSE	FALSE	FALSE	FALSE	29.6403	-0.2743	0.5886	-2.3853	1.24E-19	31.1563	0.5678	0.7546	132.6871	0.0108	0.7808	FALSE	FALSE	FALSE	FALSE	FALSE	TRUE	1
1185	chr2L	5564193	5564287	95	*	18.7135	5564254	0.2868	0.2012	0.2611	0.251	12.885	-0.5033	0.5284	-0.0179	0.9906	-0.1633	1	0.3221	0.7315	FALSE	FALSE	FALSE	FALSE	FALSE	FALSE	FALSE	FALSE	FALSE	FALSE	5.9565	0.0842	1	0.0732	1	19.7106	-0.0779	1	14.3735	-0.307	0.7821	FALSE	FALSE	TRUE	FALSE	FALSE	FALSE	0
1186	chr2L	5567117	5567202	86	*	21.92928	5567143	0.2188	0.2583	0.2665	0.2563	12.011	0.2622	0.8456	-0.0723	0.9298	0.3131	1	-0.0214	1	FALSE	FALSE	FALSE	FALSE	FALSE	FALSE	FALSE	FALSE	FALSE	FALSE	3.8283	0.0209	1	-0.378	1	16.5384	-0.1541	1	6.5831	0.1919	1	FALSE	FALSE	TRUE	FALSE	FALSE	FALSE	0
1187	chr2L	5569530	5569608	79	*	35.07766	5569557	0.2905	0.1786	0.2768	0.2541	13.6164	-0.666	0.3289	-0.1303	1	-0.0559	1	0.4797	0.5941	FALSE	FALSE	FALSE	FALSE	FALSE	FALSE	FALSE	FALSE	FALSE	FALSE	7.6031	-0.3386	1	-0.5303	0.3093	18.7062	-0.2114	0.9079	13.1738	0.1194	1	FALSE	FALSE	TRUE	FALSE	FALSE	FALSE	0
1188	chr2L	5577590	5577711	122	*	25.89163	5577674	0.1937	0.318	0.1979	0.2904	14.7876	0.7464	0.2971	0.5067	0.4313	0.0894	1	-0.1502	0.905	FALSE	FALSE	FALSE	FALSE	FALSE	FALSE	FALSE	FALSE	FALSE	FALSE	4.4048	-0.5532	1	-0.1052	0.9926	37.1984	0.0869	0.95	8.9531	-0.0493	1	FALSE	FALSE	TRUE	FALSE	FALSE	FALSE	0
1189	chr2L	5588596	5588770	175	*	20.83815	5588645	0.3408	0.1561	0.3663	0.1368	20.3036	-1.141	0.02622	-1.4399	0.002924	0.1077	1	-0.1912	0.8875	FALSE	FALSE	FALSE	FALSE	FALSE	FALSE	FALSE	FALSE	FALSE	FALSE	8.5301	-0.5077	0.9071	-0.6734	0.1888	21.3774	0.2484	1	19.6875	-0.7521	0.04144	FALSE	FALSE	FALSE	TRUE	FALSE	FALSE	0
1190	chr2L	5593715	5594137	423	*	79.37695	5594007	0.261	0.1913	0.4216	0.126	64.1084	-0.4415	0.1785	-1.7346	3.54E-11	0.6801	0.04964	-0.613	0.1259	FALSE	FALSE	FALSE	FALSE	FALSE	FALSE	FALSE	FALSE	FALSE	FALSE	26.5461	-0.5718	0.16	-1.58	2.55E-10	81.5052	-0.3913	0.7684	43.1909	-0.4433	0.1039	FALSE	FALSE	TRUE	FALSE	FALSE	FALSE	0
1191	chr2L	5595630	5595725	96	*	17.68078	5595665	0.2415	0.1755	0.4483	0.1346	13.308	-0.4179	0.7101	-1.8131	0.002806	0.9378	0.9035	-0.4573	0.7311	FALSE	FALSE	FALSE	FALSE	FALSE	FALSE	FALSE	FALSE	FALSE	FALSE	5.4327	-0.0438	1	-1.9425	0.000516	11.1327	-0.1703	1	20.1824	-0.2963	0.7988	FALSE	FALSE	TRUE	FALSE	FALSE	FALSE	0
1192	chr2L	5599756	5599959	204	*	44.16206	5599807	0.2995	0.0776	0.5901	0.0328	36.4407	-1.9513	4.44E-06	-4.1455	1.99E-18	0.9698	0.1104	-1.2245	0.08095	TRUE	FALSE	FALSE	FALSE	FALSE	FALSE	FALSE	FALSE	FALSE	FALSE	12.4384	-0.0985	1	-2.6557	1.73E-10	23.9226	-0.8119	1	34.5283	-0.6776	0.02787	FALSE	FALSE	TRUE	FALSE	FALSE	FALSE	0
1193	chr2L	5601013	5601310	298	*	85.37711	5601186	0.3544	0.079	0.5081	0.0585	61.0122	-2.1401	8.20E-08	-3.1249	2.08E-15	0.5308	0.4806	-0.4541	0.5348	TRUE	FALSE	FALSE	FALSE	FALSE	FALSE	FALSE	FALSE	FALSE	FALSE	19.9592	0.0777	0.9899	-1.9396	4.83E-10	38.1817	-0.1561	0.9959	55.6884	-0.713	0.002197	FALSE	FALSE	TRUE	FALSE	FALSE	FALSE	0
1194	chr2L	5602434	5602651	218	*	144.97311	5602575	0.3358	0.1278	0.4841	0.0523	59.1713	-1.3699	1.92E-06	-3.2247	1.87E-24	0.5425	0.1785	-1.3122	0.0005143	TRUE	FALSE	FALSE	FALSE	FALSE	FALSE	FALSE	FALSE	FALSE	FALSE	19.2145	0.1048	1	-3.8843	2.70E-20	52.9375	0.3327	0.8195	60.3532	-0.0894	0.8119	FALSE	FALSE	FALSE	FALSE	FALSE	TRUE	0
1195	chr2L	5609929	5610194	266	*	25.31226	5610086	0.2182	0.2519	0.3285	0.2014	30.1838	0.1895	0.6648	-0.7158	0.06997	0.5729	0.7341	-0.3324	0.6205	FALSE	FALSE	FALSE	FALSE	FALSE	FALSE	FALSE	FALSE	FALSE	FALSE	8.7533	-0.5724	0.6903	-1.5187	0.0001828	43.5079	-0.0628	1	18.9256	-0.3355	0.6876	FALSE	FALSE	FALSE	FALSE	TRUE	FALSE	0
1196	chr2L	5615238	5615570	333	*	64.14667	5615314	0.4722	0.2814	0.1847	0.0618	48.4327	-0.7432	0.01919	-1.6593	1.74E-05	-1.3179	0.0002168	-2.234	4.73E-10	FALSE	FALSE	FALSE	FALSE	FALSE	TRUE	FALSE	FALSE	FALSE	FALSE	22.3759	-2.0013	1.09E-08	-2.3337	9.98E-18	67.4444	-0.0839	1	53.5918	-0.6611	0.003881	FALSE	FALSE	FALSE	FALSE	FALSE	TRUE	0
1197	chr2L	5617151	5617534	384	*	44.83306	5617228	0.4241	0.2576	0.2275	0.0909	56.5911	-0.7125	0.02615	-1.3509	6.79E-05	-0.8744	0.02241	-1.5128	5.36E-06	FALSE	FALSE	TRUE	FALSE	FALSE	FALSE	FALSE	FALSE	FALSE	FALSE	21.6031	-1.292	3.02E-05	-1.8878	2.49E-15	75.8491	-0.3496	0.7531	63.2159	-0.3096	0.1699	FALSE	FALSE	FALSE	FALSE	TRUE	FALSE	0
1198	chr2L	5617816	5617997	182	*	40.41628	5617942	0.3536	0.3574	0.1804	0.1087	27.0982	0.0139	1	-0.8123	0.1119	-0.941	0.2104	-1.7672	4.20E-05	FALSE	FALSE	FALSE	FALSE	FALSE	FALSE	FALSE	FALSE	FALSE	FALSE	11.5459	-1.5301	0.004269	-1.3055	0.0001067	48.3705	-0.3149	0.8632	21.3847	-0.3033	0.7801	FALSE	FALSE	FALSE	FALSE	FALSE	TRUE	1
1199	chr2L	5624112	5624238	127	*	29.45726	5624184	0.1352	0.399	0.1274	0.3385	13.591	1.5647	0.008051	1.5158	0.01215	-0.1994	1	-0.2482	0.7975	FALSE	FALSE	FALSE	FALSE	FALSE	FALSE	FALSE	FALSE	FALSE	FALSE	1.5878	-0.4885	1	-1.7751	0.2042	32.427	-0.1629	0.9528	3.797	0.0969	1	FALSE	FALSE	FALSE	TRUE	FALSE	FALSE	0
1200	chr2L	5627205	5627428	224	*	33.17426	5627360	0.1757	0.1975	0.504	0.1228	28.2517	0.1581	0.8466	-2.0822	1.58E-07	1.5366	0.002361	-0.7037	0.2418	FALSE	FALSE	FALSE	FALSE	TRUE	FALSE	FALSE	FALSE	FALSE	FALSE	7.2225	-0.0779	1	-1.1642	0.0263	29.63	0.095	0.9812	17.1404	0.7095	0.2066	FALSE	FALSE	FALSE	FALSE	TRUE	FALSE	0
1201	chr2L	5628658	5628789	132	*	26.48202	5628747	0.1641	0.2343	0.3239	0.2776	18.1845	0.5037	0.5735	-0.2489	0.6577	0.9713	0.541	0.2187	0.8314	FALSE	FALSE	FALSE	FALSE	FALSE	FALSE	FALSE	FALSE	FALSE	FALSE	5.8929	-0.7947	1	-1.1105	0.027	21.8859	-0.1079	1	10.7038	0.1915	1	FALSE	FALSE	FALSE	FALSE	TRUE	FALSE	0
1202	chr2L	5629759	5629936	178	*	15.66132	5629841	0.2272	0.2201	0.4313	0.1214	19.796	-0.0324	1	-1.8618	0.0005511	0.9502	0.475	-0.8792	0.2756	FALSE	FALSE	FALSE	FALSE	FALSE	FALSE	FALSE	FALSE	FALSE	FALSE	5.1997	-0.2765	1	-0.6073	0.3995	23.5931	-0.587	0.6842	9.7698	0.1663	1	FALSE	FALSE	FALSE	FALSE	TRUE	FALSE	0
1203	chr2L	5635280	5635480	201	*	84.35162	5635362	0.2172	0.2239	0.2742	0.2847	37.0884	0.0278	1	0.0209	0.9785	0.3438	1	0.3368	0.5741	FALSE	FALSE	FALSE	FALSE	FALSE	FALSE	FALSE	FALSE	FALSE	FALSE	9.3453	-0.1456	1	-0.2383	0.6224	50.9144	-0.388	0.5249	25.0213	0.3453	0.6941	FALSE	FALSE	FALSE	FALSE	TRUE	FALSE	0
1204	chr2L	5656813	5656900	88	*	18.19461	5656851	0.193	0.2651	0.2191	0.3229	10.1673	0.4539	0.6127	0.5997	0.4232	0.1011	1	0.2469	1	FALSE	FALSE	FALSE	FALSE	FALSE	FALSE	FALSE	FALSE	FALSE	FALSE	3.121	-0.6599	1	-0.4647	0.9278	20.042	-0.1448	1	10.1173	-0.4944	1	FALSE	FALSE	FALSE	FALSE	TRUE	FALSE	0
1205	chr2L	5658435	5658809	375	*	145.07741	5658722	0.171	0.2356	0.2328	0.3605	80.639	0.4798	0.1646	0.6504	0.02273	0.4406	0.4378	0.6112	0.0694	FALSE	FALSE	FALSE	FALSE	FALSE	FALSE	FALSE	FALSE	FALSE	FALSE	21.191	0.0623	0.8065	0.2852	0.3742	120.3386	-0.0941	0.8383	59.1381	-0.2577	0.4374	FALSE	FALSE	FALSE	TRUE	FALSE	FALSE	1
1206	chr2L	5659306	5659428	123	*	23.60055	5659352	0.2487	0.2118	0.1852	0.3544	15.596	-0.2077	0.8036	0.9011	0.1262	-0.3965	1	0.7122	0.3411	FALSE	FALSE	FALSE	FALSE	FALSE	FALSE	FALSE	FALSE	FALSE	FALSE	4.4686	-0.6762	1	0.3349	0.6981	21.0265	-0.1003	1	13.0341	-0.0853	1	FALSE	FALSE	FALSE	TRUE	FALSE	FALSE	1
1207	chr2L	5711124	5711259	136	*	17.17199	5711213	0.4529	0.216	0.2369	0.0942	16.5751	-1.0642	0.1308	-1.34	0.06868	-0.9579	0.9249	-1.2338	0.1918	FALSE	FALSE	FALSE	FALSE	FALSE	FALSE	FALSE	FALSE	FALSE	FALSE	5.5787	-0.6227	1	-1.5059	0.01486	19.1961	-0.1282	1	18.427	-0.8845	0.06246	FALSE	FALSE	FALSE	TRUE	FALSE	FALSE	0
1208	chr2L	5711994	5712277	284	*	18.7135	5712097	0.2801	0.1994	0.1536	0.3669	27.9571	-0.4914	0.4115	1.2621	0.01816	-0.878	0.5659	0.8756	0.1421	FALSE	FALSE	FALSE	FALSE	FALSE	FALSE	FALSE	FALSE	FALSE	FALSE	6.476	-1.2436	0.828	-0.5227	0.3615	28.1899	-0.5158	0.8331	15.8984	-0.4451	0.666	FALSE	FALSE	FALSE	FALSE	FALSE	TRUE	0
1209	chr2L	5713894	5713967	74	*	16.16964	5713933	0.264	0.2872	0.1333	0.3154	10.1875	0.0778	1	1.1648	0.1036	-0.9567	1	0.1303	1	FALSE	FALSE	FALSE	FALSE	FALSE	FALSE	FALSE	FALSE	FALSE	FALSE	2.6437	-0.3466	1	0.0998	1	10.7929	-0.2775	1	4.1865	-0.2881	1	FALSE	FALSE	TRUE	FALSE	FALSE	FALSE	0
1210	chr2L	5720967	5721118	152	*	61.42104	5721061	0.2361	0.2604	0.2409	0.2626	26.8077	0.1198	0.8114	0.1459	0.8112	-0.0027	1	0.0234	0.9789	FALSE	FALSE	FALSE	FALSE	FALSE	FALSE	FALSE	FALSE	FALSE	FALSE	9.6226	0.5888	0.7599	0.0275	0.9536	45.1754	-0.2286	0.7612	16.4082	0.2674	0.9366	FALSE	FALSE	FALSE	TRUE	FALSE	FALSE	0
1211	chr2L	5723970	5724243	274	*	152.255	5724105	0.2526	0.2513	0.259	0.2371	61.673	0.0032	1	-0.135	0.6919	0.0507	1	-0.0876	0.8296	FALSE	FALSE	FALSE	FALSE	FALSE	FALSE	FALSE	FALSE	FALSE	FALSE	21.3758	0.3358	0.5667	0.5044	0.1144	115.9323	-0.2266	0.7341	44.0046	0.4571	0.1545	FALSE	FALSE	FALSE	TRUE	FALSE	FALSE	0
1212	chr2L	5724555	5724973	419	*	210.2872	5724656	0.2573	0.2473	0.2778	0.2176	104.81	-0.0714	0.7286	-0.3563	0.1481	0.0947	0.7341	-0.1902	0.5922	FALSE	FALSE	FALSE	FALSE	FALSE	FALSE	FALSE	FALSE	FALSE	FALSE	41.8475	0.2148	0.6238	0.451	0.04179	189.9159	0.0452	0.9575	74.5039	0.1402	0.5029	FALSE	FALSE	FALSE	FALSE	FALSE	TRUE	0
1213	chr2L	5730832	5731137	306	*	37.67446	5731070	0.1831	0.3671	0.1789	0.2709	29.4061	0.9823	0.02801	0.5937	0.2138	-0.0598	1	-0.4484	0.4722	FALSE	FALSE	FALSE	FALSE	FALSE	FALSE	FALSE	FALSE	FALSE	FALSE	9.7892	0.3668	1	0.2343	0.5529	72.147	-1.3137	0.0278	24.1056	0.8497	0.02642	TRUE	TRUE	FALSE	FALSE	TRUE	FALSE	0
1214	chr2L	5733851	5733993	143	*	38.99477	5733917	0.1509	0.3026	0.1562	0.3903	18.6273	1.0185	0.09035	1.2837	0.01174	0.0974	1	0.3626	0.68	FALSE	FALSE	FALSE	FALSE	FALSE	FALSE	FALSE	FALSE	FALSE	FALSE	3.5508	-0.2011	1	-0.1698	1	40.4779	-0.102	0.9356	7.8021	-0.7878	1	FALSE	FALSE	FALSE	FALSE	FALSE	TRUE	0
1215	chr2L	5739182	5739556	375	*	58.87574	5739313	0.1643	0.3244	0.1394	0.3719	45.7493	0.9367	0.01458	1.3914	0.0001313	-0.2582	1	0.1965	0.7582	FALSE	FALSE	FALSE	FALSE	FALSE	FALSE	FALSE	FALSE	FALSE	FALSE	10.0405	-0.1492	1	0.3682	0.4131	101.2844	-0.5017	0.4397	16.2747	-0.0183	1	FALSE	FALSE	FALSE	FALSE	TRUE	FALSE	0
1216	chr2L	5756671	5756787	117	*	44.41618	5756751	0.2563	0.2852	0.2638	0.1947	19.4382	0.1344	1	-0.4892	0.3556	0.0721	1	-0.5515	0.3878	FALSE	FALSE	FALSE	FALSE	FALSE	FALSE	FALSE	FALSE	FALSE	FALSE	5.2293	-0.0864	1	0.2445	0.8174	33.0902	0.3375	0.6386	12.1953	-0.3764	0.8238	FALSE	FALSE	FALSE	FALSE	TRUE	FALSE	0
1217	chr2L	5757140	5757309	170	*	72.07983	5757207	0.2664	0.2568	0.1939	0.2829	25.8046	-0.0575	0.9404	0.4821	0.3014	-0.4204	1	0.1192	0.8991	FALSE	FALSE	FALSE	FALSE	FALSE	FALSE	FALSE	FALSE	FALSE	FALSE	7.2393	-0.2196	1	0.4974	0.3966	46.1449	-0.0572	0.9965	20.7391	0.1077	1	FALSE	FALSE	FALSE	FALSE	TRUE	FALSE	0
1218	chr2L	5771280	5771443	164	*	46.50485	5771341	0.2623	0.2879	0.2827	0.1671	23.3808	0.1526	0.7699	-0.7791	0.08493	0.1559	1	-0.7758	0.1114	FALSE	FALSE	FALSE	FALSE	FALSE	FALSE	FALSE	FALSE	FALSE	FALSE	6.9429	0.3466	1	-0.5134	0.4184	39.0738	-0.0307	1	15.831	0.4294	0.8426	FALSE	FALSE	FALSE	FALSE	FALSE	TRUE	0
1219	chr2L	5775179	5775304	126	*	18.07385	5775255	0.2749	0.2034	0.2606	0.2611	16.0478	-0.4619	0.5249	-0.0746	0.9258	-0.0589	1	0.3284	0.8181	FALSE	FALSE	FALSE	FALSE	FALSE	FALSE	FALSE	FALSE	FALSE	FALSE	6.4145	0.2932	1	-0.2778	0.7808	24.7995	-0.2454	0.8707	10.384	-0.5634	0.9363	FALSE	FALSE	FALSE	FALSE	TRUE	FALSE	0
1220	chr2L	5777531	5777991	461	*	61.2384	5777667	0.2275	0.2204	0.2974	0.2546	64.3621	-0.0635	0.9338	-0.2527	0.6063	0.3869	0.6987	0.1978	0.9072	FALSE	FALSE	FALSE	FALSE	FALSE	FALSE	FALSE	FALSE	FALSE	FALSE	18.2291	-0.0634	1	-1.1526	7.71E-05	79.381	-0.3138	0.6479	49.0814	-0.2469	0.3361	FALSE	FALSE	FALSE	FALSE	TRUE	FALSE	0
1221	chr2L	5781225	5781446	222	*	37.12521	5781309	0.2047	0.2126	0.2663	0.3164	32.2868	0.029	0.9235	0.2148	0.6187	0.3778	1	0.5636	0.2322	FALSE	FALSE	FALSE	FALSE	FALSE	FALSE	FALSE	FALSE	FALSE	FALSE	11.7751	0.6463	0.4851	-0.0737	0.9975	41.982	-0.2128	0.8067	17.2922	-0.2287	1	FALSE	FALSE	FALSE	FALSE	TRUE	FALSE	1
1222	chr2L	5783742	5784024	283	*	16.29374	5783849	0.2851	0.1662	0.3092	0.2395	31.8672	-0.7939	0.06189	-0.4037	0.3335	0.1379	1	0.5282	0.3536	FALSE	FALSE	FALSE	FALSE	FALSE	FALSE	FALSE	FALSE	FALSE	FALSE	10.7607	0.7272	0.4209	0.3063	0.5424	50.2615	-0.1199	0.9029	21.3262	-0.4806	0.423	FALSE	FALSE	FALSE	TRUE	FALSE	FALSE	0
1223	chr2L	5789151	5789688	538	*	188.34308	5789491	0.241	0.188	0.3391	0.2318	176.9123	-0.3615	0.5393	-0.5518	0.2877	0.4904	0.4035	0.3001	0.6936	FALSE	FALSE	FALSE	FALSE	FALSE	FALSE	FALSE	FALSE	FALSE	FALSE	40.5248	0.983	0.02282	-1.607	1.39E-06	310.5496	0.1435	0.9482	89.4188	0.4189	0.08376	FALSE	TRUE	FALSE	FALSE	TRUE	FALSE	0
1224	chr2L	5789857	5790051	195	*	44.39397	5789957	0.2789	0.1467	0.3438	0.2306	37.1712	-0.9237	0.05372	-0.5945	0.2073	0.3006	1	0.6298	0.2951	FALSE	FALSE	FALSE	FALSE	FALSE	FALSE	FALSE	FALSE	FALSE	FALSE	12.0491	1.0994	0.06978	-0.7434	0.1197	49.9005	0.3985	0.73	18.7551	-0.0187	1	FALSE	FALSE	FALSE	FALSE	TRUE	FALSE	0
1225	chr2L	5799277	5799419	143	*	39.53619	5799355	0.3081	0.2502	0.2746	0.1672	35.5935	-0.2992	0.653	-0.7641	0.1226	-0.141	1	-0.6059	0.2794	FALSE	FALSE	FALSE	FALSE	FALSE	FALSE	FALSE	FALSE	FALSE	FALSE	12.9428	0.2604	0.8966	-1.6098	2.18E-06	75.6845	0.251	0.7398	26.442	-0.0104	1	FALSE	FALSE	FALSE	FALSE	FALSE	TRUE	1
1226	chr2L	5799587	5799891	305	*	97.39642	5799725	0.2261	0.2359	0.2746	0.2634	86.2009	0.0731	0.8352	-0.0737	0.7941	0.3061	0.6443	0.1593	0.8322	FALSE	FALSE	FALSE	FALSE	FALSE	FALSE	FALSE	FALSE	FALSE	FALSE	36.6728	0.2556	0.7484	0.3902	0.144	169.9287	-0.2364	0.6167	54.2876	0.443	0.1058	FALSE	TRUE	FALSE	FALSE	TRUE	FALSE	1
1227	chr2L	5800040	5800396	357	*	226.15776	5800258	0.2636	0.2223	0.3128	0.2013	159.8878	-0.2478	0.2916	-0.6396	0.0005799	0.2474	0.2977	-0.1443	0.6977	FALSE	FALSE	FALSE	FALSE	FALSE	FALSE	FALSE	FALSE	FALSE	FALSE	61.9806	0.4813	0.1491	0.4117	0.1367	258.9867	0.0718	0.916	96.5247	0.0407	0.7347	FALSE	TRUE	FALSE	TRUE	FALSE	FALSE	0
1228	chr2L	5801654	5802029	376	*	101.6916	5801949	0.2541	0.2431	0.2793	0.2235	110.2329	-0.0517	0.9116	-0.3054	0.3735	0.1312	0.6996	-0.1225	1	FALSE	FALSE	FALSE	FALSE	FALSE	FALSE	FALSE	FALSE	FALSE	FALSE	35.7521	0.2457	0.5864	-0.2443	0.4263	203.357	0.2693	0.5592	45.7493	0.0278	1	FALSE	FALSE	FALSE	TRUE	FALSE	FALSE	2
1229	chr2L	5802223	5802337	115	*	73.38953	5802276	0.304	0.2327	0.2621	0.2012	42.9241	-0.3747	0.3458	-0.3886	0.285	-0.1912	1	-0.2051	0.7289	FALSE	FALSE	FALSE	FALSE	FALSE	FALSE	FALSE	FALSE	FALSE	FALSE	13.9197	-0.2734	0.9386	-0.3169	0.406	81.5283	-0.0185	1	25.3266	-0.269	1	FALSE	FALSE	FALSE	TRUE	FALSE	FALSE	0
1230	chr2L	5804210	5804299	90	*	37.13122	5804266	0.2653	0.2753	0.3088	0.1505	24.642	0.049	0.8845	-1.014	0.01569	0.2106	1	-0.8524	0.05597	FALSE	FALSE	FALSE	FALSE	FALSE	FALSE	FALSE	FALSE	FALSE	FALSE	7.1417	0.0499	1	0.3072	0.6319	48.3054	-0.0353	1	12.1581	-0.1709	1	FALSE	FALSE	TRUE	FALSE	FALSE	FALSE	0
1231	chr2L	5805224	5805480	257	*	131.65909	5805297	0.2238	0.2805	0.2226	0.2731	89.5254	0.3166	0.3245	0.2957	0.2979	-0.0237	1	-0.0445	1	FALSE	FALSE	FALSE	FALSE	FALSE	FALSE	FALSE	FALSE	FALSE	FALSE	29.8239	-0.152	0.7916	0.235	0.4761	180.8938	-0.0266	1	47.8705	0.2634	0.3717	FALSE	TRUE	FALSE	TRUE	FALSE	FALSE	0
1232	chr2L	5835608	5835668	61	*	48.62281	5835640	0.3292	0.2982	0.2094	0.1632	12.0125	-0.1372	0.9943	-0.4115	0.5937	-0.6389	1	-0.9133	0.2866	FALSE	FALSE	FALSE	FALSE	FALSE	FALSE	FALSE	FALSE	FALSE	FALSE	6.7126	-0.9293	0.9968	-0.0584	1	37.268	0.217	0.8231	11.9829	-0.3711	1	FALSE	FALSE	FALSE	FALSE	TRUE	FALSE	0
1233	chr2L	5870724	5871293	570	*	207.86719	5871168	0.277	0.2586	0.2499	0.2145	182.7946	-0.1008	0.6121	-0.2145	0.4919	-0.1586	0.4983	-0.2723	0.2531	FALSE	FALSE	FALSE	FALSE	FALSE	FALSE	FALSE	FALSE	FALSE	FALSE	48.8221	0.1246	0.9557	-2.5494	6.98E-33	385.6846	0.2745	0.4638	127.6636	0.1667	0.4164	TRUE	TRUE	FALSE	FALSE	TRUE	FALSE	0
1234	chr2L	5871410	5871681	272	*	142.39799	5871596	0.2022	0.1374	0.2996	0.3607	88.3761	-0.5555	0.1342	0.2691	0.4441	0.558	0.2515	1.3827	4.59E-06	FALSE	FALSE	FALSE	FALSE	FALSE	FALSE	FALSE	FALSE	FALSE	FALSE	20.2576	0.5721	0.2483	-1.532	1.48E-06	139.4802	0.788	0.3489	34.1303	-0.3126	0.4857	FALSE	FALSE	FALSE	FALSE	TRUE	FALSE	1
1235	chr2L	5877522	5878011	490	*	226.09779	5877736	0.2699	0.2223	0.288	0.2198	201.4388	-0.2828	0.2448	-0.3969	0.08473	0.0907	0.6678	-0.0233	0.9121	FALSE	FALSE	FALSE	FALSE	FALSE	FALSE	FALSE	FALSE	FALSE	FALSE	54.2954	0.0646	0.7272	-3.1331	3.76E-38	350.068	0.1103	0.7634	135.5366	0.2858	0.1452	FALSE	TRUE	FALSE	FALSE	TRUE	FALSE	1
1236	chr2L	5879330	5879634	305	*	186.54086	5879552	0.2774	0.2127	0.3004	0.2095	122.3239	-0.3767	0.1223	-0.5192	0.02016	0.1116	0.7081	-0.0309	0.9077	FALSE	FALSE	FALSE	FALSE	FALSE	FALSE	FALSE	FALSE	FALSE	FALSE	37.7566	-0.0435	0.9515	-1.189	2.45E-06	215.5009	0.0267	0.9988	77.9883	0.2453	0.3264	FALSE	FALSE	FALSE	TRUE	FALSE	FALSE	1
1237	chr2L	5881034	5881264	231	*	64.50755	5881166	0.099	0.1582	0.1514	0.5914	53.084	0.6954	0.194	1.9911	3.07E-07	0.6079	0.4954	1.9036	6.85E-07	FALSE	FALSE	FALSE	FALSE	FALSE	FALSE	FALSE	FALSE	FALSE	TRUE	12.3533	-0.0889	1	-1.0409	0.008015	46.5481	-0.2351	0.8926	21.7296	-0.376	0.6152	FALSE	FALSE	TRUE	FALSE	FALSE	FALSE	0
1238	chr2L	5890530	5891033	504	*	59.99381	5890917	0.1831	0.4006	0.2838	0.1324	80.2523	1.1314	0.0001276	-1.1107	0.0002112	0.6285	0.1571	-1.6136	2.71E-08	FALSE	FALSE	FALSE	FALSE	FALSE	FALSE	FALSE	FALSE	TRUE	FALSE	20.7232	0.0845	0.97	-2.0013	1.10E-11	185.0416	-1.276	0.005387	44.4816	-0.004	1	TRUE	TRUE	TRUE	FALSE	FALSE	FALSE	1
1239	chr2L	5891785	5892169	385	*	152.13956	5892076	0.2313	0.1609	0.4422	0.1656	131.9825	-0.5188	0.1406	-1.4253	2.87E-07	0.9329	0.003757	0.0264	1	FALSE	FALSE	FALSE	FALSE	FALSE	FALSE	FALSE	FALSE	FALSE	FALSE	35.4815	0.4321	0.2357	-3.2171	3.52E-28	188.8276	0.4237	0.4318	101.6082	-0.0168	0.8276	FALSE	FALSE	TRUE	FALSE	FALSE	FALSE	0
1240	chr2L	5892517	5892683	167	*	29.6873	5892574	0.2341	0.243	0.3139	0.209	28.832	0.0417	0.9704	-0.6071	0.2001	0.4191	1	-0.2297	0.7777	FALSE	FALSE	FALSE	FALSE	FALSE	FALSE	FALSE	FALSE	FALSE	FALSE	9.768	0.4337	0.8042	-1.2373	0.00279	45.9597	-0.0056	1	19.0692	-0.3358	0.5643	FALSE	FALSE	FALSE	FALSE	FALSE	TRUE	0
1241	chr2L	5893600	5893774	175	*	31.08918	5893729	0.1953	0.2685	0.2544	0.2818	29.0165	0.49	0.2798	0.1165	0.8168	0.4298	0.6483	0.0563	0.957	FALSE	FALSE	FALSE	FALSE	FALSE	FALSE	FALSE	FALSE	FALSE	FALSE	6.5486	0.07	1	-1.355	0.006486	37.701	0.3302	0.6477	13.6061	-0.7581	0.1659	FALSE	FALSE	FALSE	TRUE	FALSE	FALSE	0
1242	chr2L	5902978	5903288	311	*	70.25269	5903131	0.0937	0.2913	0.1465	0.4684	55.7333	1.6274	1.07E-05	1.6663	5.01E-07	0.6477	0.3524	0.6866	0.05795	FALSE	FALSE	FALSE	FALSE	FALSE	FALSE	FALSE	TRUE	FALSE	FALSE	8.9992	0.3206	1	-0.3317	0.5706	113.6479	-0.3382	0.6372	15.8051	0.6305	0.3431	FALSE	TRUE	TRUE	FALSE	FALSE	FALSE	0
1243	chr2L	5906994	5907206	213	*	140.12122	5907078	0.2485	0.2796	0.2366	0.2353	57.166	0.1577	0.7062	-0.034	0.941	-0.0635	1	-0.2552	0.6173	FALSE	FALSE	FALSE	FALSE	FALSE	FALSE	FALSE	FALSE	FALSE	FALSE	16.0165	-0.0792	1	0.0753	0.8402	108.615	-0.0764	0.8793	27.803	0.0363	1	FALSE	FALSE	FALSE	TRUE	FALSE	FALSE	0
1244	chr2L	5907279	5907708	430	*	221.54213	5907526	0.1949	0.268	0.2549	0.2822	143.6899	0.4471	0.0688	0.1497	0.5712	0.3721	0.2143	0.0747	0.824	FALSE	FALSE	FALSE	FALSE	FALSE	FALSE	FALSE	FALSE	FALSE	FALSE	43.9075	0.144	0.9723	0.1321	0.7405	284.9668	0.1633	0.5833	69.6386	0.0678	0.7198	FALSE	FALSE	FALSE	FALSE	TRUE	FALSE	0
1245	chr2L	5921189	5921269	81	*	16.66817	5921210	0.2089	0.159	0.3751	0.2569	11.0875	-0.4267	0.6066	-0.5643	0.2194	0.8146	1	0.6769	0.7888	FALSE	FALSE	FALSE	FALSE	FALSE	FALSE	FALSE	FALSE	FALSE	FALSE	3.5678	-1.4867	0.8065	-0.7867	0.4267	20.1328	0.5113	0.5535	5.6137	-1.1075	0.3906	FALSE	FALSE	FALSE	FALSE	FALSE	TRUE	0
1246	chr2L	5923729	5923838	110	*	21.38131	5923741	0.2681	0.258	0.2054	0.2685	14.5937	-0.0963	1	0.3359	0.6257	-0.353	1	0.0792	0.9333	FALSE	FALSE	FALSE	FALSE	FALSE	FALSE	FALSE	FALSE	FALSE	FALSE	5.8503	-0.5598	1	-0.2183	0.8192	23.5354	-0.0302	1	10.5118	0.0398	1	FALSE	FALSE	FALSE	TRUE	FALSE	FALSE	0
1247	chr2L	5925252	5925479	228	*	16.66817	5925426	0.2212	0.2116	0.191	0.3761	22.9627	-0.08	0.8576	0.992	0.02842	-0.2425	1	0.8295	0.0989	FALSE	FALSE	FALSE	FALSE	FALSE	FALSE	FALSE	FALSE	FALSE	FALSE	9.9468	0.2076	1	0.539	0.1695	34.7521	-0.4089	0.6516	14.6776	0.0552	1	FALSE	FALSE	FALSE	TRUE	FALSE	FALSE	0
1248	chr2L	5927706	5927783	78	*	15.18861	5927744	0.2322	0.2553	0.274	0.2385	9.6904	0.1178	1	-0.1409	0.8768	0.1789	1	-0.0797	0.9894	FALSE	FALSE	FALSE	FALSE	FALSE	FALSE	FALSE	FALSE	FALSE	FALSE	5.1893	-0.0571	1	0.1937	0.8577	19.9237	0.2664	1	9.7786	0.0854	1	FALSE	FALSE	FALSE	FALSE	TRUE	FALSE	0
1249	chr2L	5938976	5939118	143	*	22.79224	5939033	0.2627	0.2017	0.2269	0.3088	19.1593	-0.3983	0.5626	0.4851	0.4119	-0.288	1	0.5954	0.4383	FALSE	FALSE	FALSE	FALSE	FALSE	FALSE	FALSE	FALSE	FALSE	FALSE	7.405	-0.0176	1	0.1386	0.9153	33.4992	-0.1475	0.8865	12.1232	0.0147	1	FALSE	FALSE	FALSE	TRUE	FALSE	FALSE	0
1250	chr2L	5943548	5943700	153	*	93.82002	5943606	0.2869	0.2894	0.2419	0.1818	47.5288	0.0255	1	-0.416	0.3074	-0.2269	0.8936	-0.6683	0.1252	FALSE	FALSE	FALSE	FALSE	FALSE	FALSE	FALSE	FALSE	FALSE	FALSE	19.316	0.2077	0.7907	0.0677	0.9002	98.9373	0.0633	0.883	37.8823	0.0083	1	FALSE	FALSE	FALSE	TRUE	FALSE	FALSE	0
1251	chr2L	5943794	5944154	361	*	169.73744	5943912	0.2337	0.2569	0.2175	0.2919	90.6569	0.1337	0.7228	0.4225	0.133	-0.1161	1	0.1728	0.7861	FALSE	FALSE	FALSE	FALSE	FALSE	FALSE	FALSE	FALSE	FALSE	FALSE	33.6666	-0.2048	0.713	0.3827	0.1767	193.0503	0.0413	0.9692	52.918	0.0806	0.738	FALSE	FALSE	FALSE	TRUE	FALSE	FALSE	0
1252	chr2L	5944347	5944768	422	*	88.89168	5944600	0.2416	0.292	0.2327	0.2338	85.8794	0.2642	0.4838	-0.0143	0.9812	-0.048	1	-0.3265	0.6063	FALSE	FALSE	FALSE	FALSE	FALSE	FALSE	FALSE	FALSE	FALSE	FALSE	38.1665	-0.2567	0.5985	0.459	0.06023	155.5233	-0.0972	0.8316	60.937	-0.5019	0.04428	FALSE	FALSE	FALSE	FALSE	TRUE	FALSE	0
1253	chr2L	5949358	5949528	171	*	92.1741	5949431	0.2485	0.2813	0.1701	0.3002	32.0572	0.1734	0.7944	0.7532	0.08172	-0.4894	1	0.0903	0.9631	FALSE	FALSE	FALSE	FALSE	FALSE	FALSE	FALSE	FALSE	FALSE	FALSE	9.5185	-0.2765	1	0.0501	0.7979	76.729	-0.1246	0.8838	17.0174	0.3062	1	FALSE	FALSE	FALSE	TRUE	FALSE	FALSE	0
1254	chr2L	5955934	5956107	174	*	23.60055	5956000	0.2632	0.2905	0.2437	0.2026	22.7269	0.1378	0.8322	-0.2635	0.7001	-0.1363	1	-0.5376	0.4453	FALSE	FALSE	FALSE	FALSE	FALSE	FALSE	FALSE	FALSE	FALSE	FALSE	7.6723	-0.2191	1	-0.5502	0.4131	67.7544	-0.3596	0.6778	33.6825	0.5437	0.05588	FALSE	FALSE	FALSE	FALSE	FALSE	TRUE	0
1255	chr2L	5961721	5961966	246	*	21.38131	5961855	0.145	0.3526	0.1676	0.3348	24.186	1.3002	0.01738	0.9456	0.08317	0.2691	1	-0.0855	0.8319	FALSE	FALSE	FALSE	FALSE	FALSE	FALSE	FALSE	FALSE	FALSE	FALSE	7.3948	0.0012	1	0.1264	0.9169	63.2467	0.3577	0.6681	9.9726	-0.6039	0.8119	FALSE	FALSE	TRUE	FALSE	FALSE	FALSE	0
1256	chr2L	5968841	5969436	596	*	35.31736	5969282	0.2	0.4724	0.1594	0.1681	65.4375	1.2467	0.0008932	0.0783	0.8895	-0.3158	0.7917	-1.4843	5.33E-05	FALSE	FALSE	FALSE	FALSE	FALSE	FALSE	FALSE	FALSE	TRUE	FALSE	24.2128	-0.0364	0.9364	-0.2052	0.5188	182.0382	-2.001	0.0003487	55.92	1.0986	2.67E-08	TRUE	TRUE	FALSE	TRUE	FALSE	FALSE	4
1257	chr2L	5977122	5977454	333	*	80.40186	5977314	0.2366	0.1345	0.2576	0.3714	121.4986	-0.8186	0.0005975	0.5432	0.01928	0.1086	0.707	1.4704	2.35E-12	FALSE	FALSE	FALSE	FALSE	FALSE	FALSE	FALSE	FALSE	FALSE	FALSE	45.8563	-5.00E-04	1	-0.0504	0.951	131.9803	0.2516	0.6754	68.9314	0.1426	0.51	FALSE	FALSE	FALSE	FALSE	TRUE	FALSE	0
1258	chr2L	5978169	5978660	492	*	61.9639	5978275	0.247	0.2765	0.2815	0.195	156.7973	0.1609	0.5457	-0.5284	0.03532	0.1835	0.5339	-0.5059	0.06979	FALSE	FALSE	FALSE	FALSE	FALSE	FALSE	FALSE	FALSE	FALSE	FALSE	51.1449	-0.4389	0.2368	-1.35	3.37E-10	206.8024	-0.1766	0.9174	119.9538	0.1156	0.4878	FALSE	FALSE	FALSE	FALSE	TRUE	FALSE	0
1259	chr2L	5979963	5980499	537	*	109.30362	5980343	0.2196	0.2688	0.2414	0.2702	252.008	0.2931	0.1609	0.1694	0.6563	0.1315	0.5456	0.0078	0.8949	FALSE	FALSE	FALSE	FALSE	FALSE	FALSE	FALSE	FALSE	FALSE	FALSE	112.9041	0.3849	0.215	0.1632	0.8433	552.5935	-0.2799	0.3605	161.2306	0.527	3.17E-05	TRUE	TRUE	FALSE	TRUE	FALSE	FALSE	1
1260	chr2L	5980921	5981118	198	*	90.89137	5981003	0.28	0.2117	0.3175	0.1908	115.5445	-0.398	0.0804	-0.7294	0.001075	0.1908	0.566	-0.1406	0.7386	FALSE	FALSE	FALSE	FALSE	FALSE	FALSE	FALSE	FALSE	FALSE	FALSE	52.4624	0.2771	0.451	-0.246	0.3156	175.3448	0.1012	0.7819	75.2279	-0.0601	0.7097	FALSE	TRUE	FALSE	TRUE	FALSE	FALSE	0
1261	chr2L	5982387	5982718	332	*	113.47597	5982465	0.2906	0.1955	0.2986	0.2154	186.5248	-0.5744	0.02055	-0.4641	0.0638	0.0243	0.7716	0.1346	0.7311	FALSE	FALSE	FALSE	FALSE	FALSE	FALSE	FALSE	FALSE	FALSE	FALSE	82.308	0.2447	0.4088	-0.2526	0.5232	305.3876	0.075	0.8285	105.0517	0.0049	0.8189	FALSE	FALSE	FALSE	TRUE	FALSE	FALSE	0
1262	chr2L	5983347	5983846	500	*	68.40461	5983705	0.3308	0.2243	0.3177	0.1272	214.0685	-0.555	0.005312	-1.3152	2.10E-12	-0.0533	0.709	-0.8134	5.05E-05	FALSE	FALSE	FALSE	FALSE	FALSE	FALSE	FALSE	FALSE	FALSE	FALSE	75.8817	6.00E-04	0.8143	-1.3785	4.71E-17	349.7004	-0.015	1	172.4301	0.1657	0.2936	FALSE	TRUE	FALSE	FALSE	TRUE	FALSE	1
1263	chr2L	5986215	5986465	251	*	82.76907	5986344	0.2533	0.2322	0.3282	0.1863	80.6757	-0.1289	0.7002	-0.8231	0.001118	0.3707	0.5356	-0.3234	0.4685	FALSE	FALSE	FALSE	FALSE	FALSE	FALSE	FALSE	FALSE	FALSE	FALSE	32.1764	0.3916	0.3377	0.3453	0.1874	141.8534	0.1991	0.5783	52.8594	0.1061	0.685	FALSE	FALSE	FALSE	TRUE	FALSE	FALSE	1
1264	chr2L	5986892	5987102	211	*	33.11749	5987013	0.2045	0.2495	0.252	0.294	50.9316	0.2778	0.4811	0.2153	0.5386	0.2935	0.707	0.231	0.6986	FALSE	FALSE	FALSE	FALSE	FALSE	FALSE	FALSE	FALSE	FALSE	FALSE	17.749	0.1393	1	-0.342	0.2783	103.9726	-0.2737	0.4695	21.6252	-0.1222	1	FALSE	FALSE	FALSE	TRUE	FALSE	FALSE	0
1265	chr2L	5997043	5997645	603	*	163.42766	5997183	0.2436	0.2555	0.2525	0.2483	193.0963	0.0732	0.7178	-0.0119	0.9723	0.0471	0.7265	-0.0381	0.8715	FALSE	FALSE	FALSE	FALSE	FALSE	FALSE	FALSE	FALSE	FALSE	FALSE	62.8095	-0.2265	0.4166	-1.1802	4.38E-11	388.2195	-0.0487	0.9291	135.0775	0.1841	0.3221	FALSE	TRUE	FALSE	TRUE	FALSE	FALSE	0
1266	chr2L	5997903	5998161	259	*	107.08495	5998087	0.2104	0.2872	0.2261	0.2763	93.4588	0.4512	0.08414	0.2872	0.2747	0.1011	1	-0.0629	0.9965	FALSE	FALSE	FALSE	FALSE	FALSE	FALSE	FALSE	FALSE	FALSE	FALSE	37.3761	-0.216	0.7257	-0.2717	0.4995	193.4771	-0.0479	0.9639	53.9973	-0.0683	0.6816	FALSE	FALSE	FALSE	TRUE	FALSE	FALSE	0
1267	chr2L	5998409	5998556	148	*	60.44065	5998459	0.3212	0.22	0.2912	0.1676	47.3557	-0.5466	0.2706	-0.8086	0.06565	-0.1605	1	-0.4225	0.586	FALSE	FALSE	FALSE	FALSE	FALSE	FALSE	FALSE	FALSE	FALSE	FALSE	19.8682	-0.0039	1	-0.7504	0.01596	89.6534	0.3013	0.7054	32.5062	-0.292	0.5543	FALSE	FALSE	FALSE	TRUE	FALSE	FALSE	0
1268	chr2L	5999331	5999629	299	*	150.75583	5999494	0.2465	0.2846	0.2266	0.2422	107.1799	0.1981	0.3542	0.0733	0.8206	-0.1048	0.7558	-0.2296	0.5312	FALSE	FALSE	FALSE	FALSE	FALSE	FALSE	FALSE	FALSE	FALSE	FALSE	41.0904	-0.3129	0.5674	-0.0452	0.8719	195.6223	-0.2629	0.4716	69.0126	-0.0723	0.6808	FALSE	FALSE	FALSE	TRUE	FALSE	FALSE	0
1269	chr2L	6000178	6000276	99	*	28.32042	6000210	0.3133	0.3	0.1696	0.2171	26.5485	-0.0672	0.8773	0.2819	0.5852	-0.8291	0.322	-0.48	0.3676	FALSE	FALSE	FALSE	FALSE	FALSE	FALSE	FALSE	FALSE	FALSE	FALSE	10.3623	0.298	1	0.0543	0.9073	45.8572	-0.276	0.7988	21.7712	0.0204	1	FALSE	FALSE	FALSE	TRUE	FALSE	FALSE	0
1270	chr2L	6004811	6005125	315	*	38.00953	6004980	0.2307	0.3523	0.1391	0.278	42.9715	0.6233	0.1214	1.0545	0.006648	-0.7712	0.29	-0.34	0.5646	FALSE	FALSE	FALSE	FALSE	FALSE	FALSE	FALSE	FALSE	FALSE	FALSE	10.2174	-1.043	0.1252	-0.9885	0.007173	114.6944	-0.4809	0.5375	27.7337	-0.395	0.3285	FALSE	FALSE	FALSE	FALSE	FALSE	TRUE	0
1271	chr2L	6010698	6010818	121	*	46.89918	6010745	0.138	0.2547	0.2367	0.3705	21.4062	0.8858	0.1214	0.6571	0.1863	0.7588	0.758	0.5301	0.4383	FALSE	FALSE	FALSE	FALSE	FALSE	FALSE	FALSE	FALSE	FALSE	FALSE	4.5425	0.7132	1	0.6333	0.4271	39.7985	-0.3689	0.6448	11.7042	-0.1774	1	FALSE	FALSE	FALSE	FALSE	TRUE	FALSE	0
1272	chr2L	6013143	6013316	174	*	92.43084	6013203	0.1952	0.3373	0.2177	0.2498	30.7431	0.7742	0.03632	0.167	0.7129	0.1722	1	-0.4349	0.3386	FALSE	FALSE	FALSE	FALSE	FALSE	FALSE	FALSE	FALSE	FALSE	FALSE	10.1624	0.0508	1	0.1546	0.7704	59.3803	-0.1104	0.9123	18.67	0.2729	0.721	FALSE	FALSE	FALSE	TRUE	FALSE	FALSE	0
1273	chr2L	6014732	6014840	109	*	34.87848	6014790	0.2189	0.3457	0.1273	0.308	15.3979	0.6458	0.3218	1.195	0.03716	-0.7268	1	-0.1776	0.8623	FALSE	FALSE	FALSE	FALSE	FALSE	FALSE	FALSE	FALSE	FALSE	FALSE	4.2847	-0.8131	1	-0.9993	0.1178	38.967	-0.1075	0.916	8.9867	-0.1938	1	FALSE	FALSE	FALSE	FALSE	TRUE	FALSE	0
[truncated: 7,885,841 more chars]
