# Supplementary material for: Zygotic pioneer factor activity of Odd-paired/Zic is necessary for late function of the Drosophila segmentation network
Source: eLife. 2020 Apr 29;9:e53916. doi: 10.7554/eLife.53916 (PMC7190358; doi:10.7554/eLife.53916)
Supplement: Supplementary file 3. — This file contains a tab-delimited table with 879 rows (peaks) and 19 columns, plus one header row and one column of row numbers. In addition, descriptions of each column or set of columns are provided at the head of the document and are demarcated by the comment character [#]. In summary, the table contains the genomic locations of all IDR filtered Opa ChIP-seq peaks, plus outputs from DESeq2 analysis for differential accessibility as measured by ATAC-seq under conditions of loss- and gain- of function of Opa. The final column indicates the number of Opa motifs within each ChIP peak region. [file elife-53916-supp3.txt]

# Annotated Opa ChIP-seq Peaks
# Tab-delimited table with 879 rows (peaks) and 19 columns, plus one header row and one column of row numbers.
# Col 1: chromosome name
# Col 2: chromosome start
# Col 3: chromosome end
# Col 4: name (. = no name)
# Col 5: score
# Col 6: strand (all set to + by default, strandedness was not calculated)
# Col 7: signalValue: MACS2 output
# Col 8: p.value: MACS2 output
# Col 9: q.value: MACS2 output
# Col 10: peak = chromosome position of maximal read density
# Col 11: opa.dependent = logical, statistically significant reduction of accessibility in opa mutants.
# Col 12: tub.opa.sensitive = logical, statistically significant increase in accessibility in tub>opa maternal misexpression.
# Col 13: ATAC.NC14.72.baseMean: DESeq2 output. Mean ATAC score at NC14 + 72 minutes
# Col 14: ATAC.NC13.12.baseMean: DESeq2 output. Mean ATAC score at NC13 + 12 minutes
# Col 15-16: opaFC/padj: DESeq2 output. log2 fold change and adjusted p-value of ATAC seq reads between wild type and opa mutant embryos at NC14 + 72
# Col 17-18: tubFC/padj: DESeq2 output. log2 fold change and adjusted p-value of ATAC seq reads between wild type and tub>opa embryos at NC13 + 12
# Col 19: Number of Opa PWM matches at 80% match rate within the ChIP peak
.	chrom	chromStart	chromEnd	name	score	strand	signalValue	p.value	q.value	peak	opa.dependent	tub.opa.sensitive	ATAC.NC14.72.baseMean	ATAC.NC13.12.baseMean	opa.FC	opa.padj	tub.FC	tub.padj	N.opa.motifs
1	chr2L	91424	91775	.	1000	+	9.82048	69.05891	65.25309	91562	FALSE	FALSE	546.1	116.7	0.1344	0.689	0.187	0.3789	1
2	chr2L	161445	162123	.	1000	+	7.76718	51.16504	47.64287	161643	FALSE	TRUE	791.9	205.9	-0.1983	0.3521	0.41	0.01133	1
3	chr2L	204368	204646	.	1000	+	6.53338	40.76524	37.42483	204511	TRUE	TRUE	55.2	39.81	-1.171	0.000199	1.332	2.69E-08	1
4	chr2L	249841	250108	.	1000	+	6.58801	39.74391	36.41986	249967	FALSE	TRUE	151.1	58.05	-0.6629	0.1071	0.4228	0.04198	0
5	chr2L	283823	284203	.	708	+	5.68795	27.76602	24.66147	283985	TRUE	TRUE	249.7	108.6	-1.16	0.0006248	0.5947	0.0001378	1
6	chr2L	479055	479303	.	855	+	5.64185	28.3206	25.20694	479179	FALSE	FALSE	216.2	46.81	0.0341	0.8408	-0.09223	0.764	0
7	chr2L	574182	574604	.	778	+	4.49063	20.58542	17.64506	574472	FALSE	FALSE	197.4	44	-0.07598	0.7982	-0.0368	0.8858	0
8	chr2L	826453	826818	.	1000	+	6.26758	38.54362	35.24274	826670	FALSE	TRUE	328.1	118.9	-0.121	0.6815	0.702	4.78E-06	1
9	chr2L	849804	850428	.	1000	+	10.43205	97.03995	92.80157	850018	FALSE	TRUE	641.7	224.9	0.05519	0.8255	0.7883	2.64E-12	4
10	chr2L	1066692	1067056	.	1000	+	11.90054	101.5879	97.28288	1066856	FALSE	TRUE	354.8	140.2	-0.2509	0.592	1.519	2.78E-29	3
11	chr2L	1076361	1076904	.	1000	+	6.46304	41.25598	37.90713	1076533	FALSE	TRUE	378.4	98.15	0.03767	0.862	0.6933	2.71E-06	0
12	chr2L	1119515	1120086	.	1000	+	8.5097	62.56038	58.86562	1119675	FALSE	TRUE	649.9	259.4	-0.07719	0.7668	0.7931	1.64E-14	2
13	chr2L	1371404	1371720	.	1000	+	8.86468	66.57178	62.80863	1371560	TRUE	TRUE	115.1	24.16	-1.209	0.004701	1.388	1.84E-05	1
14	chr2L	1517665	1518352	.	1000	+	5.98762	40.66422	37.32466	1518182	FALSE	FALSE	590.3	336.5	0.4517	0.5112	0.279	0.08914	0
15	chr2L	1758982	1759259	.	1000	+	6.33894	37.23309	33.95086	1759101	FALSE	FALSE	66.08	25.69	0.04297	0.9423	0.1206	0.7919	1
16	chr2L	1972535	1972972	.	1000	+	5.45504	29.66709	26.5248	1972783	FALSE	FALSE	429.9	145.6	0.2798	0.5313	0.1156	0.5752	1
17	chr2L	2161372	2161870	.	1000	+	9.53761	83.61947	79.58331	2161731	FALSE	TRUE	442.4	125.9	-0.04968	0.8567	1.298	4.09E-24	1
18	chr2L	2164433	2164936	.	1000	+	13.71043	122.33588	117.65197	2164680	FALSE	FALSE	966.1	265.5	0.03001	0.8764	0.2017	0.2433	1
19	chr2L	2172245	2172851	.	1000	+	8.40368	86.46962	82.39247	2172391	FALSE	TRUE	577.2	178.3	-0.1835	0.5158	0.7126	1.10E-06	1
20	chr2L	2293205	2293484	.	1000	+	8.0232	47.85888	44.3917	2293349	TRUE	TRUE	72.08	33.7	-1.586	0.0003156	1.95	1.93E-15	1
21	chr2L	2447974	2448364	.	1000	+	8.20715	61.98072	58.2926	2448128	TRUE	FALSE	118.2	19.17	-2.804	0.0004956	0.4449	0.3811	1
22	chr2L	3006960	3007250	.	1000	+	5.78994	31.70136	28.51939	3007070	FALSE	TRUE	155.4	67.31	-0.2461	0.6423	0.8976	1.48E-06	0
23	chr2L	3082870	3083282	.	1000	+	8.13632	52.44935	48.90767	3083054	FALSE	TRUE	268.1	77.4	-0.2682	0.2966	0.7013	0.0001314	1
24	chr2L	3083605	3083891	.	1000	+	11.60416	111.52063	107.05164	3083757	TRUE	TRUE	196.7	67.47	-0.6476	0.04784	0.977	4.19E-08	1
25	chr2L	3302139	3302427	.	1000	+	7.49039	44.96431	41.55112	3302259	TRUE	TRUE	106.8	23.36	-1.463	0.006995	1.255	3.84E-06	0
26	chr2L	3541098	3541341	.	1000	+	7.93329	56.43627	52.83035	3541215	TRUE	TRUE	78.08	31.26	-1.475	0.01437	2.117	3.80E-13	2
27	chr2L	3549062	3549537	.	1000	+	7.01977	38.63675	35.33101	3549294	FALSE	TRUE	204.8	71.99	-0.7402	0.1415	0.9457	1.82E-07	1
28	chr2L	3549677	3550198	.	1000	+	17.054	154.36298	148.86282	3549835	TRUE	TRUE	226	92.84	-2.362	0.0002909	2.922	3.40E-56	2
29	chr2L	3602444	3603217	.	1000	+	11.26707	116.97751	112.4026	3602915	TRUE	TRUE	415.6	81.2	-2.457	0.0002756	2.159	5.27E-31	2
30	chr2L	3607210	3607481	.	1000	+	5.18058	26.51763	23.44222	3607345	TRUE	TRUE	80.84	44.78	-0.6172	0.0379	0.9408	7.22E-06	2
31	chr2L	3614161	3615132	.	1000	+	15.94575	144.32906	139.13089	3614756	FALSE	TRUE	809.8	241.7	0.03474	0.9074	0.4603	0.00612	3
32	chr2L	3817998	3818704	.	1000	+	13.08742	108.89766	104.47466	3818229	TRUE	TRUE	381.1	63.16	-1.574	0.03151	1.224	3.74E-10	1
33	chr2L	3821319	3821547	.	735	+	5.73127	28.72359	25.59924	3821425	FALSE	FALSE	107	11.27	-1.219	0.1349	-0.1026	1	0
34	chr2L	3822369	3823136	.	1000	+	10.08026	73.23198	69.35668	3822640	TRUE	FALSE	481.6	152.1	-0.9434	0.0001114	0.2385	0.2622	2
35	chr2L	3827404	3827765	.	1000	+	8.74948	63.2658	59.55836	3827547	TRUE	TRUE	167.1	50.41	-1.447	0.01173	1.232	1.26E-12	1
36	chr2L	3853264	3853627	.	1000	+	7.03787	39.17282	35.86125	3853410	TRUE	TRUE	113.1	27.25	-2.379	0.0002037	1.5	8.50E-09	1
37	chr2L	4050812	4051107	.	1000	+	6.86619	41.99844	38.63533	4050955	FALSE	TRUE	80.28	23.69	-0.6218	0.3251	1.002	0.003252	1
38	chr2L	4208699	4209235	.	1000	+	10.0132	70.54663	66.71452	4208837	TRUE	TRUE	174.1	42.92	-2.652	0.0001774	1.176	1.57E-08	1
39	chr2L	4366677	4367034	.	1000	+	10.95863	79.80022	75.81948	4366862	FALSE	TRUE	218.7	90.46	-0.1047	0.8199	0.8102	7.56E-08	0
40	chr2L	4596867	4597165	.	1000	+	6.03749	29.66873	26.5262	4596981	FALSE	FALSE	32.56	15.5	-1.331	0.07969	0.5217	0.4708	0
41	chr2L	4597538	4597975	.	804	+	5.01293	21.3028	18.34389	4597836	FALSE	FALSE	340.7	48.86	-0.9182	0.212	-0.08801	0.6314	0
42	chr2L	4810094	4810394	.	1000	+	13.04031	103.11136	98.7806	4810247	FALSE	FALSE	133.2	42.61	0.2925	0.5297	0.02315	0.9116	1
43	chr2L	4820488	4821076	.	892	+	5.65776	33.35891	30.14843	4820942	FALSE	TRUE	317	80.49	-0.338	0.3625	0.3774	0.04138	0
44	chr2L	4823961	4824264	.	1000	+	6.89991	45.32006	41.89816	4824139	FALSE	TRUE	501.4	240.4	0.1536	0.7567	0.3925	0.002811	0
45	chr2L	5055176	5055658	.	1000	+	5.9975	42.72621	39.35038	5055293	FALSE	FALSE	268.3	120.8	-0.08443	0.7567	0.2245	0.2517	1
46	chr2L	5202701	5203089	.	1000	+	7.91832	50.90452	47.38623	5202898	FALSE	TRUE	193.6	205.4	-0.1922	0.7543	0.3191	0.04661	2
47	chr2L	5233910	5234273	.	1000	+	6.19715	48.47916	45.0038	5234129	TRUE	TRUE	156.5	57.63	-1.361	0.03602	2.265	1.55E-36	0
48	chr2L	5238572	5238896	.	1000	+	5.91036	39.415	36.09821	5238712	FALSE	TRUE	129.1	37.93	-1.041	0.1128	1.525	2.39E-11	0
49	chr2L	5325285	5325723	.	1000	+	6.04949	41.02814	37.68305	5325524	FALSE	FALSE	211.3	71.17	0.1032	0.6951	0.2175	0.3384	1
50	chr2L	5381282	5381702	.	1000	+	10.81066	80.97552	76.97488	5381456	TRUE	TRUE	130.1	35.23	-1.791	0.01534	1.593	5.20E-12	2
51	chr2L	5410341	5410770	.	1000	+	7.22046	40.43648	37.10005	5410526	FALSE	TRUE	364.6	99.78	-0.263	0.572	0.3563	0.04891	0
52	chr2L	5412532	5412770	.	1000	+	6.25838	46.8056	43.36243	5412663	FALSE	TRUE	61.01	83.36	-0.2262	0.8244	0.5667	0.001998	1
53	chr2L	5460855	5461104	.	826	+	5.43454	28.46625	25.34677	5460976	FALSE	FALSE	545.6	192.5	-0.2579	0.4182	0.02964	0.8118	0
54	chr2L	5461205	5461772	.	1000	+	8.74613	67.56434	63.78463	5461363	FALSE	FALSE	545.6	192.5	-0.2579	0.4182	0.02964	0.8118	0
55	chr2L	5464589	5464929	.	796	+	4.17095	19.30076	16.39512	5464714	FALSE	TRUE	124.2	69.77	-1.007	0.0823	1.682	2.71E-23	0
56	chr2L	5730827	5731084	.	800	+	4.08348	16.42586	13.59373	5730975	TRUE	TRUE	66.19	24.06	-1.308	0.02648	0.8678	0.01404	0
57	chr2L	5870742	5870988	.	754	+	4.17116	20.40948	17.47633	5870848	FALSE	FALSE	343.5	127.4	0.2818	0.2577	0.1834	0.4401	0
58	chr2L	5890557	5890891	.	1000	+	7.3208	41.34498	37.9912	5890732	TRUE	FALSE	184.4	44.32	-1.27	0.003381	0.01405	0.9285	1
59	chr2L	5969082	5969455	.	1000	+	7.06709	44.81241	41.40087	5969219	TRUE	TRUE	134.6	55.87	-1.996	0.000509	1.117	1.34E-08	4
60	chr2L	5978966	5979334	.	1000	+	7.02317	46.87942	43.43333	5979166	FALSE	TRUE	70.01	59.69	-0.02805	0.9007	1.826	1.18E-25	2
61	chr2L	5979900	5980745	.	1000	+	7.30189	60.55892	56.89257	5980208	FALSE	TRUE	555.6	163.2	-0.2803	0.2892	0.5282	8.66E-05	1
62	chr2L	6088380	6088855	.	1000	+	9.76715	69.38946	65.5774	6088682	FALSE	TRUE	288.7	129.1	-0.2226	0.3819	0.3569	0.03772	1
63	chr2L	6241154	6241435	.	1000	+	7.59965	57.57094	53.94918	6241296	TRUE	TRUE	103.1	37.58	-2.742	1.13E-05	2.396	2.39E-24	1
64	chr2L	6241858	6242439	.	1000	+	6.08355	34.33618	31.10485	6242310	TRUE	TRUE	124.4	42.05	-1.335	6.25E-05	1.083	2.10E-07	3
65	chr2L	6259699	6260006	.	1000	+	9.70886	70.27008	66.4444	6259859	FALSE	FALSE	136.3	48.93	-0.8872	0.1594	0.3982	0.06868	1
66	chr2L	6390420	6390815	.	1000	+	6.92882	49.51476	46.02171	6390577	FALSE	TRUE	162	93.85	-0.5928	0.07154	0.6121	3.34E-05	2
67	chr2L	6734555	6734927	.	1000	+	6.41829	40.16879	36.83967	6734750	TRUE	TRUE	99.53	68.46	-2.634	3.38E-05	2.709	7.12E-46	1
68	chr2L	6802154	6802518	.	831	+	4.89315	24.43053	21.39914	6802391	TRUE	FALSE	24.92	13.02	-1.468	0.003437	0.9373	0.1062	3
69	chr2L	7135118	7135490	.	844	+	5.11327	22.05568	19.07882	7135342	FALSE	FALSE	21.02	13.79	-0.1553	0.8731	0.2714	1	2
70	chr2L	7194525	7194755	.	1000	+	6.04872	31.32939	28.15581	7194624	FALSE	FALSE	67.96	27.16	0.03034	0.9736	-0.06097	0.9407	1
71	chr2L	7218046	7218451	.	1000	+	8.07943	52.68862	49.14024	7218326	FALSE	TRUE	187.4	130.4	-0.2753	0.8069	0.3936	0.04201	0
72	chr2L	7304152	7304796	.	1000	+	5.41427	45.93443	42.50568	7304559	FALSE	FALSE	337.4	105	-0.8001	0.0653	0.4121	0.07506	1
73	chr2L	7310156	7310499	.	1000	+	8.94131	75.63044	71.71656	7310334	FALSE	TRUE	132.2	103.5	0.2619	0.7409	0.6543	0.0001751	2
74	chr2L	7310603	7311248	.	1000	+	5.97733	34.61601	31.3798	7310749	TRUE	TRUE	240	59.25	-1.135	0.01091	0.7848	6.58E-06	0
75	chr2L	7527077	7527397	.	1000	+	6.06209	32.60208	29.4031	7527237	FALSE	TRUE	133	27.83	-0.8848	0.1188	1.472	2.73E-09	1
76	chr2L	7640904	7641173	.	1000	+	7.42114	42.25913	38.88894	7641032	FALSE	TRUE	83.11	30.05	-0.6675	0.06311	1.668	7.12E-13	1
77	chr2L	8376776	8377070	.	707	+	3.23272	15.36572	12.56531	8376939	FALSE	FALSE	59.22	19.94	-0.02144	0.9389	0.1055	1	1
78	chr2L	8387081	8387471	.	1000	+	10.21375	80.30522	76.31824	8387249	FALSE	TRUE	328.7	136.7	-0.4511	0.1766	0.5519	4.13E-05	0
79	chr2L	8545535	8545905	.	922	+	5.64875	29.48948	26.34985	8545759	TRUE	FALSE	217.1	35.03	-1.16	0.04932	0.2954	0.3884	1
80	chr2L	8846917	8847228	.	1000	+	10.33107	72.00881	68.15294	8847050	FALSE	TRUE	418.5	191.1	0.06296	0.7949	0.5363	6.44E-05	1
81	chr2L	8849100	8849608	.	1000	+	14.15086	124.54664	119.81054	8849296	FALSE	TRUE	328.7	84.96	-0.8545	0.2565	1.875	6.06E-31	1
82	chr2L	8872329	8872679	.	1000	+	6.21842	32.91053	29.70618	8872464	FALSE	TRUE	318.5	120.3	-0.05024	0.8528	0.816	1.57E-09	0
83	chr2L	8875712	8876215	.	1000	+	11.47556	112.0518	107.57352	8875878	FALSE	TRUE	308.4	92.36	-1.031	0.05896	1.704	7.59E-28	3
84	chr2L	9150008	9150496	.	1000	+	11.09526	85.30068	81.23553	9150302	TRUE	TRUE	234.3	36.72	-1.711	0.03001	1.689	4.47E-15	1
85	chr2L	9226328	9226607	.	1000	+	7.4749	48.25446	44.78145	9226475	FALSE	TRUE	120.2	27.31	-1.342	0.06395	0.9059	0.00166	1
86	chr2L	9568296	9568591	.	706	+	4.74217	21.12713	18.17585	9568437	FALSE	FALSE	358.2	129.2	-0.5744	0.07994	0.1028	0.6638	1
87	chr2L	9601987	9602531	.	1000	+	12.68637	108.75198	104.3331	9602349	TRUE	TRUE	237.7	50.95	-2.04	0.003296	1.654	4.84E-20	1
88	chr2L	9699248	9699466	.	1000	+	4.36182	31.41659	28.24144	9699355	FALSE	FALSE	120	55.83	0.1079	0.7843	0.1522	0.5838	0
89	chr2L	10058539	10059080	.	1000	+	5.77976	30.10195	26.95047	10058960	FALSE	TRUE	386.7	291.3	-0.2999	0.5665	0.3842	0.04129	2
90	chr2L	10263522	10263782	.	1000	+	7.06045	47.07642	43.62378	10263651	FALSE	FALSE	108.8	42.05	0.006499	0.9366	0.3839	0.1704	1
91	chr2L	11082087	11082319	.	932	+	4.91632	26.20181	23.13146	11082175	FALSE	FALSE	58.89	36.5	0.09286	0.8175	-0.3561	0.2395	0
92	chr2L	11358168	11358413	.	867	+	5.49822	26.18563	23.11616	11358299	FALSE	TRUE	62.46	40.19	-0.2178	0.5546	0.9897	1.19E-06	1
93	chr2L	11455204	11455905	.	1000	+	8.42456	51.69663	48.16529	11455424	FALSE	TRUE	515.9	251.8	0.1852	0.7565	0.4603	6.39E-05	2
94	chr2L	11475440	11475826	.	1000	+	9.99673	77.556	73.61015	11475664	TRUE	TRUE	60.37	66.43	-1.956	6.15E-05	2.715	2.69E-43	2
95	chr2L	12011431	12011730	.	1000	+	4.2574	17.75421	14.88577	12011539	FALSE	FALSE	638	164.4	-0.02421	0.9201	0.1296	0.5917	2
96	chr2L	12011793	12012598	.	1000	+	8.5109	73.05635	69.18578	12012385	FALSE	FALSE	638	164.4	-0.02421	0.9201	0.1296	0.5917	1
97	chr2L	12079651	12080457	.	1000	+	12.3583	117.18237	112.6011	12080107	FALSE	TRUE	454.5	110.5	-0.6233	0.1748	1.13	2.24E-17	1
98	chr2L	12082686	12083015	.	1000	+	9.48815	82.75667	78.73208	12082871	FALSE	TRUE	129.5	35.47	-0.7625	0.07946	1.968	8.09E-17	2
99	chr2L	12085059	12085362	.	1000	+	5.8858	38.48355	35.18586	12085243	FALSE	TRUE	167.5	36.3	0.07114	0.826	0.7521	0.0008721	1
100	chr2L	12085761	12086117	.	1000	+	7.36474	58.58408	54.94675	12085974	FALSE	FALSE	317.4	96.83	0.2048	0.3891	0.3477	0.1078	0
101	chr2L	12087048	12087362	.	1000	+	8.05125	52.04491	48.50835	12087222	TRUE	FALSE	62.42	12.57	-0.9374	0.01512	0.976	0.1253	1
102	chr2L	12087490	12087899	.	1000	+	9.69317	69.61549	65.79951	12087663	FALSE	TRUE	226.6	107	0.6142	0.5694	0.5971	3.44E-05	2
103	chr2L	12092632	12093225	.	1000	+	14.64077	126.93998	122.15194	12093033	TRUE	TRUE	196.4	57.88	-1.285	0.01462	1.884	3.79E-21	1
104	chr2L	12159694	12159964	.	996	+	6.31967	33.78444	30.56352	12159816	FALSE	FALSE	35.58	34.26	0.1571	0.871	0.08084	0.8346	1
105	chr2L	12434365	12434801	.	1000	+	6.6756	49.37263	45.88138	12434539	FALSE	TRUE	290.2	116.2	-0.1075	0.7166	0.457	0.002274	0
106	chr2L	12459916	12460189	.	856	+	5.80843	29.4567	26.31821	12460053	FALSE	TRUE	213.4	95.17	-0.185	0.4851	0.3867	0.04074	2
107	chr2L	12665892	12666391	.	1000	+	10.95174	86.48143	82.40381	12666186	FALSE	TRUE	396.6	113.4	-0.2334	0.581	1.054	4.62E-15	2
108	chr2L	12679378	12679659	.	1000	+	8.43146	59.52141	55.86963	12679510	FALSE	TRUE	202.3	78.66	-0.7015	0.1803	1.78	5.05E-26	1
109	chr2L	12899341	12899723	.	1000	+	7.82251	45.97087	42.53788	12899518	FALSE	FALSE	72.87	64.08	-1.217	0.1608	0.4736	0.08666	3
110	chr2L	12914587	12914848	.	848	+	5.4143	24.36203	21.33262	12914706	TRUE	TRUE	61.51	35.62	-1.812	0.01355	1.903	1.30E-14	1
111	chr2L	13225164	13225778	.	1000	+	7.53772	50.98278	47.46351	13225570	FALSE	FALSE	810.5	322.1	0.2463	0.541	0.1401	0.3481	2
112	chr2L	13233931	13234322	.	1000	+	6.7662	37.5154	34.23128	13234056	TRUE	TRUE	186.7	56.13	-0.9959	0.01309	0.9481	1.27E-07	0
113	chr2L	13234777	13235073	.	1000	+	7.45058	55.7512	52.15332	13234909	FALSE	TRUE	342.6	202.2	-0.5718	0.3161	0.7262	2.64E-08	0
114	chr2L	13271701	13272060	.	1000	+	5.8853	36.9057	33.6283	13271921	TRUE	FALSE	20.89	14.32	-1.606	0.03226	0.7853	0.1819	2
115	chr2L	13275560	13275849	.	1000	+	6.73146	37.80048	34.51039	13275683	FALSE	TRUE	28.9	22.3	-0.9496	0.09334	0.9201	0.004867	2
116	chr2L	13547718	13548167	.	780	+	3.2849	15.90253	13.08762	13548051	FALSE	FALSE	228.6	107.3	0.1352	0.6907	0.142	0.5307	4
117	chr2L	13591446	13591720	.	783	+	4.43132	19.11593	16.21417	13591563	FALSE	FALSE	63.42	16.95	-0.9071	0.1835	-0.04463	1	0
118	chr2L	13850609	13850943	.	1000	+	12.43825	96.21545	91.98644	13850767	TRUE	TRUE	96.13	18.46	-1.999	0.004782	1.335	0.0031	2
119	chr2L	13851020	13851727	.	1000	+	12.23757	93.94333	89.7452	13851225	FALSE	TRUE	209.1	47.56	-1.607	0.06955	1.991	1.31E-20	2
120	chr2L	13869484	13869790	.	1000	+	6.85428	47.77223	44.30902	13869620	FALSE	FALSE	197.1	28.62	-0.7407	0.1798	0.07917	0.8482	2
121	chr2L	14025755	14025996	.	1000	+	6.25775	38.4925	35.19381	14025886	FALSE	TRUE	88.15	73.18	-0.2508	0.561	1.669	2.28E-24	0
122	chr2L	14234644	14234864	.	984	+	5.75664	27.29491	24.20217	14234762	FALSE	FALSE	171.1	50.11	0.1446	0.6886	0.06576	0.7728	1
123	chr2L	14261826	14262320	.	1000	+	11.92279	118.65048	114.03828	14262047	FALSE	TRUE	460.7	158.5	-0.1694	0.5517	0.611	1.91E-07	1
124	chr2L	14264917	14265204	.	781	+	5.11281	23.0857	20.08595	14265104	FALSE	FALSE	196.8	23.14	-0.7519	0.4883	0.1749	0.8444	0
125	chr2L	14355006	14355507	.	784	+	4.73261	22.99395	19.99601	14355328	FALSE	FALSE	215.6	88.66	-0.09587	0.7071	0.2802	0.1676	1
126	chr2L	14421287	14421499	.	1000	+	6.0892	31.51076	28.33465	14421407	TRUE	TRUE	59.32	21.78	-1.788	0.00246	1.61	3.81E-08	1
127	chr2L	14435749	14436372	.	1000	+	9.76715	69.38946	65.5774	14435891	FALSE	TRUE	563.3	90.97	-0.07642	0.8216	0.5071	0.01152	1
128	chr2L	14443825	14444141	.	1000	+	8.72559	54.62712	51.04642	14444010	FALSE	FALSE	399	113.6	-0.1072	0.7463	0.1353	0.5107	3
129	chr2L	14445490	14446295	.	1000	+	17.25468	156.92029	151.34422	14445890	FALSE	TRUE	633	212.5	-0.3991	0.2881	1.144	5.27E-25	3
130	chr2L	14447569	14448113	.	1000	+	6.5579	36.57104	33.3023	14447685	FALSE	FALSE	150.5	36.12	-0.7229	0.1348	0.4451	0.1344	2
131	chr2L	14464441	14465047	.	1000	+	9.32764	61.63012	57.94757	14464732	FALSE	TRUE	209.2	56.27	-0.5388	0.3161	1.277	1.95E-10	2
132	chr2L	14486125	14486750	.	1000	+	14.04373	116.04979	111.48734	14486362	FALSE	TRUE	492.2	185.6	-0.1461	0.5022	0.4317	0.006912	3
133	chr2L	14497606	14498058	.	1000	+	9.45414	93.81542	89.62334	14497818	TRUE	TRUE	186	56.28	-2.408	0.000717	1.603	4.22E-20	2
134	chr2L	14507821	14508173	.	714	+	4.95307	23.38949	20.38349	14508040	TRUE	FALSE	28.35	9.786	-1.415	0.0009628	0.4954	1	2
135	chr2L	14540151	14540529	.	1000	+	10.39537	73.51069	69.6302	14540353	TRUE	TRUE	123.2	53.99	-1.442	0.007269	1.085	6.09E-10	2
136	chr2L	14577155	14577599	.	1000	+	13.7427	111.30197	106.83432	14577388	TRUE	TRUE	163.7	71.45	-2.241	0.0005169	1.842	3.88E-31	0
137	chr2L	14652230	14652480	.	1000	+	8.66933	59.64177	55.98629	14652368	TRUE	TRUE	56.57	14.8	-2.294	0.001566	0.9657	0.03938	1
138	chr2L	15141316	15141648	.	1000	+	6.11669	30.00484	26.85468	15141500	FALSE	TRUE	14.02	21.64	-1.34	0.2643	2.066	2.25E-10	1
139	chr2L	15323054	15323568	.	1000	+	7.8978	61.25895	57.58429	15323404	FALSE	TRUE	211.6	34.62	-0.9341	0.153	1.61	4.78E-13	1
140	chr2L	15324366	15324889	.	1000	+	16.97721	153.99959	148.52388	15324674	FALSE	TRUE	281.9	52.48	-0.5486	0.3386	1.611	1.16E-18	1
141	chr2L	15330526	15331042	.	1000	+	7.41948	42.25183	38.8854	15330681	TRUE	TRUE	114.6	84.89	-1	0.0379	1.772	1.86E-33	0
142	chr2L	15746107	15746336	.	776	+	4.78135	20.01662	17.09194	15746234	FALSE	FALSE	133.1	50.3	-0.2075	0.5575	0.1197	0.5702	0
143	chr2L	15858121	15858372	.	1000	+	7.39552	44.04978	40.65244	15858226	FALSE	FALSE	12.5	14.95	0.5425	0.7606	0.6158	0.332	2
144	chr2L	16224646	16225204	.	1000	+	10.11073	85.7254	81.65564	16224920	TRUE	TRUE	66.8	33.11	-1.468	0.02285	1.664	4.17E-10	1
145	chr2L	16500294	16500571	.	1000	+	6.81909	35.9815	32.72101	16500447	FALSE	FALSE	33.28	11.28	-1.031	0.07296	0.4292	0.8104	0
146	chr2L	16746208	16746730	.	1000	+	13.99688	131.01241	126.14511	16746423	TRUE	TRUE	180.5	214.3	-0.7625	0.01724	0.5868	0.0002126	4
147	chr2L	17263296	17263831	.	1000	+	9.95019	83.65188	79.61382	17263520	FALSE	TRUE	274	122.4	-0.8655	0.1638	0.6059	0.0001531	1
148	chr2L	17382533	17382799	.	937	+	5.45613	25.63487	22.57783	17382665	FALSE	FALSE	273.4	63.46	-0.0189	0.9113	0.1682	0.4668	0
149	chr2L	17748929	17749166	.	791	+	4.78324	20.66707	17.72469	17749067	FALSE	FALSE	224.3	94.15	0.001696	0.9509	0.3071	0.108	0
150	chr2L	17757100	17757426	.	1000	+	5.93667	35.20412	31.9561	17757243	TRUE	FALSE	90.43	12.6	-1.1	0.01663	0.3802	0.8074	1
151	chr2L	18135533	18136047	.	905	+	4.91632	26.20181	23.13146	18135660	TRUE	TRUE	72.58	68.4	-1.739	7.65E-06	1.839	6.08E-25	3
152	chr2L	18333941	18334167	.	974	+	5.81567	27.54344	24.44376	18334085	FALSE	FALSE	155	26.96	-0.005078	0.9356	0.4202	0.2892	1
153	chr2L	18361213	18361643	.	1000	+	7.73578	51.00929	47.48874	18361357	TRUE	TRUE	93.15	24.82	-2.301	0.001152	1.186	1.18E-05	3
154	chr2L	18435469	18435707	.	1000	+	6.25747	35.99966	32.73828	18435576	TRUE	FALSE	25.12	9.515	-1.815	0.01162	0.6958	0.7087	0
155	chr2L	18801759	18802011	.	797	+	5.61498	25.93799	22.87177	18801872	FALSE	FALSE	154.5	29.41	-0.2058	0.5501	0.202	0.7202	1
156	chr2L	18808715	18809212	.	1000	+	9.86992	82.62013	78.59726	18808940	TRUE	TRUE	165.3	31.86	-2.481	0.0005698	1.757	2.79E-14	1
157	chr2L	18838953	18839459	.	1000	+	6.61073	38.98629	35.67621	18839230	FALSE	FALSE	577.4	138.4	-0.08366	0.7951	0.1244	0.5377	2
158	chr2L	18875276	18875667	.	1000	+	8.65248	86.13078	82.05571	18875495	FALSE	TRUE	433.6	180.1	-0.1365	0.5867	0.5656	2.55E-05	0
159	chr2L	18881067	18881726	.	1000	+	7.97233	62.19084	58.50037	18881294	FALSE	FALSE	576.5	134.6	0.001087	0.9409	0.3287	0.06464	2
160	chr2L	18895246	18895628	.	1000	+	8.79503	60.79131	57.12296	18895382	FALSE	FALSE	397.1	172.4	-0.04159	0.8321	0.2438	0.152	0
161	chr2L	18925955	18926346	.	1000	+	17.25468	156.92029	151.34422	18926139	TRUE	TRUE	193.8	57.7	-1.827	0.005604	2.316	1.37E-33	1
162	chr2L	18948778	18949086	.	1000	+	7.89915	50.3118	46.80477	18948893	FALSE	FALSE	47.8	20.46	0.1245	0.8486	0.2711	0.685	1
163	chr2L	18976893	18977162	.	730	+	3.50894	14.42722	11.65565	18977020	TRUE	TRUE	78.34	33.1	-1.655	0.0001282	1.215	3.02E-08	1
164	chr2L	19158104	19158729	.	1000	+	5.49295	34.69463	31.45717	19158590	FALSE	FALSE	675.3	189.4	0.03321	0.8652	0.3092	0.06263	1
165	chr2L	19219707	19220504	.	1000	+	9.39055	64.17649	60.45319	19220294	FALSE	FALSE	585.2	29.7	-0.5221	0.5802	0.155	0.6872	0
166	chr2L	19222505	19222884	.	762	+	4.17095	19.30076	16.39512	19222741	TRUE	FALSE	80.94	19.4	-1.408	0.001482	0.6382	0.1268	2
167	chr2L	19323487	19323937	.	1000	+	7.82251	45.97087	42.53788	19323711	FALSE	TRUE	363.9	175.9	-0.04651	0.8766	0.466	0.0003353	1
168	chr2L	19326730	19327438	.	1000	+	14.94681	126.90375	122.11608	19326972	FALSE	TRUE	445.5	145.9	-0.08629	0.7258	0.8056	4.35E-12	2
169	chr2L	19327582	19327927	.	1000	+	5.63208	36.24779	32.98176	19327779	TRUE	FALSE	52.48	16.42	-1.512	0.001356	0.6692	0.2181	1
170	chr2L	19333907	19334407	.	1000	+	12.71169	110.93331	106.47735	19334243	FALSE	TRUE	515.9	76.78	-0.2457	0.6632	1.266	1.41E-14	1
171	chr2L	19460353	19460637	.	908	+	6.06125	31.78973	28.60721	19460475	TRUE	TRUE	26.88	25.38	-2.062	0.0003416	2.807	3.34E-19	1
172	chr2L	19572469	19572784	.	927	+	4.79727	26.54113	23.4649	19572686	FALSE	FALSE	244	58.06	0.1245	0.5022	0.4377	0.09041	2
173	chr2L	19866817	19867172	.	1000	+	12.95336	117.00989	112.43244	19867012	FALSE	TRUE	350.7	175.7	-0.03034	0.8969	0.4199	0.0003552	0
174	chr2L	20204973	20205443	.	1000	+	9.59744	89.72538	85.60065	20205264	TRUE	TRUE	236.6	97.89	-0.9007	0.04006	1.545	2.52E-11	0
175	chr2L	20638455	20638770	.	1000	+	9.04018	66.38278	62.62175	20638636	FALSE	FALSE	141	68.58	-0.1429	0.8219	0.2897	0.2728	1
176	chr2L	20682338	20682568	.	954	+	5.59133	28.84219	25.71669	20682458	FALSE	FALSE	78.03	40.37	-0.08551	0.863	0.3163	0.3069	1
177	chr2L	20778238	20778790	.	1000	+	12.92019	125.13323	120.38651	20778545	TRUE	TRUE	190.5	90.15	-2.592	1.64E-05	1.619	3.11E-29	1
178	chr2L	20798354	20798658	.	1000	+	8.41784	54.28974	50.71692	20798500	FALSE	TRUE	156.4	57.34	-0.2857	0.411	0.6345	0.00094	1
179	chr2L	20991144	20991450	.	758	+	6.08355	34.33618	31.10485	20991332	TRUE	FALSE	61.66	18.31	-1.258	0.004178	0.7371	0.07686	0
180	chr2L	21196253	21196598	.	1000	+	10.49442	74.57309	70.67712	21196414	TRUE	TRUE	93.11	66.86	-2.123	0.001482	2.572	8.35E-32	1
181	chr2L	21237108	21237435	.	890	+	4.61375	26.82277	23.7384	21237305	FALSE	FALSE	243.5	92.41	0.07748	0.7536	0.233	0.3971	0
182	chr2L	21341625	21342006	.	756	+	5.21395	25.62575	22.5689	21341872	TRUE	TRUE	49.18	35.21	-0.8476	0.0375	1.57	2.28E-10	0
183	chr2L	21853294	21853884	.	1000	+	11.03346	79.51633	75.54137	21853710	FALSE	TRUE	322.1	46.54	-1.311	0.1493	0.7922	0.0003208	2
184	chr2L	21868880	21869485	.	969	+	5.53639	27.46751	24.37193	21869002	FALSE	TRUE	308.7	151.8	-0.1238	0.727	0.9552	3.40E-14	0
185	chr2L	21876865	21877372	.	1000	+	6.6184	34.24186	31.01245	21876996	FALSE	TRUE	532.7	188.8	-0.02654	0.8734	0.3579	0.02695	0
186	chr2L	23422182	23422368	.	731	+	6.51806	33.38146	30.16679	23422277	FALSE	FALSE	28.17	10.17	-0.2135	0.814	-0.5057	1	0
187	chr2R	1930390	1930795	.	1000	+	7.06045	47.07642	43.62378	1930520	FALSE	TRUE	22.85	25.69	-0.2478	0.8889	0.6928	0.03184	1
188	chr2R	2496495	2496883	.	1000	+	7.52148	43.17886	39.79323	2496625	FALSE	TRUE	196.6	152.1	-0.2683	0.5955	0.5478	0.001389	2
189	chr2R	5677691	5678026	.	1000	+	7.04011	43.76056	40.36641	5677826	TRUE	TRUE	135.9	52.58	-1.667	0.001935	1.667	8.84E-18	2
190	chr2R	5711186	5711691	.	1000	+	6.60603	48.51806	45.04172	5711534	TRUE	TRUE	199.8	59.19	-2.295	0.008886	1.589	9.79E-21	2
191	chr2R	6060216	6060458	.	764	+	5.76401	29.64252	26.50143	6060312	TRUE	FALSE	26.55	9.445	-2.613	0.002795	1.29	0.09158	0
192	chr2R	6122013	6122566	.	1000	+	8.94322	62.6013	58.9062	6122254	FALSE	TRUE	467.2	132.1	-0.6765	0.234	0.4991	0.0006935	0
193	chr2R	6193950	6194446	.	1000	+	5.81317	35.33958	32.0894	6194271	FALSE	TRUE	311.1	173.1	-0.4552	0.3072	0.5717	1.88E-05	2
194	chr2R	6459778	6460168	.	1000	+	7.22046	40.43648	37.10005	6459914	FALSE	FALSE	26.16	47.2	-0.1196	1	0.02085	0.9109	1
195	chr2R	6573176	6573381	.	1000	+	3.87281	16.73982	13.90047	6573284	FALSE	FALSE	834.3	358	0.006271	0.925	0.2919	0.0581	0
196	chr2R	6573481	6573891	.	1000	+	6.39527	35.81838	32.56318	6573667	FALSE	FALSE	834.3	358	0.006271	0.925	0.2919	0.0581	2
197	chr2R	6585870	6586368	.	1000	+	5.93667	35.20412	31.9561	6586170	FALSE	TRUE	334.5	159.5	-0.3912	0.394	0.5321	0.0006233	2
198	chr2R	6594953	6595216	.	1000	+	5.98147	33.83888	30.61757	6595097	FALSE	FALSE	168.6	44.72	-0.05371	0.8807	-0.04946	0.8593	1
199	chr2R	6758726	6759387	.	729	+	5.61698	27.07665	23.98754	6759031	FALSE	FALSE	79.35	26.43	-0.389	0.3664	0.1811	0.6734	2
200	chr2R	6765970	6766416	.	1000	+	6.76093	39.26294	35.95057	6766253	TRUE	TRUE	71.67	32.44	-1.711	0.0009471	1.468	1.76E-10	2
201	chr2R	6984605	6984990	.	1000	+	8.19729	54.28178	50.71017	6984753	TRUE	TRUE	51.24	21.01	-1.073	0.01754	0.99	0.002967	0
202	chr2R	6993163	6993586	.	1000	+	6.57883	41.86579	38.50507	6993347	TRUE	TRUE	40.99	42.92	-1.78	1.18E-05	2.033	1.96E-22	5
203	chr2R	7419076	7419470	.	1000	+	6.51835	38.53764	35.2368	7419253	FALSE	FALSE	265.2	90.25	0.1889	0.5547	0.2603	0.3094	1
204	chr2R	7457503	7457762	.	1000	+	6.62385	39.48533	36.16778	7457613	FALSE	FALSE	65.92	23.73	-0.06389	0.91	0.3577	0.4635	1
205	chr2R	7538692	7539112	.	1000	+	6.62415	63.4378	59.7275	7538885	TRUE	TRUE	147.5	88.87	-1.915	2.86E-05	2.408	1.99E-45	2
206	chr2R	7592690	7593154	.	1000	+	10.33085	86.33123	82.2551	7592896	TRUE	TRUE	276.5	125.4	-1.378	3.34E-09	1.187	4.29E-18	1
207	chr2R	7947773	7948065	.	1000	+	5.36354	31.41345	28.23832	7947920	FALSE	FALSE	81.24	35.52	-0.5085	0.4304	0.4307	0.2021	1
208	chr2R	8067964	8068348	.	814	+	4.00701	23.57689	20.56849	8068079	FALSE	FALSE	191.9	72.27	-0.02396	0.8898	0.2584	0.3214	1
209	chr2R	8106192	8106454	.	1000	+	9.02662	57.6007	53.97435	8106319	FALSE	FALSE	107.9	45.68	0.1311	0.6614	-0.1112	0.7396	1
210	chr2R	8122830	8123096	.	878	+	4.77644	25.45969	22.40637	8122966	FALSE	FALSE	538.2	240.6	0.1213	0.6207	-0.09078	0.6049	1
211	chr2R	8129483	8129872	.	982	+	3.78093	25.4792	22.42562	8129615	FALSE	FALSE	441.5	311.1	0.228	0.6384	0.2237	0.2178	1
212	chr2R	8154806	8155207	.	836	+	5.22328	24.96548	21.92425	8155061	TRUE	FALSE	83.04	18.56	-1.119	0.03625	0.4833	0.3536	2
213	chr2R	8246011	8246513	.	1000	+	9.05814	63.71151	59.99364	8246319	FALSE	TRUE	505.9	119.8	0.1556	0.6587	0.6321	0.0001347	0
214	chr2R	8248071	8248503	.	1000	+	8.72498	56.77723	53.16357	8248329	FALSE	FALSE	344.3	128.2	0.5494	0.4359	0.2522	0.2612	0
215	chr2R	8632454	8632814	.	1000	+	7.20087	45.01173	41.59785	8632601	FALSE	TRUE	62.26	27.85	-0.2887	0.5395	0.9967	0.0001955	0
216	chr2R	8636520	8636772	.	1000	+	5.87768	29.37403	26.23732	8636639	FALSE	TRUE	101.7	21.66	-1.359	0.05956	0.8241	0.01741	1
217	chr2R	8641315	8641647	.	852	+	4.57207	21.58539	18.62103	8641423	TRUE	TRUE	146.3	52.36	-1.043	0.02387	0.7989	7.55E-05	1
218	chr2R	8643009	8643612	.	1000	+	7.9097	52.86934	49.31744	8643220	TRUE	TRUE	242.3	124.4	-1.189	0.0001349	0.5152	0.0001969	3
219	chr2R	8649306	8649732	.	881	+	4.39146	28.12143	25.01153	8649540	FALSE	FALSE	480.7	190.6	0.02241	0.9226	0.1163	0.5079	1
220	chr2R	8654778	8655130	.	747	+	5.13561	27.68342	24.58102	8655024	FALSE	FALSE	280.6	68.07	0.4449	0.4899	0.2048	0.4148	1
221	chr2R	8801954	8802281	.	1000	+	4.9081	31.51137	28.33489	8802132	TRUE	TRUE	77.67	70.85	-1.568	0.001356	2.581	3.48E-51	1
222	chr2R	8951005	8951232	.	812	+	4.4691	21.97932	19.00734	8951133	FALSE	FALSE	114.3	46.37	0.0602	0.8739	0.2226	0.4409	1
223	chr2R	8985041	8985390	.	794	+	5.31043	26.78717	23.70348	8985193	FALSE	FALSE	144	33.43	-1.075	0.05917	0.2866	0.4261	2
224	chr2R	9203983	9204392	.	992	+	6.70521	46.04782	42.61322	9204262	TRUE	TRUE	46.07	38.13	-0.9496	0.005884	1.707	2.29E-13	1
225	chr2R	9211368	9211681	.	1000	+	8.29584	52.67984	49.13154	9211482	TRUE	TRUE	28.2	27.54	-1.92	2.20E-05	1.857	3.13E-12	1
226	chr2R	9405267	9405576	.	909	+	5.21423	27.3843	24.28982	9405437	FALSE	TRUE	86.47	29.03	-0.7177	0.1225	1.169	2.52E-05	0
227	chr2R	9419654	9420064	.	1000	+	6.04069	31.2933	28.11985	9419807	TRUE	TRUE	155	78.44	-1.017	0.001628	1.691	7.45E-27	3
228	chr2R	9420319	9420716	.	743	+	4.35808	19.65581	16.74221	9420568	TRUE	TRUE	71.17	41.95	-2.022	1.15E-05	1.859	1.75E-15	1
229	chr2R	9490867	9491251	.	955	+	4.39457	21.29907	18.34389	9491005	FALSE	FALSE	223.8	93.04	-0.5908	0.354	0.2996	0.1683	2
230	chr2R	9584865	9585146	.	1000	+	6.32767	40.5327	37.19446	9584990	TRUE	TRUE	58.83	74.87	-1.013	0.01313	2.574	2.10E-46	2
231	chr2R	9933842	9934219	.	968	+	4.73261	22.99395	19.99601	9934029	FALSE	TRUE	103.1	42.87	-0.6495	0.1048	0.8765	3.70E-05	1
232	chr2R	9973605	9974632	.	1000	+	10.98697	126.47026	121.69498	9973984	TRUE	TRUE	561.1	72.74	-1.217	0.02562	1.404	1.22E-18	2
233	chr2R	9980856	9981454	.	1000	+	6.36327	59.25916	55.61214	9981168	FALSE	TRUE	196.4	89.59	-0.46	0.2538	0.719	1.33E-06	2
234	chr2R	10056135	10056430	.	1000	+	7.45874	48.17436	44.70354	10056302	FALSE	FALSE	78.64	16.05	-1.278	0.1087	0.5665	0.4332	0
235	chr2R	10078065	10078337	.	1000	+	5.90532	35.0419	31.80082	10078190	FALSE	FALSE	303.5	108.3	0.1521	0.6821	-0.02681	0.8203	0
236	chr2R	10437816	10438031	.	1000	+	6.06036	30.97761	27.80906	10437912	FALSE	FALSE	74.88	39.24	0.2971	0.5693	0.2506	0.4147	0
237	chr2R	10540433	10540690	.	1000	+	5.54904	26.77923	23.69585	10540561	FALSE	FALSE	214.7	33.36	-0.2145	0.5335	0.5231	0.08202	1
238	chr2R	10673181	10673535	.	916	+	6.01694	36.01803	32.7558	10673322	FALSE	TRUE	168.9	65.16	-0.4053	0.4124	0.8212	2.47E-06	0
239	chr2R	11085577	11085815	.	953	+	5.19719	23.4479	20.44099	11085702	FALSE	FALSE	193.6	48.81	-1.063	0.224	0.2332	0.3161	1
240	chr2R	11198860	11199517	.	1000	+	11.24566	93.65678	89.46769	11199320	FALSE	FALSE	590.2	227	0.123	0.656	0.2698	0.1354	0
241	chr2R	11237293	11238107	.	1000	+	12.52312	107.92296	103.51296	11237895	FALSE	FALSE	487	197.1	-0.09856	0.705	0.1466	0.3949	1
242	chr2R	11341893	11342737	.	810	+	5.4403	25.93213	22.86951	11342216	FALSE	TRUE	83.79	34.89	-0.55	0.2335	-0.5962	0.02569	0
243	chr2R	11397187	11397443	.	834	+	5.31215	25.36455	22.31322	11397305	FALSE	FALSE	243.2	70.56	0.0155	0.9315	0.01082	0.9065	1
244	chr2R	11524802	11525076	.	1000	+	6.8413	39.63892	36.31592	11524937	FALSE	TRUE	126.4	24.19	-1.28	0.09227	1.015	0.0003955	2
245	chr2R	11525864	11526283	.	1000	+	5.53531	30.44038	27.28261	11526008	FALSE	TRUE	156.5	28.18	-1.424	0.05035	0.7054	0.01544	1
246	chr2R	11532322	11532869	.	1000	+	8.74613	67.56434	63.78463	11532495	FALSE	TRUE	244.6	41.97	-1.079	0.1217	1.172	9.29E-08	2
247	chr2R	11546454	11546975	.	1000	+	11.49248	89.76828	85.64229	11546740	FALSE	TRUE	324.2	41.16	-0.8165	0.1248	0.4829	0.04877	2
248	chr2R	11555779	11556177	.	1000	+	10.23072	70.95215	67.11368	11555916	FALSE	FALSE	149.1	16.37	-1.128	0.1282	0.4995	0.4919	1
249	chr2R	11709468	11709729	.	746	+	5.76717	28.11158	25.00187	11709600	TRUE	FALSE	68.42	13.3	-1.997	0.00245	0.5863	0.4168	1
250	chr2R	11754770	11755329	.	1000	+	9.33891	62.8081	59.10544	11755145	TRUE	TRUE	94.69	54.34	-0.8915	0.007571	0.7406	3.56E-05	1
251	chr2R	11794059	11794561	.	1000	+	7.57378	47.28617	43.83135	11794282	FALSE	FALSE	562.1	194.7	0.07146	0.7067	0.2494	0.1091	1
252	chr2R	11800122	11800558	.	976	+	5.22472	26.02784	22.96079	11800367	FALSE	TRUE	278.1	57.51	-0.5309	0.4282	0.6038	0.002112	1
253	chr2R	11982051	11982607	.	1000	+	6.71047	44.31301	40.90939	11982359	FALSE	TRUE	520.5	231	0.149	0.724	0.4989	5.46E-05	1
254	chr2R	12018268	12018587	.	1000	+	6.6366	36.93035	33.65191	12018430	TRUE	FALSE	146.8	18.53	-1.657	0.03022	0.564	0.2453	1
255	chr2R	12573978	12574387	.	1000	+	7.94083	50.50934	46.99969	12574121	TRUE	TRUE	99.56	37.9	-1.525	0.008933	2.467	3.34E-27	1
256	chr2R	12776685	12777230	.	1000	+	8.6479	60.07195	56.41233	12776913	FALSE	TRUE	774	256.3	-0.03362	0.8655	0.514	1.61E-05	0
257	chr2R	12936436	12936700	.	745	+	4.38653	23.0183	20.02002	12936555	FALSE	FALSE	85.57	32.09	0.08841	0.8758	0.6058	0.06601	0
258	chr2R	12980554	12981064	.	1000	+	7.14591	72.03736	68.18093	12980886	FALSE	FALSE	759.4	353.7	0.02452	0.8836	0.04976	0.7592	1
259	chr2R	13019190	13019532	.	912	+	6.66082	38.35243	35.0561	13019346	FALSE	FALSE	355.7	107.7	0.04375	0.8514	0.2928	0.0976	1
260	chr2R	13194835	13195286	.	807	+	4.55507	19.36494	16.4584	13195106	FALSE	FALSE	314.3	106.7	-0.1079	0.7633	0.252	0.2746	2
261	chr2R	13449889	13450282	.	1000	+	10.38944	84.83071	80.77522	13450029	TRUE	TRUE	115.2	44.44	-0.9263	0.04102	0.8339	0.0001439	1
262	chr2R	13500624	13501011	.	950	+	5.16958	27.85855	24.75323	13500734	TRUE	TRUE	211.7	52.65	-0.8369	0.03677	1.064	4.65E-07	1
263	chr2R	13507432	13507743	.	1000	+	5.97733	34.61601	31.3798	13507615	FALSE	FALSE	57.11	33.32	-0.3212	0.5567	0.4137	0.2344	1
264	chr2R	13555669	13556123	.	1000	+	7.16115	50.81797	47.30048	13555841	FALSE	FALSE	549.5	183.4	0.1159	0.7609	0.01258	0.8696	1
265	chr2R	13560792	13561237	.	913	+	5.13233	26.28186	23.21015	13561028	FALSE	FALSE	952.9	227.9	0.1004	0.7917	0.1633	0.5801	0
266	chr2R	13563125	13563581	.	1000	+	16.51268	149.40375	144.06224	13563314	FALSE	TRUE	432.3	135.1	0.1724	0.6338	0.5608	0.003466	1
267	chr2R	13563656	13564101	.	1000	+	8.62525	53.64544	50.08126	13563803	FALSE	TRUE	456.5	171.8	0.1661	0.4811	0.4483	0.02096	1
268	chr2R	13567089	13567600	.	763	+	6.44687	34.35558	31.12342	13567472	FALSE	FALSE	287.6	54.41	0.07062	0.8597	0.1136	0.698	1
269	chr2R	13579686	13580153	.	1000	+	9.91594	69.50494	65.69097	13579826	TRUE	TRUE	159.1	96.79	-1.16	0.007545	1.455	5.83E-21	2
270	chr2R	13621190	13621618	.	876	+	4.92888	22.94576	19.94963	13621410	FALSE	FALSE	326.6	126.4	0.1151	0.7417	0.08137	0.7063	0
271	chr2R	14069194	14069504	.	988	+	5.45504	29.66709	26.5248	14069388	TRUE	TRUE	97.37	44.85	-1.682	0.0002097	1.37	9.88E-12	2
272	chr2R	14311442	14312000	.	1000	+	13.94166	117.01291	112.43535	14311826	FALSE	TRUE	524.3	187.7	-0.215	0.2778	0.691	2.55E-08	3
273	chr2R	14334236	14334563	.	967	+	4.73261	22.99395	19.99601	14334376	TRUE	TRUE	102.3	26.29	-1.361	0.03251	0.8995	0.00159	1
274	chr2R	14815106	14815404	.	1000	+	8.62525	53.64544	50.08126	14815241	FALSE	TRUE	107.5	40.8	-0.3665	0.2546	0.7249	0.001328	2
275	chr2R	14816982	14817556	.	1000	+	7.72217	45.0348	41.61719	14817114	FALSE	TRUE	131.3	93.76	-0.2809	0.3254	0.864	8.63E-08	2
276	chr2R	15034013	15034385	.	1000	+	7.22099	48.85171	45.36659	15034177	TRUE	TRUE	290.4	34.8	-2.098	0.01753	1.082	7.95E-07	0
277	chr2R	15129692	15129950	.	879	+	4.24073	21.0646	18.11427	15129823	FALSE	TRUE	306.3	117.3	-0.3169	0.2697	0.97	1.32E-13	2
278	chr2R	15385861	15386122	.	1000	+	6.48777	42.67285	39.2982	15386005	TRUE	TRUE	21.31	34.04	-1.069	0.02433	2.224	3.44E-18	2
279	chr2R	15657726	15658073	.	1000	+	5.45276	48.43892	44.96465	15657893	FALSE	FALSE	57.28	26.01	-0.5604	0.51	0.335	0.3884	0
280	chr2R	15748083	15748384	.	1000	+	5.81485	37.68508	34.39837	15748222	TRUE	TRUE	77.06	37.14	-1.864	2.65E-06	1.662	2.61E-15	1
281	chr2R	15755529	15756232	.	1000	+	15.35148	174.56886	168.29727	15756024	FALSE	TRUE	444.7	162.6	-0.4925	0.3134	1.357	4.34E-26	0
282	chr2R	15790572	15790887	.	1000	+	6.99513	59.4706	55.82013	15790716	FALSE	FALSE	482	135.2	0.2701	0.3558	-0.0753	0.7348	2
283	chr2R	15899301	15899839	.	1000	+	11.15616	81.97208	77.95709	15899544	FALSE	FALSE	409.8	190.2	-0.4322	0.07707	0.1525	0.3497	2
284	chr2R	16639884	16640488	.	1000	+	8.05314	56.0474	52.44633	16640297	FALSE	TRUE	397.6	151.1	-0.6374	0.1057	0.4217	0.003463	3
285	chr2R	17458493	17459031	.	1000	+	8.96933	64.92334	61.18674	17458843	FALSE	FALSE	571.8	209.9	-0.1901	0.5022	0.2416	0.2484	1
286	chr2R	17751374	17751597	.	1000	+	6.48498	37.09072	33.81032	17751492	FALSE	FALSE	144.2	29.28	-0.3603	0.467	0.4264	0.2027	1
287	chr2R	17843257	17843603	.	1000	+	6.6184	34.24186	31.01245	17843396	FALSE	FALSE	127.8	40.08	0.05138	0.8981	0.3311	0.2919	0
288	chr2R	18123866	18124123	.	1000	+	5.99242	37.09077	33.81035	18123990	FALSE	TRUE	110.7	49.41	-0.4505	0.1435	0.6316	0.003535	1
289	chr2R	18411835	18412220	.	1000	+	13.22907	114.94773	110.40927	18411976	FALSE	FALSE	179.6	63.35	0.009255	0.9114	0.04586	0.8472	1
290	chr2R	18654021	18654379	.	1000	+	4.39146	28.12143	25.01153	18654244	FALSE	TRUE	111.9	72.41	-0.4346	0.423	0.6736	0.0004215	1
291	chr2R	18677418	18678447	.	1000	+	12.52312	107.92296	103.51296	18678105	FALSE	TRUE	630.5	103	-0.8357	0.2518	1.412	1.38E-22	4
292	chr2R	18802528	18802869	.	866	+	4.91665	21.56638	18.60346	18802757	FALSE	FALSE	615	90.38	-0.1159	0.7736	-0.293	0.1641	0
293	chr2R	18820609	18820866	.	710	+	5.38233	24.59076	21.55685	18820739	FALSE	TRUE	23.39	25.9	-0.3882	0.6782	0.9456	0.001428	3
294	chr2R	19262608	19263020	.	1000	+	12.75965	122.84837	118.154	19262781	FALSE	TRUE	252	94.29	-0.1042	0.7237	0.6971	0.0005093	2
295	chr2R	19265274	19265551	.	751	+	5.05806	22.84856	19.8531	19265404	FALSE	FALSE	197.1	16	-0.4582	0.3904	-0.4039	0.7214	0
296	chr2R	19470117	19470419	.	825	+	4.86545	20.69163	17.7491	19470285	TRUE	FALSE	67.08	33.52	-0.6372	0.01627	0.4444	0.1733	0
297	chr2R	19483803	19484163	.	1000	+	5.77612	33.59311	30.37461	19484018	TRUE	FALSE	48.87	21.39	-1.535	0.00333	0.605	0.1369	1
298	chr2R	19668053	19668331	.	789	+	5.13396	26.63603	23.55713	19668201	TRUE	TRUE	65.31	117.9	-0.9561	0.003597	0.385	0.01934	0
299	chr2R	19812776	19813170	.	1000	+	4.72395	29.37859	26.2415	19813021	TRUE	TRUE	61.91	13.9	-2.234	0.0005599	1.108	0.01227	1
300	chr2R	19830114	19830535	.	1000	+	8.44187	67.99151	64.20393	19830312	TRUE	FALSE	49.45	14.28	-2.823	0.0004423	0.687	0.1727	3
301	chr2R	19840662	19841156	.	1000	+	6.46834	37.01184	33.73275	19840912	FALSE	FALSE	266.8	56.71	0.08476	0.7237	-0.3634	0.09352	1
302	chr2R	20051589	20052391	.	1000	+	9.1842	66.55334	62.79051	20051847	FALSE	FALSE	441.6	57.68	-0.429	0.4298	0.1857	0.5579	2
303	chr2R	20056504	20057175	.	1000	+	12.01597	99.53381	95.26096	20057012	FALSE	FALSE	350.7	28.52	-1.314	0.1577	0.1688	0.764	1
304	chr2R	20065518	20065911	.	1000	+	5.59974	44.73788	41.32689	20065746	FALSE	TRUE	156	39.49	-0.9428	0.1014	1.013	3.87E-06	2
305	chr2R	20066583	20067130	.	1000	+	10.23072	70.95215	67.11368	20066801	FALSE	TRUE	422.6	141.5	0.2536	0.4056	0.6933	1.73E-08	0
306	chr2R	20245212	20245570	.	1000	+	9.73658	92.77203	88.60031	20245411	FALSE	FALSE	144.3	94.97	0.1227	0.7095	0.2419	0.3588	0
307	chr2R	20327524	20327784	.	926	+	5.07554	30.16294	27.01014	20327668	FALSE	FALSE	582.3	469.4	0.5072	0.5431	0.09324	0.5989	1
308	chr2R	20602552	20602825	.	1000	+	4.95905	28.82513	25.6998	20602689	FALSE	TRUE	519.5	186.9	0.07234	0.7996	0.4678	0.0004573	1
309	chr2R	20604115	20604537	.	1000	+	7.32951	59.31501	55.66651	20604316	FALSE	TRUE	355.2	123.7	0.1616	0.7059	0.517	0.001716	1
310	chr2R	20646355	20647020	.	1000	+	8.50532	64.65288	60.92201	20646596	FALSE	TRUE	795.8	255.6	-0.1883	0.5946	0.4508	0.000696	0
311	chr2R	20893352	20893648	.	862	+	4.57207	21.58539	18.62103	20893475	TRUE	FALSE	25.92	10.62	-2.055	0.000498	1.117	0.2395	0
312	chr2R	20903470	20903810	.	1000	+	6.6591	42.72192	39.34643	20903648	FALSE	FALSE	174.1	37.08	-0.1626	0.6737	-0.04168	0.8876	0
313	chr2R	20907156	20908109	.	1000	+	10.58655	82.18669	78.16926	20907731	FALSE	TRUE	683.3	147.6	-0.4512	0.2778	1.518	2.70E-23	3
314	chr2R	20911185	20911606	.	1000	+	5.67295	36.10338	32.84044	20911369	TRUE	FALSE	127	15.71	-1.435	0.01627	0.7714	0.1087	2
315	chr2R	20951544	20951953	.	1000	+	8.32725	51.26334	47.74043	20951735	FALSE	FALSE	355.9	90.76	-0.7054	0.05607	0.2458	0.2276	2
316	chr2R	20959164	20959708	.	1000	+	6.51925	50.14689	46.64176	20959367	TRUE	TRUE	106.7	30.9	-1.451	0.002495	0.9194	0.0002411	3
317	chr2R	20970200	20970495	.	1000	+	7.86985	48.6743	45.19497	20970358	TRUE	TRUE	69.02	18.8	-1.387	2.35E-05	1.279	0.0001438	1
318	chr2R	21048179	21048421	.	824	+	5.91601	28.35692	25.23937	21048308	FALSE	FALSE	945	384.2	0.1962	0.5431	0.2286	0.151	0
319	chr2R	21250813	21251736	.	1000	+	11.62715	106.45655	102.07515	21251186	FALSE	FALSE	596.5	244.4	-0.2522	0.4548	0.281	0.1503	0
320	chr2R	21363346	21363551	.	962	+	4.84179	25.48177	22.42738	21363435	TRUE	FALSE	82.31	20.53	-1.09	0.02203	0.3476	0.5312	2
321	chr2R	21364345	21364854	.	1000	+	15.83245	145.32297	140.10455	21364654	FALSE	FALSE	260.8	112.6	-0.004902	0.9429	0.2907	0.125	1
322	chr2R	21425975	21426341	.	1000	+	5.14964	32.66564	29.46547	21426149	FALSE	FALSE	172.1	47.53	-0.7882	0.337	0.3775	0.4013	1
323	chr2R	21544306	21544596	.	1000	+	7.42993	45.64096	42.21482	21544462	TRUE	FALSE	156.5	43.09	-1.038	0.03756	0.1002	0.7479	1
324	chr2R	21545013	21545477	.	1000	+	7.33383	45.18439	41.76468	21545221	FALSE	FALSE	738.8	302.3	0.1337	0.6291	0.1042	0.5395	0
325	chr2R	21707702	21708017	.	1000	+	6.6184	34.24186	31.01245	21707844	FALSE	FALSE	555.1	54.38	-0.1454	0.786	0.1515	0.5307	1
326	chr2R	21884384	21884711	.	985	+	5.35381	33.16243	29.95422	21884573	FALSE	TRUE	112.9	42.92	-0.4856	0.4485	0.9409	4.41E-05	1
327	chr2R	22155518	22155792	.	1000	+	7.77653	48.2411	44.76899	22155653	TRUE	TRUE	89.91	45.59	-1.588	0.0009139	1.513	9.08E-16	3
328	chr2R	22507430	22507989	.	1000	+	8.66586	66.58999	62.82613	22507830	FALSE	TRUE	522.1	170.1	-0.4919	0.2014	1.675	7.73E-40	1
329	chr2R	22515728	22516075	.	1000	+	13.13684	120.06489	115.43021	22515917	FALSE	TRUE	413.6	85.56	-0.2765	0.5958	1.258	8.21E-18	3
330	chr2R	22516150	22516631	.	1000	+	8.0763	57.1836	53.56585	22516315	FALSE	TRUE	281.9	53.99	-0.7561	0.2909	1.154	2.75E-11	1
331	chr2R	22648265	22648552	.	917	+	5.81567	27.54344	24.44376	22648411	FALSE	FALSE	58.84	18.08	-1.007	0.05182	0.243	0.8325	1
332	chr2R	22690474	22691190	.	1000	+	10.7358	87.25121	83.16237	22690652	FALSE	FALSE	925.3	324.2	0.2043	0.5834	0.1264	0.4581	1
333	chr2R	22802472	22802904	.	948	+	6.00551	38.3635	35.06715	22802758	FALSE	TRUE	289.8	138.5	0.1925	0.5071	0.3123	0.04869	1
334	chr2R	22858461	22858732	.	1000	+	7.29417	44.05259	40.65518	22858567	TRUE	TRUE	46.31	17.61	-2.209	8.05E-06	1.961	3.05E-09	1
335	chr2R	22886458	22886815	.	1000	+	11.07912	96.57244	92.33949	22886662	FALSE	TRUE	176.4	66.47	-0.1767	0.4974	0.593	0.00126	1
336	chr2R	23187380	23188018	.	1000	+	12.6131	103.15051	98.81844	23187763	FALSE	TRUE	254.2	61.91	-0.6674	0.1456	1.103	7.27E-10	1
337	chr2R	23206888	23207241	.	1000	+	11.10913	97.36817	93.1227	23207074	FALSE	TRUE	426.1	207.6	0.2875	0.5546	0.3337	0.03131	0
338	chr2R	23218106	23218584	.	1000	+	8.52491	52.66859	49.12032	23218396	TRUE	FALSE	342.6	33.39	-2.664	0.001509	0.4958	0.1109	1
339	chr2R	23639206	23639592	.	1000	+	9.90977	76.52148	72.59166	23639445	FALSE	FALSE	576.4	155.3	0.2106	0.6137	0.319	0.1143	0
340	chr2R	24211686	24212265	.	818	+	4.2574	17.75421	14.88577	24212099	FALSE	FALSE	34.39	22.27	-0.8436	0.1675	0.3599	0.525	5
341	chr2R	24275254	24275909	.	1000	+	6.68745	37.5996	34.31457	24275428	FALSE	TRUE	651.1	319.5	-0.1559	0.2817	0.3859	0.04494	1
342	chr2R	24580300	24580632	.	740	+	3.91101	23.44388	20.43711	24580427	FALSE	FALSE	259.6	61.21	-0.448	0.1596	0.3022	0.2006	0
343	chr2R	24808558	24808907	.	897	+	5.13396	26.63603	23.55713	24808724	FALSE	TRUE	139.1	94.56	0.2213	0.7607	0.853	1.44E-09	1
344	chr2R	24813687	24814075	.	1000	+	16.05101	154.95158	149.4446	24813876	FALSE	TRUE	317.8	126.5	0.2227	0.5829	0.3629	0.04999	1
345	chr2R	24840598	24841066	.	1000	+	6.57805	44.89781	41.48557	24840718	TRUE	TRUE	105.6	47.31	-1.474	0.0001774	1.153	3.24E-07	2
346	chr2R	24854715	24854963	.	770	+	5.76717	28.11158	25.00187	24854848	FALSE	FALSE	138	28.48	-0.4243	0.4829	0.2	0.6616	0
347	chr2R	24882515	24882835	.	1000	+	4.39146	28.12143	25.01153	24882693	FALSE	TRUE	344.8	90.99	-0.3755	0.2517	0.4045	0.03916	0
348	chr2R	25015919	25016363	.	1000	+	9.48864	74.32757	70.43519	25016173	TRUE	TRUE	218.1	63.94	-1.363	0.006026	1.582	3.70E-17	1
349	chr2R	25045111	25045580	.	850	+	5.77612	33.59311	30.37461	25045207	TRUE	FALSE	126.8	30.51	-1.131	0.04594	0.231	0.5724	1
350	chr2R	25050893	25051307	.	1000	+	8.91721	79.31848	75.34801	25051100	FALSE	TRUE	225	74.59	-0.3453	0.4337	0.8535	9.45E-08	1
351	chr2R	25056685	25057442	.	1000	+	7.39571	45.95515	42.52597	25057181	FALSE	FALSE	414.6	105.8	-0.467	0.3137	0.1131	0.5748	0
352	chr2R	25065401	25065881	.	1000	+	6.80802	63.51926	59.80841	25065655	TRUE	FALSE	198.1	31.92	-2.49	0.02224	0.42	0.2223	2
353	chr2R	25225267	25225546	.	1000	+	5.91382	31.11408	27.94277	25225380	FALSE	TRUE	141.3	58.24	-0.1043	0.807	0.5876	0.01429	0
354	chr3L	47645	48127	.	1000	+	7.72217	45.0348	41.61719	47865	FALSE	TRUE	1	46.98	1	1	9.182	6.89E-21	2
355	chr3L	150539	151111	.	733	+	5.90963	31.88525	28.69978	150981	TRUE	TRUE	55.38	34.18	-1.648	0.0314	0.6366	0.0383	1
356	chr3L	298294	298628	.	1000	+	5.61235	28.94051	25.81278	298485	FALSE	TRUE	540	159.7	0.09612	0.6859	0.477	0.001008	2
357	chr3L	613157	613494	.	1000	+	7.30171	57.25265	53.6338	613296	TRUE	TRUE	88	16.63	-1.887	2.34E-05	1.258	0.0006683	1
358	chr3L	744119	744710	.	1000	+	10.82129	79.16263	75.19301	744437	FALSE	TRUE	687.3	239.6	0.1062	0.6656	0.54	2.16E-05	1
359	chr3L	764745	765007	.	1000	+	4.88576	34.33384	31.10358	764880	TRUE	TRUE	45.58	19.09	-2.409	9.67E-05	2.135	4.16E-12	1
360	chr3L	793992	794340	.	1000	+	4.75832	28.31313	25.19963	794188	FALSE	TRUE	193.2	77.45	-0.6084	0.1912	0.6365	5.76E-05	2
361	chr3L	905526	905876	.	1000	+	7.39552	44.04978	40.65244	905647	FALSE	FALSE	186.1	31.1	-1.215	0.0616	0.48	0.1551	1
362	chr3L	908580	909120	.	705	+	4.39729	16.21835	13.39538	908682	FALSE	FALSE	404.9	65.3	-0.03499	0.8997	-0.4134	0.07339	0
363	chr3L	1410034	1410833	.	1000	+	16.71813	157.52974	151.94554	1410559	FALSE	TRUE	368.6	61.24	-0.7001	0.3393	1.089	1.86E-08	1
364	chr3L	1456256	1456763	.	1000	+	5.98179	30.2289	27.07477	1456600	FALSE	TRUE	245.1	49.76	-0.676	0.2473	1.101	2.93E-07	1
365	chr3L	1461744	1462061	.	766	+	5.09383	24.0327	21.01297	1461963	FALSE	FALSE	378.5	197.4	0.3905	0.5332	0.2684	0.1008	1
366	chr3L	1479073	1479928	.	1000	+	12.16512	93.60778	89.41879	1479344	TRUE	TRUE	499.2	129.6	-1.05	0.01851	1.076	1.26E-17	2
367	chr3L	1772540	1772908	.	1000	+	10.67262	93.08531	88.90195	1772711	FALSE	TRUE	500.2	328.6	-0.02194	0.9155	0.2892	0.04718	1
368	chr3L	2265710	2266236	.	1000	+	8.84297	108.56113	104.14559	2265871	FALSE	FALSE	120.4	37.06	0.2302	0.7113	0.1432	0.6742	1
369	chr3L	2408016	2408339	.	1000	+	7.61348	47.47466	44.01709	2408194	TRUE	TRUE	101.2	32.44	-0.958	0.01491	0.7128	0.005213	1
370	chr3L	2437544	2437814	.	1000	+	5.73112	32.97693	29.7711	2437680	FALSE	TRUE	73.28	29.76	-0.8133	0.05502	1.648	3.91E-12	1
371	chr3L	2476926	2477336	.	1000	+	7.70262	55.20856	51.62077	2477192	TRUE	TRUE	196.3	77.83	-1.825	3.26E-07	1.855	1.55E-27	2
372	chr3L	2635437	2635813	.	1000	+	5.86443	35.61378	32.36059	2635703	FALSE	FALSE	244.6	63.93	-0.02257	0.9136	0.04887	0.7912	1
373	chr3L	2774064	2774500	.	1000	+	13.39843	127.08706	122.29845	2774307	FALSE	FALSE	139.8	47.01	0.04125	0.8808	0.02438	0.9225	1
374	chr3L	2882263	2882706	.	1000	+	14.54544	122.05106	117.37098	2882538	FALSE	TRUE	506.5	179.9	-0.0145	0.9182	0.4827	0.01482	1
375	chr3L	3162078	3162437	.	1000	+	8.34947	57.54022	53.91931	3162215	FALSE	TRUE	154.2	44.01	-0.5792	0.1926	0.7827	0.0002737	1
376	chr3L	3626072	3626431	.	832	+	4.25099	18.85607	15.96369	3626209	FALSE	TRUE	305.8	90.29	-0.2506	0.5932	0.6359	0.0005796	1
377	chr3L	3639039	3639352	.	748	+	5.11327	22.05568	19.07882	3639176	FALSE	TRUE	191.9	71.16	-1.079	0.1901	1.133	1.75E-09	1
378	chr3L	3811860	3812156	.	1000	+	8.5025	60.93684	57.26526	3811990	TRUE	TRUE	150.3	120.7	-1.82	1.29E-10	1.45	7.73E-22	1
379	chr3L	3878641	3878891	.	1000	+	7.3208	41.34498	37.9912	3878752	FALSE	FALSE	178.3	26.81	-0.2569	0.6532	-0.1029	0.8118	0
380	chr3L	4004942	4005159	.	727	+	3.92597	20.09478	17.16875	4005033	TRUE	FALSE	22.04	15.06	-1.143	0.03459	0.6944	0.2762	2
381	chr3L	4097549	4097853	.	1000	+	5.56252	35.46862	32.21678	4097686	TRUE	TRUE	74.31	66.34	-1.237	1.24E-08	1.273	3.28E-13	1
382	chr3L	4170198	4170525	.	1000	+	8.7964	74.23331	70.34176	4170332	FALSE	FALSE	204.7	94.28	-0.0791	0.7996	0.3002	0.1606	1
383	chr3L	4232325	4232675	.	1000	+	6.43848	38.99704	35.68679	4232538	FALSE	FALSE	450.5	81.08	0.007	0.9293	0.2119	0.3311	0
384	chr3L	4408989	4409310	.	1000	+	6.60209	36.77316	33.50233	4409122	FALSE	FALSE	375	147.2	0.3646	0.1413	0.2387	0.1558	0
385	chr3L	4410001	4410272	.	1000	+	6.10384	35.65273	32.39918	4410128	FALSE	TRUE	217.6	111	0.2	0.5052	0.7816	3.21E-07	1
386	chr3L	4470225	4470841	.	1000	+	6.46416	34.85987	31.62069	4470407	TRUE	TRUE	37.39	63.3	-1.574	0.005197	3.097	1.52E-45	5
387	chr3L	4979388	4979691	.	1000	+	10.83278	77.35188	73.40926	4979551	TRUE	FALSE	38.03	14.96	-2.108	0.003879	0.6447	0.2584	3
388	chr3L	5186888	5187152	.	884	+	4.73261	22.99395	19.99601	5187015	FALSE	TRUE	126.5	58.77	-0.3939	0.2084	0.5395	0.003971	2
389	chr3L	5856118	5856935	.	1000	+	6.86619	41.99844	38.63533	5856744	FALSE	FALSE	454.1	53	-1.032	0.2489	-0.06411	0.6768	0
390	chr3L	5952310	5952565	.	1000	+	9.73706	70.98694	67.14803	5952431	FALSE	FALSE	111.4	40.07	-0.4633	0.09444	0.403	0.1345	1
391	chr3L	5982905	5983433	.	1000	+	5.26795	25.87613	22.81567	5983064	FALSE	FALSE	426.7	74.84	0.1965	0.7606	0.09781	0.6767	2
392	chr3L	5993894	5994216	.	1000	+	10.33049	74.41765	70.52417	5994075	FALSE	TRUE	198.2	49.28	-1.495	0.0511	1.907	1.14E-18	1
393	chr3L	5994347	5994795	.	1000	+	9.36465	64.05576	60.33442	5994476	FALSE	TRUE	178.2	58.87	-1.209	0.07017	1.736	2.35E-23	1
394	chr3L	6055146	6055445	.	1000	+	7.10904	45.48407	42.06035	6055288	FALSE	FALSE	43.39	21.6	-0.5368	0.3768	0.4297	0.4969	0
395	chr3L	6068175	6068544	.	1000	+	13.63572	115.54313	110.99722	6068339	TRUE	TRUE	176.4	158.2	-0.465	0.0261	1.668	8.08E-39	2
396	chr3L	6469520	6469790	.	1000	+	6.51036	38.92812	35.61895	6469644	TRUE	FALSE	143.8	65.23	-0.7822	0.01627	0.23	0.3304	0
397	chr3L	6500572	6500874	.	713	+	5.77042	29.28524	26.14985	6500729	FALSE	TRUE	78.36	29.7	-0.3777	0.6365	1.08	1.12E-05	0
398	chr3L	6752199	6752502	.	1000	+	4.75138	31.1493	27.97764	6752386	FALSE	FALSE	120.2	62.26	-0.03661	0.9631	0.02444	0.8529	0
399	chr3L	6764629	6764980	.	1000	+	6.03438	38.52305	35.22339	6764803	TRUE	FALSE	221.6	58.98	-0.7622	0.02985	0.3262	0.2302	0
400	chr3L	6767085	6767539	.	1000	+	7.12696	40.02546	36.69923	6767205	FALSE	FALSE	328.6	97.43	0.155	0.5597	0.05597	0.7569	2
401	chr3L	6820918	6821537	.	1000	+	14.54544	122.05106	117.37098	6821201	FALSE	TRUE	454.9	152.8	-0.6553	0.1885	2.007	1.40E-48	3
402	chr3L	6981368	6981703	.	1000	+	8.5776	89.33339	85.21754	6981506	FALSE	FALSE	141.5	75.45	0.03044	0.8877	0.2201	0.3311	0
403	chr3L	7415782	7416283	.	1000	+	8.52491	52.66859	49.12032	7416021	TRUE	TRUE	82.49	50.86	-2.749	2.34E-05	2.142	6.19E-23	2
404	chr3L	7910196	7910576	.	736	+	4.17134	21.51872	18.55661	7910396	FALSE	FALSE	470.8	169.8	-0.01963	0.9006	0.3141	0.1274	0
405	chr3L	7947911	7948305	.	1000	+	4.89918	24.13008	21.10695	7948030	TRUE	FALSE	263	59.17	-1.038	0.005078	-0.1873	0.4609	0
406	chr3L	7996787	7997140	.	1000	+	7.30098	46.442	43.00211	7996919	FALSE	TRUE	148.5	38.36	-0.3714	0.3953	1.534	1.08E-11	0
407	chr3L	7997223	7997516	.	868	+	5.78216	27.78955	24.68489	7997359	FALSE	TRUE	78.37	47.13	-0.568	0.1123	1.33	2.33E-11	2
408	chr3L	8395782	8396062	.	768	+	5.93844	28.84756	25.72173	8395913	FALSE	FALSE	363.6	77.21	-0.1005	0.5694	0.02406	0.8522	0
409	chr3L	8556927	8557239	.	1000	+	11.03346	79.51633	75.54137	8557092	TRUE	TRUE	80.77	58.08	-1.567	6.04E-10	1.249	2.58E-12	0
410	chr3L	8652976	8653265	.	1000	+	9.17613	61.49809	57.81936	8653114	FALSE	FALSE	455.7	206.4	-0.271	0.2255	0.201	0.2357	0
411	chr3L	8675209	8676036	.	1000	+	6.89991	45.32006	41.89816	8675504	FALSE	TRUE	780.7	258.8	0.1539	0.5819	0.4788	0.0009778	0
412	chr3L	8826010	8826698	.	1000	+	15.66178	144.47864	139.27562	8826193	TRUE	TRUE	267.6	46.38	-1.579	0.0259	1.292	5.15E-11	2
413	chr3L	8850857	8851205	.	1000	+	9.12696	58.60123	54.9609	8851020	FALSE	FALSE	66.4	8.463	-1.148	0.1415	-0.3062	1	1
414	chr3L	9003280	9003702	.	1000	+	6.90266	42.17714	38.8121	9003506	FALSE	FALSE	308.4	68.93	-0.4807	0.2351	0.1616	0.5376	0
415	chr3L	9013864	9014151	.	1000	+	5.74563	33.43586	30.22038	9013999	TRUE	TRUE	138.4	20.53	-1.227	0.006096	0.8093	0.03507	0
416	chr3L	9042268	9042720	.	1000	+	7.11033	45.02865	41.61428	9042413	FALSE	TRUE	334.8	118.7	-0.005395	0.9417	0.738	2.59E-09	1
417	chr3L	9043711	9044083	.	1000	+	6.64969	51.84255	48.30917	9043913	TRUE	TRUE	154.3	38.73	-2.684	1.49E-06	2.024	1.50E-20	1
418	chr3L	9064251	9064570	.	1000	+	11.75689	113.7214	109.21195	9064412	FALSE	FALSE	16.94	8.257	-0.005501	1	0.0421	1	0
419	chr3L	9368835	9369164	.	1000	+	9.29134	83.84245	79.80161	9368955	FALSE	FALSE	609.4	392.1	-0.3397	0.3686	0.2472	0.1011	1
420	chr3L	9461707	9462091	.	1000	+	8.64186	67.52962	63.75117	9461903	FALSE	FALSE	407.4	178	0.007941	0.9277	0.06897	0.7113	0
421	chr3L	9491350	9491790	.	1000	+	13.78546	115.54934	111.00332	9491516	FALSE	TRUE	366.9	187.8	-0.3302	0.3991	0.8904	1.01E-09	2
422	chr3L	9751141	9751477	.	802	+	4.4918	20.8919	17.9443	9751285	FALSE	TRUE	53.65	47.8	-0.1351	0.824	0.6272	0.004643	0
423	chr3L	9853960	9854285	.	1000	+	11.23415	81.69593	77.68457	9854100	FALSE	TRUE	221.2	97.7	-0.4329	0.07256	0.6806	3.21E-05	0
424	chr3L	9886116	9886379	.	1000	+	7.57131	48.72962	45.24992	9886251	TRUE	TRUE	44.97	51.53	-2.101	7.59E-06	2.56	1.08E-33	0
425	chr3L	10660152	10660705	.	1000	+	10.76203	83.67272	79.63443	10660290	FALSE	FALSE	183	61.23	0.02137	0.9318	0.155	0.5565	1
426	chr3L	10856557	10856993	.	1000	+	12.03688	91.68483	87.52934	10856737	FALSE	TRUE	284.5	154	-0.2058	0.3383	0.4114	0.02282	2
427	chr3L	10966631	10967016	.	1000	+	11.21417	93.49323	89.30556	10966829	TRUE	TRUE	215.5	107.8	-1.083	0.003211	0.5308	0.003971	1
428	chr3L	11421015	11421329	.	903	+	6.11669	30.00484	26.85468	11421181	TRUE	FALSE	125.7	39.83	-1.11	1.08E-05	0.2349	0.4498	0
429	chr3L	11494536	11494762	.	990	+	3.78732	20.49833	17.56395	11494672	TRUE	TRUE	46	19.45	-1.85	0.004183	1.909	8.32E-11	0
430	chr3L	11554581	11554904	.	1000	+	7.18535	40.74757	37.40733	11554762	TRUE	FALSE	284.4	74.89	-0.7059	0.03142	0.07356	0.7639	0
431	chr3L	11876063	11876359	.	1000	+	5.33779	36.66608	33.39649	11876224	FALSE	FALSE	43.18	20.72	-0.1005	0.8847	-0.02231	1	0
432	chr3L	12062749	12063009	.	1000	+	6.63693	35.19403	31.94686	12062877	FALSE	TRUE	34.4	11.23	-1.185	0.1885	1.912	5.09E-06	1
433	chr3L	12101913	12102153	.	837	+	4.81288	23.70879	20.69407	12102029	TRUE	FALSE	40.9	16.87	-1.346	0.02735	0.5682	0.2773	0
434	chr3L	12124134	12124582	.	1000	+	9.70938	80.56677	76.57586	12124287	FALSE	TRUE	289.6	113	0.1544	0.627	0.6267	4.88E-05	2
435	chr3L	12299881	12300226	.	1000	+	7.77634	46.75603	43.31351	12300026	TRUE	TRUE	52.99	37.1	-2.241	0.004675	2.643	8.40E-28	2
436	chr3L	12320894	12321142	.	851	+	5.4143	24.36203	21.33262	12321021	FALSE	FALSE	30.84	8.266	-1.297	0.06978	0.3624	1	0
437	chr3L	12453484	12453907	.	900	+	4.74993	19.56673	16.65488	12453606	TRUE	TRUE	137.6	34.58	-1.473	0.002612	0.594	0.01792	1
438	chr3L	12453987	12454269	.	1000	+	5.41052	35.6729	32.41878	12454148	TRUE	TRUE	137.6	34.58	-1.473	0.002612	0.594	0.01792	0
439	chr3L	12506035	12506452	.	991	+	6.35342	33.93676	30.71399	12506300	FALSE	TRUE	466	181.1	-0.2597	0.4959	0.7085	4.86E-08	2
440	chr3L	12577517	12577956	.	980	+	6.81964	44.4491	41.04253	12577763	TRUE	TRUE	65.11	22.5	-1.21	0.01851	1.402	4.31E-06	1
441	chr3L	12587540	12587814	.	1000	+	7.52148	43.17886	39.79323	12587648	TRUE	FALSE	67.82	15.28	-1.148	0.02301	-0.04837	1	1
442	chr3L	12647196	12647639	.	1000	+	8.23076	64.69349	60.96236	12647370	TRUE	TRUE	196.1	97.03	-2.012	0.0004445	1.846	8.03E-33	1
443	chr3L	12649119	12649404	.	1000	+	9.32764	61.63012	57.94757	12649263	FALSE	FALSE	337.4	179.4	-0.4116	0.2172	0.1253	0.551	0
444	chr3L	12697582	12697935	.	1000	+	6.60603	48.51806	45.04172	12697761	TRUE	FALSE	125.3	14.06	-2.308	0.003037	0.03635	1	1
445	chr3L	12703748	12704391	.	1000	+	7.80887	46.90286	43.45666	12703914	TRUE	TRUE	164.8	36.04	-1.788	0.01851	1.332	5.04E-10	2
446	chr3L	12725986	12726277	.	965	+	5.51262	32.95514	29.74985	12726097	TRUE	FALSE	37.65	15.39	-1.479	0.0161	0.7912	0.1628	0
447	chr3L	13081350	13082283	.	1000	+	6.5253	35.13436	31.88886	13082105	FALSE	TRUE	710.4	117.8	0.1742	0.3964	-0.523	0.0006801	1
448	chr3L	13120024	13120765	.	1000	+	15.76554	146.53423	141.2789	13120320	FALSE	TRUE	438.3	160.1	-1.194	0.08847	2.105	3.37E-72	1
449	chr3L	13277465	13277690	.	893	+	5.20008	24.51032	21.47758	13277551	TRUE	FALSE	28.93	8.959	-2.088	0.000887	0.1157	1	1
450	chr3L	13378147	13378757	.	1000	+	6.51633	39.38743	36.07223	13378281	FALSE	TRUE	627.4	408.1	0.6421	0.5285	0.2957	0.0214	1
451	chr3L	13489877	13490217	.	739	+	4.3103	21.72649	18.75895	13490040	TRUE	TRUE	80.61	65.56	-2.546	5.42E-11	2.203	1.54E-30	1
452	chr3L	13591295	13591609	.	946	+	6.25714	32.66958	29.46875	13591434	FALSE	FALSE	59.83	57.31	-0.1963	0.8828	0.7103	0.5848	0
453	chr3L	14128618	14128849	.	827	+	5.3309	27.24282	24.15129	14128718	TRUE	TRUE	28.45	11.2	-1.552	0.002935	1.223	0.04891	1
454	chr3L	14135464	14135968	.	1000	+	12.66979	134.41953	129.4769	14135682	FALSE	FALSE	457.5	52.69	-0.5411	0.4291	0.3096	0.1648	2
455	chr3L	14151615	14151932	.	790	+	5.21361	22.81661	19.82211	14151791	FALSE	TRUE	369.2	65	0.227	0.4233	-0.5266	0.01101	0
456	chr3L	14273966	14274370	.	899	+	5.30091	26.38512	23.311	14274171	FALSE	FALSE	278.4	62.43	-0.2118	0.4596	0.17	0.5841	1
457	chr3L	14276041	14276449	.	1000	+	14.34476	119.64182	115.0116	14276247	FALSE	TRUE	434.9	151.8	-0.2435	0.3042	0.3015	0.04186	2
458	chr3L	14452762	14453304	.	1000	+	5.82267	31.08042	27.90927	14453178	FALSE	TRUE	491.8	131.9	0.009541	0.9544	0.4174	0.04911	2
459	chr3L	14597937	14598233	.	1000	+	5.94164	36.42039	33.15309	14598052	TRUE	FALSE	32.6	9.698	-2.07	0.001599	0.3586	1	1
460	chr3L	14759185	14759516	.	1000	+	6.13577	47.66136	44.2019	14759325	FALSE	TRUE	448.8	103.6	-0.5996	0.106	0.712	6.92E-08	0
461	chr3L	14953281	14953743	.	1000	+	7.62183	44.10411	40.70286	14953522	FALSE	FALSE	386.8	39.56	-0.4129	0.4861	0.1448	0.6806	1
462	chr3L	14960459	14960970	.	1000	+	9.62867	64.69902	60.96422	14960692	TRUE	TRUE	295.3	53.66	-1.451	0.04176	1.247	4.14E-12	0
463	chr3L	14962775	14963025	.	715	+	4.68074	23.05392	20.0553	14962894	FALSE	TRUE	86.37	18.2	-0.7897	0.4235	1.271	8.66E-05	0
464	chr3L	14969131	14969665	.	860	+	4.65664	25.75256	22.69425	14969347	FALSE	TRUE	472.1	164.7	0.05686	0.8363	0.3378	0.03469	1
465	chr3L	15039427	15040002	.	1000	+	11.22211	89.08595	84.97237	15039875	FALSE	TRUE	257.7	88.73	-0.3652	0.2649	1.239	1.40E-18	1
466	chr3L	15040479	15040858	.	1000	+	8.26207	52.52361	48.98006	15040712	FALSE	TRUE	327.4	116.6	0.1256	0.6971	0.4833	0.001698	1
467	chr3L	15234499	15234873	.	1000	+	12.50117	118.6625	114.04993	15234678	FALSE	TRUE	301.1	66.08	-0.2316	0.3688	1.313	1.37E-16	2
468	chr3L	15235236	15235494	.	1000	+	6.32719	40.11056	36.78349	15235360	FALSE	TRUE	419.3	151	0.2632	0.2702	0.4294	0.0238	0
469	chr3L	15261991	15262468	.	1000	+	10.73244	76.27541	72.34963	15262262	FALSE	TRUE	584.5	202.7	-0.1459	0.6035	0.6997	1.07E-07	0
470	chr3L	15329794	15330202	.	1000	+	11.10316	82.98909	78.95805	15330054	FALSE	FALSE	263.4	43.43	-0.917	0.1101	0.2707	0.3952	2
471	chr3L	15336201	15336474	.	942	+	5.89777	31.43435	28.25898	15336348	FALSE	TRUE	320.7	97.44	-0.3095	0.391	0.3785	0.02529	1
472	chr3L	15354780	15355096	.	938	+	4.37987	22.39505	19.41104	15354977	TRUE	TRUE	105.4	62.54	-1.54	0.01344	1.664	1.00E-20	2
473	chr3L	15589409	15589733	.	1000	+	6.88508	53.31768	49.76173	15589577	TRUE	TRUE	107.2	68.84	-0.5779	0.01638	1.349	7.56E-15	2
474	chr3L	15665988	15666393	.	1000	+	8.92628	56.60481	52.99464	15666147	TRUE	TRUE	173.7	31.55	-1.073	0.03694	0.9782	6.43E-05	1
475	chr3L	15703293	15703906	.	1000	+	12.8664	115.86074	111.30898	15703490	FALSE	TRUE	450.6	83.83	-0.6577	0.343	1.032	4.76E-08	2
476	chr3L	15802030	15802519	.	1000	+	15.44852	133.03227	128.11917	15802271	FALSE	TRUE	388	93.6	-0.4234	0.3754	0.6517	0.0001302	0
477	chr3L	15807439	15807807	.	1000	+	6.6184	34.24186	31.01245	15807553	TRUE	TRUE	73.37	23.55	-2.408	0.0004351	0.7831	0.007444	1
478	chr3L	16012899	16013314	.	1000	+	11.64897	98.97112	94.70198	16013146	TRUE	FALSE	104.6	22.1	-1.47	0.0496	0.03761	1	2
479	chr3L	16016820	16017061	.	1000	+	4.6934	30.44908	27.2909	16016937	FALSE	TRUE	187.4	70.03	-0.5102	0.2544	1.503	5.06E-22	0
480	chr3L	16017253	16017845	.	1000	+	7.42114	42.25913	38.88894	16017675	FALSE	TRUE	356.4	274.8	0.07903	0.9058	0.3454	0.006892	3
481	chr3L	16018807	16019111	.	1000	+	6.6184	34.24186	31.01245	16018923	TRUE	FALSE	165.5	85.88	-0.8651	0.0001359	0.2979	0.1338	1
482	chr3L	16113201	16113624	.	1000	+	4.61921	34.37028	31.13791	16113484	FALSE	TRUE	209.2	104.2	-0.003791	0.9346	0.4171	0.01696	1
483	chr3L	16407935	16408463	.	1000	+	8.80194	82.94195	78.91107	16408123	FALSE	TRUE	375.3	163.6	-0.2683	0.2015	0.6351	2.06E-05	1
484	chr3L	16409323	16409584	.	945	+	5.65713	35.25352	32.00451	16409451	FALSE	TRUE	93.12	54.01	-0.5647	0.08215	1.426	6.27E-14	1
485	chr3L	16490788	16491501	.	1000	+	8.66586	66.58999	62.82613	16491063	FALSE	FALSE	559.2	42.65	0.09477	0.7968	0.2171	0.5039	2
486	chr3L	16766304	16766570	.	1000	+	6.4816	43.49605	40.10638	16766431	FALSE	TRUE	116.5	37.91	-1.193	0.06243	0.9564	5.18E-06	1
487	chr3L	16772862	16773323	.	981	+	5.0535	32.42113	29.2277	16772998	FALSE	FALSE	624.5	266.8	0.3239	0.493	0.1959	0.2102	2
488	chr3L	16913263	16913510	.	907	+	5.77612	33.59311	30.37461	16913394	FALSE	TRUE	57.78	31.91	-0.4819	0.2562	0.8455	0.000356	1
489	chr3L	17555871	17556349	.	1000	+	7.22697	53.05275	49.49918	17556056	FALSE	TRUE	413.7	247.8	0.2305	0.7779	0.3731	0.004129	1
490	chr3L	18297280	18297669	.	1000	+	7.7418	55.91241	52.31286	18297417	TRUE	FALSE	89.31	57.1	-1.506	6.04E-10	0.3408	0.2773	1
491	chr3L	18356338	18356820	.	1000	+	9.09115	60.55094	56.88483	18356685	FALSE	TRUE	239.3	114	-0.0152	0.9053	0.4364	0.04664	0
492	chr3L	18364439	18364691	.	785	+	4.97034	25.47895	22.42538	18364579	FALSE	FALSE	24.46	20.88	-0.3984	0.5637	0.6523	0.1107	1
493	chr3L	18439758	18440141	.	1000	+	8.60538	61.46106	57.78278	18439952	FALSE	FALSE	232.3	114	0.02894	0.8943	0.243	0.2246	1
494	chr3L	18619447	18620053	.	941	+	4.84891	23.2321	20.22998	18619638	TRUE	TRUE	77.44	97.81	-1.548	0.001935	2.326	1.16E-51	0
495	chr3L	18622350	18622856	.	1000	+	9.34444	71.29903	67.45653	18622490	FALSE	FALSE	96.06	43.35	-0.02166	0.8909	0.009891	0.9402	2
496	chr3L	19031900	19032196	.	1000	+	5.19463	31.18671	28.01468	19032016	TRUE	FALSE	254.8	31.17	-0.7745	0.004313	-0.1715	0.6683	0
497	chr3L	19033444	19033801	.	940	+	3.99773	21.83438	18.86548	19033597	FALSE	FALSE	464.6	30.29	0.1055	0.8125	-0.1394	0.7713	1
498	chr3L	19167802	19168107	.	1000	+	9.18569	64.8873	61.15082	19167973	FALSE	TRUE	200.1	76.31	-0.3179	0.5512	0.7351	2.08E-06	1
499	chr3L	19168190	19168579	.	1000	+	8.07943	52.68862	49.14024	19168359	FALSE	TRUE	187.9	69.34	-1.071	0.1535	2.216	6.69E-33	1
500	chr3L	19179282	19179707	.	933	+	5.64875	29.48948	26.34985	19179412	FALSE	FALSE	426.4	26.91	-0.8594	0.5513	-0.09061	0.8266	0
501	chr3L	19184093	19184536	.	887	+	5.76601	27.72048	24.61734	19184287	FALSE	FALSE	381.2	72.29	-0.4074	0.4879	0.2361	0.3259	1
502	chr3L	19278774	19279020	.	817	+	5.45504	29.66709	26.5248	19278890	TRUE	FALSE	22.65	12.2	-1.406	0.0006227	1.068	0.1849	0
503	chr3L	19294773	19295060	.	741	+	3.49629	15.91387	13.09852	19294904	FALSE	FALSE	152.4	44.44	-0.4116	0.5036	0.3391	0.2059	1
504	chr3L	19502248	19502479	.	726	+	5.68795	27.76602	24.66147	19502377	TRUE	TRUE	17.41	12.8	-1.466	0.03363	1.348	0.001595	1
505	chr3L	19556736	19557214	.	1000	+	8.8898	65.06687	61.32814	19557047	FALSE	TRUE	642	276.7	0.003483	0.9353	0.3995	0.0008602	2
506	chr3L	19973333	19973583	.	910	+	4.97342	25.15905	22.11017	19973447	FALSE	TRUE	23.48	23.9	-0.8142	0.1412	1.71	1.21E-10	2
507	chr3L	19991751	19992189	.	1000	+	6.18345	40.16087	36.83253	19992055	FALSE	TRUE	161.9	107.9	-0.3364	0.2593	0.696	3.55E-07	1
508	chr3L	20431353	20431956	.	895	+	4.88876	29.74216	26.59868	20431822	FALSE	TRUE	62.54	45.64	-0.5136	0.1246	1.129	1.70E-07	0
509	chr3L	20447269	20447575	.	944	+	4.89315	24.43053	21.39914	20447404	FALSE	TRUE	38.28	22.27	-0.7623	0.1748	0.8492	0.01309	0
510	chr3L	20623126	20624028	.	1000	+	9.6811	67.246	63.47269	20623600	FALSE	FALSE	395.7	71.23	-0.04633	0.8502	-0.123	0.6412	0
511	chr3L	20687751	20688111	.	1000	+	9.42261	68.86521	65.06117	20687896	TRUE	FALSE	161.8	18.65	-2.325	0.001643	0.2671	0.7542	0
512	chr3L	20789366	20789621	.	728	+	4.53366	22.91904	19.92304	20789505	FALSE	FALSE	66.34	18.17	-1.105	0.1225	0.4234	0.4661	1
513	chr3L	21027887	21028237	.	843	+	3.93975	21.21171	18.25935	21028024	FALSE	TRUE	217	94.75	-0.1305	0.7244	0.3825	0.04198	1
514	chr3L	21145948	21146408	.	1000	+	8.00992	47.80024	44.33665	21146247	FALSE	FALSE	401.1	332.4	0.6012	0.553	0.2462	0.1534	0
515	chr3L	21467600	21468129	.	1000	+	6.53168	36.45059	33.18274	21467705	TRUE	TRUE	119	61.03	-1.267	0.006402	1.682	3.09E-25	1
516	chr3L	21480380	21480832	.	1000	+	6.65926	46.66703	43.22511	21480677	FALSE	TRUE	140.2	97.49	0.3186	0.6614	0.7814	9.95E-08	2
517	chr3L	21481795	21482374	.	1000	+	7.62183	44.10411	40.70286	21482016	FALSE	FALSE	321.6	33.53	0.02708	0.8889	-0.262	0.4493	0
518	chr3L	21635275	21635555	.	1000	+	6.17748	37.66229	34.37589	21635415	TRUE	TRUE	106.9	78.23	-1.172	0.04211	1.119	6.22E-12	0
519	chr3L	21746720	21747189	.	1000	+	9.49723	66.38186	62.62175	21746949	TRUE	TRUE	47.06	22.3	-1.811	0.003233	1.265	3.60E-05	2
520	chr3L	22130622	22130968	.	1000	+	5.53531	30.44038	27.28261	22130786	FALSE	TRUE	84.59	38.61	-1.137	0.05769	1.635	2.39E-14	0
521	chr3L	22176512	22177110	.	1000	+	8.42505	63.69019	59.97255	22176659	FALSE	TRUE	439.6	39.59	-1.082	0.244	0.8705	0.0005095	3
522	chr3L	22181513	22181831	.	1000	+	9.3997	67.61788	63.83776	22181651	TRUE	TRUE	170.9	23.89	-2.197	0.009291	1.197	2.35E-05	1
523	chr3L	22338748	22339068	.	1000	+	8.10758	65.51994	61.77457	22338899	FALSE	FALSE	25.51	10.24	0.4036	0.6223	0.1234	1	2
524	chr3L	22357038	22357417	.	1000	+	10.12058	82.20726	78.18967	22357269	TRUE	TRUE	48.15	27.51	-1.519	7.59E-05	2.007	5.10E-15	1
525	chr3L	22400018	22400575	.	1000	+	9.04899	79.02198	75.05392	22400215	FALSE	FALSE	663.7	200.5	0.06726	0.7533	0.2402	0.209	1
526	chr3L	22402769	22403493	.	1000	+	10.95381	104.47662	100.12383	22403252	FALSE	FALSE	807.8	285.6	0.1601	0.5192	0.2825	0.09189	3
527	chr3L	22587890	22588665	.	1000	+	8.74938	62.18666	58.49693	22588451	FALSE	FALSE	284.9	46.39	-1.193	0.07562	0.3827	0.4198	0
528	chr3L	22782697	22783315	.	1000	+	8.5108	52.60597	49.06203	22783071	TRUE	TRUE	242.4	137.1	-1.105	0.003129	1.243	4.12E-21	2
529	chr3L	25849796	25850099	.	811	+	4.24549	19.95967	17.03583	25849931	FALSE	TRUE	125.1	160.7	-0.553	0.5298	0.6087	1.55E-05	0
530	chr3L	27088581	27088977	.	1000	+	10.13038	69.89955	66.07736	27088742	TRUE	TRUE	99.84	182.2	-2.343	0.000717	1.046	8.47E-18	0
531	chr3R	4133265	4133664	.	883	+	5.69585	32.79616	29.59271	4133547	TRUE	TRUE	50.08	24.6	-2.43	3.67E-06	1.07	0.0001746	1
532	chr3R	4340069	4340547	.	1000	+	7.42941	59.93584	56.27773	4340390	FALSE	TRUE	197.4	89.22	-0.2973	0.4525	0.8581	2.63E-07	1
533	chr3R	4341254	4341703	.	1000	+	5.57348	28.38395	25.26607	4341448	TRUE	FALSE	208.4	34.56	-0.9839	0.0384	0.2746	0.3972	0
534	chr3R	4632647	4632898	.	1000	+	6.2798	37.7738	34.48462	4632753	TRUE	TRUE	72.19	59.06	-1.86	2.09E-06	1.201	2.42E-10	1
535	chr3R	4823235	4823511	.	1000	+	6.69971	38.97435	35.66455	4823380	TRUE	TRUE	47.03	18.27	-1.502	0.005551	0.9337	0.006532	1
536	chr3R	4835296	4836044	.	1000	+	9.87572	94.81797	90.6089	4835465	FALSE	TRUE	368.8	106.8	-0.02066	0.8799	0.6269	0.001111	1
537	chr3R	4846353	4846644	.	923	+	7.02488	43.68558	40.29302	4846495	FALSE	TRUE	339.5	90.84	0.1246	0.6299	1.006	2.59E-08	1
538	chr3R	4847381	4847770	.	1000	+	9.74882	73.94869	70.0636	4847607	TRUE	TRUE	214.5	30.25	-1.436	0.004209	2.365	1.58E-16	1
539	chr3R	4850323	4850692	.	898	+	5.05565	29.02771	25.89889	4850469	TRUE	FALSE	98.72	16.55	-1.017	0.01031	0.835	0.127	0
540	chr3R	4852291	4853057	.	1000	+	7.60888	63.96008	60.2393	4852439	TRUE	FALSE	792.6	187.7	0.3144	0.03415	0.3514	0.05169	2
541	chr3R	4857993	4858368	.	1000	+	5.94925	49.19447	45.70578	4858240	FALSE	TRUE	272.2	44.23	-0.2895	0.72	2.203	6.13E-22	2
542	chr3R	4865941	4866427	.	1000	+	7.97727	74.76804	70.8682	4866089	FALSE	TRUE	122.2	58.78	-0.6656	0.3275	2.316	1.10E-36	2
543	chr3R	4922897	4923217	.	1000	+	8.19594	65.00969	61.27176	4923052	TRUE	TRUE	150.4	32.9	-2.454	0.0004415	1.482	1.03E-09	1
544	chr3R	4994807	4995128	.	1000	+	7.20007	41.74454	38.38758	4994999	FALSE	TRUE	271	23.71	0.2466	0.7394	0.7606	0.04228	0
545	chr3R	5038814	5039549	.	1000	+	5.78475	28.96253	25.83456	5039307	FALSE	FALSE	795.9	260.5	0.2039	0.4223	0.1908	0.2743	2
546	chr3R	5076509	5076949	.	1000	+	8.62877	56.33108	52.72625	5076753	TRUE	TRUE	297.2	93.66	-1.176	0.0154	1.139	2.98E-14	0
547	chr3R	5089626	5089897	.	712	+	4.58857	24.43978	21.40782	5089761	FALSE	TRUE	174.9	48.97	-0.6515	0.1496	0.5024	0.04368	0
548	chr3R	5101644	5102026	.	1000	+	4.93641	28.69676	25.57351	5101823	TRUE	TRUE	68.48	37.09	-0.8592	0.001124	1.301	7.82E-10	1
549	chr3R	5104262	5104575	.	774	+	5.562	29.82631	26.68193	5104456	TRUE	TRUE	123.7	25.78	-1.472	0.02758	1.562	8.33E-09	3
550	chr3R	5109802	5110153	.	1000	+	10.37007	77.62622	73.67899	5109974	FALSE	TRUE	546.7	216.3	0.3372	0.1357	0.3338	0.03245	0
551	chr3R	5547600	5547946	.	1000	+	6.86619	41.99844	38.63533	5547808	FALSE	FALSE	177.8	64.67	0.1429	0.5869	0.01243	0.8538	0
552	chr3R	5612175	5612639	.	819	+	4.72202	21.67177	18.7055	5612496	FALSE	FALSE	454.9	142.9	-0.1214	0.468	0.09296	0.6371	2
553	chr3R	5890136	5890448	.	959	+	5.07554	30.16294	27.01014	5890304	TRUE	TRUE	22.39	14.81	-1.445	0.005673	1.328	0.0004573	2
554	chr3R	6008311	6008564	.	1000	+	4.41704	25.93206	22.86947	6008456	FALSE	FALSE	265.2	120.7	0.142	0.5921	0.1303	0.5417	0
555	chr3R	6215324	6215569	.	777	+	5.26966	23.75586	20.73987	6215422	FALSE	FALSE	116	23.52	-0.699	0.4356	-0.03777	1	0
556	chr3R	6549094	6549628	.	1000	+	8.03865	75.69788	71.78174	6549417	TRUE	TRUE	45.44	56.36	-2.107	5.58E-06	2.617	2.93E-36	9
557	chr3R	6607146	6607430	.	1000	+	6.31047	33.32422	30.11418	6607267	TRUE	TRUE	35.79	17.37	-1.492	0.003926	1.26	0.0008989	0
558	chr3R	6646665	6647041	.	1000	+	17.88055	184.96028	178.06316	6646843	FALSE	FALSE	143	59.54	-0.1803	0.6687	0.2047	0.3938	0
559	chr3R	6723541	6723937	.	718	+	5.64875	29.48948	26.34985	6723680	FALSE	FALSE	188.8	11.91	-0.4458	0.5431	-0.1324	1	0
560	chr3R	6725281	6725590	.	840	+	5.47483	27.92412	24.81739	6725425	TRUE	TRUE	131.9	38.17	-1.235	0.01112	1.345	1.02E-10	1
561	chr3R	6735781	6736201	.	1000	+	8.87022	63.87738	60.15751	6735952	TRUE	TRUE	198.2	52.82	-0.9872	0.008685	1.054	2.76E-07	1
562	chr3R	6739733	6740113	.	1000	+	10.53175	74.13419	70.24319	6739927	TRUE	TRUE	41.5	44.37	-1.549	5.46E-06	2.389	2.63E-25	1
563	chr3R	6760995	6761535	.	1000	+	4.34128	26.03967	22.97253	6761124	FALSE	FALSE	308	50.71	-0.473	0.3263	0.02358	0.7543	0
564	chr3R	6762219	6762733	.	1000	+	5.20462	31.94464	28.75821	6762357	FALSE	FALSE	425.5	115.2	0.3099	0.5218	-0.1229	0.5751	1
565	chr3R	6804650	6805001	.	914	+	4.11367	23.73819	20.72298	6804847	FALSE	TRUE	182.6	78.59	-0.02455	0.8974	0.5975	0.0002881	0
566	chr3R	6845633	6846169	.	1000	+	5.78143	30.88467	27.71773	6846031	FALSE	FALSE	371	119.2	0.05184	0.8301	-0.1405	0.5219	0
567	chr3R	6853705	6854017	.	1000	+	6.60531	39.39475	36.0787	6853903	FALSE	FALSE	106	17.47	-0.6405	0.2556	0.22	0.8758	2
568	chr3R	6856939	6857232	.	921	+	5.78281	28.56662	25.44547	6857126	FALSE	FALSE	78.34	10.64	-0.42	0.2672	-0.2948	1	0
569	chr3R	6858981	6859610	.	1000	+	12.44009	97.5752	93.3273	6859265	FALSE	TRUE	412.2	137.6	0.4126	0.3573	0.6223	7.89E-07	1
570	chr3R	6863869	6864567	.	1000	+	10.79268	104.12775	99.78651	6864172	FALSE	FALSE	627.3	325.7	0.5853	0.2643	0.2481	0.1209	2
571	chr3R	6865798	6866178	.	1000	+	4.92273	57.29393	53.67484	6865942	FALSE	TRUE	385.9	98.74	-0.4482	0.317	0.6158	0.0002831	2
572	chr3R	6881861	6882069	.	859	+	3.94734	17.36859	14.51203	6881958	FALSE	FALSE	97.64	18	-0.004954	0.9856	0.09703	1	0
573	chr3R	6888961	6889261	.	1000	+	6.32776	44.31136	40.9078	6889113	FALSE	FALSE	321.7	86.46	0.2666	0.08155	0.1762	0.4429	0
574	chr3R	6907379	6907706	.	1000	+	6.90892	41.30554	37.95622	6907579	TRUE	FALSE	223.6	109.3	-0.481	0.03773	0.3402	0.08914	1
575	chr3R	6916696	6917018	.	1000	+	7.46709	74.0434	70.15681	6916852	TRUE	TRUE	156.6	96.44	-0.9461	0.0001286	0.963	1.06E-08	0
576	chr3R	6923799	6924082	.	877	+	6.06406	30.58984	27.42973	6923931	TRUE	FALSE	133	42.97	-0.7607	0.004197	0.2946	0.3931	0
577	chr3R	6948822	6949462	.	769	+	6.25169	35.97156	32.71462	6949194	FALSE	FALSE	323.4	69.42	-0.1676	0.6775	-0.1053	0.6806	1
578	chr3R	6994624	6995591	.	1000	+	11.91679	90.46953	86.33653	6995321	FALSE	TRUE	570.5	217.9	0.05044	0.7981	0.416	0.0004989	1
579	chr3R	7035697	7036086	.	737	+	5.68795	27.76602	24.66147	7035909	FALSE	TRUE	215.5	171.6	0.3542	0.6042	0.3576	0.02575	1
580	chr3R	7111524	7112127	.	1000	+	13.82954	130.12396	125.27691	7111940	FALSE	FALSE	461.4	187.3	0.02979	0.8862	0.2545	0.199	1
581	chr3R	7139744	7139989	.	1000	+	5.28008	34.15904	30.93366	7139858	TRUE	TRUE	66.51	28.81	-1.787	0.0009031	1.38	2.59E-09	1
582	chr3R	7365912	7366221	.	1000	+	5.11105	39.71331	36.38973	7366088	FALSE	TRUE	36.8	27.29	-0.3979	0.4519	1.338	5.26E-07	3
583	chr3R	7742270	7742783	.	1000	+	12.03581	94.99275	90.7821	7742413	FALSE	FALSE	138	22.91	-1.43	0.05554	0.6595	0.1041	1
584	chr3R	7798589	7798888	.	957	+	6.11669	30.00484	26.85468	7798723	TRUE	TRUE	27.3	19.02	-1.361	0.01019	1.711	3.38E-08	0
585	chr3R	8151105	8151388	.	1000	+	8.6616	54.34189	50.76848	8151247	TRUE	TRUE	105.5	53.22	-1.834	0.003059	1.589	4.29E-18	3
586	chr3R	8181350	8182073	.	1000	+	6.8843	51.96201	48.42589	8181574	FALSE	TRUE	552.5	206.8	0.09772	0.627	0.3735	0.006604	0
587	chr3R	8275075	8275377	.	1000	+	8.9976	85.87159	81.79938	8275219	TRUE	TRUE	145.3	18.91	-1.654	0.02601	0.8979	0.01711	2
588	chr3R	8284261	8284678	.	873	+	4.27624	27.89931	24.79353	8284383	FALSE	FALSE	136.7	14.44	-0.8228	0.1994	0.03204	1	0
589	chr3R	8467675	8468028	.	716	+	4.31053	15.58892	12.77903	8467836	TRUE	FALSE	361.7	148.1	0.52	0.03022	0.233	0.2867	0
590	chr3R	8965554	8966020	.	1000	+	8.17519	49.55174	46.05782	8965698	FALSE	TRUE	249.6	27.03	-1.429	0.0951	0.9392	0.00219	0
591	chr3R	8976152	8976541	.	1000	+	7.5956	53.17084	49.61623	8976312	FALSE	FALSE	437.6	198	0.28	0.3886	0.05707	0.7279	0
592	chr3R	9229360	9229897	.	820	+	5.49886	27.66685	24.56455	9229752	FALSE	TRUE	329.7	109.6	-0.5196	0.2446	0.625	0.0001589	1
593	chr3R	9745541	9745826	.	975	+	6.04606	35.36256	32.11221	9745662	TRUE	TRUE	108.8	56.55	-1.059	0.01254	1.129	4.65E-10	0
594	chr3R	9800813	9801343	.	1000	+	6.56413	43.52043	40.13056	9801034	FALSE	TRUE	132.5	46.14	-0.08109	0.841	0.5755	0.01425	0
595	chr3R	9877721	9878066	.	870	+	5.72784	27.94042	24.83342	9877863	FALSE	FALSE	416.2	124.8	0.0718	0.7375	0.1527	0.5297	1
596	chr3R	9879747	9880062	.	1000	+	12.10828	97.33383	93.09328	9879902	FALSE	TRUE	498.3	186.5	-0.1666	0.5043	0.3316	0.03348	0
597	chr3R	10103041	10103640	.	1000	+	7.85825	64.52714	60.79865	10103410	TRUE	TRUE	199.3	143.5	-1.594	2.95E-06	1.235	5.60E-21	6
598	chr3R	10370622	10371426	.	1000	+	10.49471	76.40173	72.47526	10370864	TRUE	TRUE	180.5	107.3	-1.707	2.95E-06	2.023	1.99E-45	1
599	chr3R	10372085	10372444	.	1000	+	4.46151	27.69988	24.59692	10372224	TRUE	FALSE	41.93	14.9	-1.607	0.0001359	0.4795	0.371	2
600	chr3R	10571328	10571745	.	902	+	5.30773	27.84726	24.74205	10571516	FALSE	FALSE	292.3	71	-0.1225	0.734	-0.02337	0.8348	1
601	chr3R	10594142	10594874	.	1000	+	6.46649	45.12263	41.70443	10594445	TRUE	TRUE	384.3	124	-1.466	0.01381	0.9131	1.45E-09	3
602	chr3R	10667804	10668483	.	1000	+	6.0035	30.72508	27.56289	10668335	FALSE	TRUE	390.7	48.01	-0.8092	0.3161	1.042	1.70E-07	1
603	chr3R	10845528	10845757	.	771	+	5.02389	22.36155	19.37864	10845646	FALSE	TRUE	25.33	18.48	-0.768	0.08097	0.8253	0.03584	1
604	chr3R	11350965	11351181	.	704	+	4.98768	26.23845	23.16711	11351067	TRUE	TRUE	100.6	63.6	-1.056	0.002787	0.6598	0.0004775	1
605	chr3R	11584415	11584726	.	1000	+	7.05231	42.90315	39.52402	11584595	TRUE	TRUE	65.38	34.63	-1.815	0.01065	1.514	2.50E-12	1
606	chr3R	11619059	11619388	.	1000	+	6.40706	42.65495	39.28125	11619239	FALSE	TRUE	144.8	40.57	-0.1543	0.6642	1.291	2.48E-10	0
607	chr3R	11877109	11877549	.	1000	+	13.776	128.4037	123.58855	11877327	FALSE	TRUE	338.2	178.4	-0.394	0.2772	0.45	0.0007614	2
608	chr3R	12118426	12118757	.	1000	+	10.15728	82.40188	78.38295	12118604	TRUE	TRUE	113	60.87	-2.993	2.86E-05	2.435	8.03E-22	0
609	chr3R	12123669	12123952	.	1000	+	9.85632	97.03789	92.80035	12123807	TRUE	TRUE	90.63	70.18	-1.922	0.0004291	1.07	2.10E-11	2
610	chr3R	12330710	12331072	.	1000	+	7.38794	47.34579	43.88937	12330893	TRUE	TRUE	67.73	40.93	-2.236	0.001532	2.562	7.53E-31	2
611	chr3R	12645865	12646511	.	1000	+	6.56134	40.04399	36.71758	12646241	FALSE	FALSE	456.1	248.1	0.2816	0.4666	0.07536	0.6918	0
612	chr3R	12646715	12646960	.	993	+	4.94054	24.66321	21.62779	12646828	FALSE	FALSE	108.3	68.49	-0.4091	0.3523	0.3584	0.09818	1
613	chr3R	13064141	13064537	.	1000	+	8.92628	56.60481	52.99464	13064405	FALSE	FALSE	313.2	83.48	0.08703	0.7644	0.09007	0.6743	0
614	chr3R	13293126	13293611	.	1000	+	5.33779	36.66608	33.39649	13293281	FALSE	TRUE	442.1	204.5	0.08959	0.7746	0.4405	0.005386	1
615	chr3R	13648287	13648632	.	1000	+	7.04011	43.76056	40.36641	13648510	FALSE	TRUE	38.18	16.23	-0.09091	0.8821	0.9843	0.02135	1
616	chr3R	13683571	13684025	.	1000	+	5.73716	48.80085	45.32037	13683893	FALSE	FALSE	170.7	95.84	-0.09141	0.791	0.3081	0.216	0
617	chr3R	13788517	13789074	.	1000	+	8.62767	55.25784	51.66949	13788904	FALSE	TRUE	321	56.69	-0.7432	0.418	0.9622	9.43E-08	0
618	chr3R	13879360	13879747	.	1000	+	15.14749	129.34691	124.50858	13879513	FALSE	TRUE	192.1	136.1	0.1613	0.8009	0.9167	1.17E-08	2
619	chr3R	13899679	13900256	.	1000	+	12.35879	111.79431	107.32124	13900049	TRUE	TRUE	186.2	38.31	-2.076	0.004303	2.149	1.01E-19	2
620	chr3R	13909678	13910360	.	1000	+	8.16357	49.50004	46.0077	13910223	TRUE	FALSE	239.1	45.98	-1.417	0.03022	0.4517	0.07439	1
621	chr3R	13932079	13932364	.	872	+	5.3095	24.63815	21.60293	13932179	TRUE	TRUE	27.31	15.22	-2.185	5.53E-07	2.208	5.64E-10	2
622	chr3R	13969860	13970321	.	924	+	3.47657	21.42323	18.46281	13969941	TRUE	TRUE	173.4	88.97	-1.222	5.42E-06	1.242	1.41E-16	3
623	chr3R	13973237	13973615	.	1000	+	4.73261	22.99395	19.99601	13973451	TRUE	TRUE	141.4	42.41	-1.546	0.03301	1.785	1.21E-12	1
624	chr3R	13988770	13989462	.	1000	+	11.26526	86.11615	82.04144	13989133	FALSE	FALSE	495	65.28	-1.165	0.2172	0.4332	0.06665	2
625	chr3R	14477838	14478170	.	1000	+	9.35841	63.46209	59.75154	14478015	TRUE	TRUE	248.4	44.11	-1.331	0.0356	0.9351	2.95E-06	0
626	chr3R	14569482	14569787	.	1000	+	4.56952	33.00099	29.79464	14569668	TRUE	TRUE	292	158.6	-0.469	0.0212	0.445	0.004566	1
627	chr3R	14570844	14571146	.	1000	+	4.62788	26.90666	23.82129	14571013	FALSE	FALSE	371.4	239.5	0.1191	0.8084	0.3044	0.1426	0
628	chr3R	14625348	14625847	.	1000	+	11.09526	85.30068	81.23553	14625699	FALSE	FALSE	252.7	97.94	-0.04029	0.8742	0.1801	0.3898	0
629	chr3R	14679230	14680019	.	1000	+	14.94681	126.90375	122.11608	14679805	FALSE	TRUE	575	189.1	-0.3777	0.1325	1.18	7.34E-24	1
630	chr3R	14818248	14818746	.	952	+	5.16871	31.03926	27.86943	14818623	FALSE	FALSE	741.6	389.2	-0.1141	0.7564	0.2578	0.1008	1
631	chr3R	15233680	15234025	.	1000	+	8.64317	71.71798	67.86747	15233833	TRUE	TRUE	231.5	90.53	-1.209	0.003799	1.618	1.87E-29	1
632	chr3R	15263008	15263673	.	1000	+	5.81943	47.86155	44.39406	15263522	FALSE	TRUE	493.9	169.4	-0.2602	0.3581	0.4222	0.00476	1
633	chr3R	15274451	15274761	.	949	+	5.01517	26.37936	23.30634	15274616	FALSE	FALSE	113.9	46.16	-0.4009	0.1666	0.1263	0.6963	0
634	chr3R	15646943	15647287	.	979	+	4.40354	27.02581	23.93709	15647084	FALSE	TRUE	116	88.42	-0.9806	0.1071	1.401	1.31E-24	1
635	chr3R	15648799	15649391	.	1000	+	8.5339	55.35741	51.76744	15649263	FALSE	FALSE	267.8	102.3	-0.5786	0.05182	0.1737	0.4186	0
636	chr3R	15653724	15654422	.	1000	+	10.83278	77.35188	73.40926	15653989	FALSE	TRUE	583.6	195.5	-0.2558	0.4463	0.5216	0.0005241	1
637	chr3R	15654811	15655280	.	1000	+	11.4383	86.9361	82.85291	15655113	FALSE	TRUE	272.8	81.6	-0.3177	0.3552	0.6682	2.80E-05	2
638	chr3R	15668942	15669207	.	1000	+	6.3982	40.91096	37.56958	15669062	FALSE	TRUE	330.1	160.5	0.2106	0.3874	0.4998	0.0005037	1
639	chr3R	15810507	15810782	.	1000	+	4.76725	24.76813	21.73036	15810610	FALSE	FALSE	255.5	68.18	0.09308	0.7375	0.06828	0.7842	1
640	chr3R	15834714	15835071	.	1000	+	7.10655	46.39512	42.95679	15834887	TRUE	TRUE	68.39	56.77	-1.258	0.0002645	1.021	3.81E-08	1
641	chr3R	15989207	15989510	.	1000	+	8.7612	55.32483	51.73556	15989339	FALSE	FALSE	413.5	172	0.1122	0.6957	0.006425	0.8671	0
642	chr3R	15995440	15995760	.	761	+	6.0704	34.27244	31.04262	15995567	TRUE	TRUE	43.76	26.27	-1.009	0.01289	1.073	4.66E-05	2
643	chr3R	16028622	16029107	.	1000	+	8.66586	66.58999	62.82613	16028833	FALSE	FALSE	409.5	181.3	-0.2207	0.541	0.1875	0.3437	0
644	chr3R	16216598	16216838	.	973	+	5.44367	27.41138	24.31648	16216725	FALSE	TRUE	98.36	128.7	0.1003	0.914	1.823	8.00E-35	5
645	chr3R	16242492	16242943	.	1000	+	6.99101	45.79696	42.36964	16242700	FALSE	FALSE	623.3	218.9	0.03811	0.8304	0.09818	0.6333	1
646	chr3R	16280845	16281201	.	1000	+	5.66169	34.51913	31.28364	16280993	FALSE	FALSE	127.8	38.61	-0.5634	0.05721	0.5392	0.05503	0
647	chr3R	16282154	16282485	.	1000	+	8.04382	51.50175	47.97565	16282308	FALSE	FALSE	80.84	39.34	-0.6749	0.05999	0.2605	0.4562	0
648	chr3R	16389219	16389607	.	1000	+	6.14655	34.6401	31.40355	16389351	TRUE	FALSE	96.64	12.46	-1.74	0.03459	0.1958	1	0
649	chr3R	16390349	16390648	.	1000	+	6.08355	34.33618	31.10485	16390503	TRUE	TRUE	92.02	26.31	-2.066	0.0017	1.407	3.36E-08	0
650	chr3R	16423373	16423665	.	1000	+	10.06189	79.52303	75.54799	16423492	FALSE	TRUE	151.9	28.69	-0.9421	0.1533	0.9812	5.56E-05	1
651	chr3R	16528356	16528721	.	1000	+	9.12714	67.37925	63.60289	16528594	TRUE	FALSE	154.6	80.99	-1.081	0.008035	0.05114	0.7846	0
652	chr3R	16551637	16552266	.	1000	+	9.19933	70.53933	66.70738	16551905	TRUE	FALSE	305.7	38.76	-1.404	0.02832	0.1245	0.7747	1
653	chr3R	16552337	16552578	.	1000	+	5.2764	35.91494	32.65868	16552452	TRUE	FALSE	305.7	38.76	-1.404	0.02832	0.1245	0.7747	1
654	chr3R	16630780	16631248	.	1000	+	7.58525	45.88409	42.45597	16631105	FALSE	TRUE	284.1	54.52	-0.6831	0.2643	0.5314	0.0136	1
655	chr3R	16685170	16685468	.	1000	+	6.03748	31.68161	28.49977	16685357	FALSE	TRUE	185.8	117.5	-0.2978	0.3001	0.39	0.03122	1
656	chr3R	16715549	16715930	.	1000	+	17.64359	172.27312	166.09843	16715725	FALSE	TRUE	326.1	132.5	0.09352	0.6827	0.712	1.38E-06	0
657	chr3R	16729544	16729887	.	1000	+	7.61147	46.97827	43.52724	16729709	FALSE	TRUE	205.7	98.56	-0.3003	0.2181	0.7339	3.79E-06	1
658	chr3R	16731439	16731848	.	857	+	4.84179	25.48177	22.42738	16731604	FALSE	TRUE	173.1	80.88	-0.9632	0.07015	1.302	2.52E-16	1
659	chr3R	16810524	16810971	.	1000	+	13.24409	117.12588	112.54669	16810725	FALSE	TRUE	284.1	160.2	-0.4273	0.083	0.8481	1.52E-09	1
660	chr3R	16811767	16812041	.	1000	+	5.72417	27.15743	24.06656	16811898	FALSE	FALSE	359.5	137.7	0.09425	0.7584	0.2382	0.2671	0
661	chr3R	16826306	16826725	.	1000	+	10.91343	96.28699	92.05643	16826468	FALSE	FALSE	439.4	260.2	0.2491	0.6326	0.2738	0.09605	3
662	chr3R	16847260	16847646	.	1000	+	7.15243	52.16175	48.62336	16847414	FALSE	FALSE	247.4	75.96	0.04135	0.8401	0.2236	0.4143	2
663	chr3R	16878495	16878832	.	1000	+	6.43139	37.68605	34.39837	16878694	FALSE	FALSE	361.4	131.1	0.01641	0.9087	-0.06585	0.7274	0
664	chr3R	16886524	16886819	.	1000	+	8.28255	54.69322	51.11223	16886665	FALSE	FALSE	208.5	76.43	0.4073	0.0661	0.2687	0.2178	1
665	chr3R	16891846	16892195	.	1000	+	6.02469	31.22131	28.04852	16891969	FALSE	TRUE	333.8	175.2	-0.1248	0.7025	0.3991	0.03753	2
666	chr3R	16902087	16902409	.	1000	+	7.08459	40.75758	37.4173	16902276	FALSE	TRUE	178.7	90.49	-0.06684	0.8625	0.8882	1.24E-06	1
667	chr3R	16918964	16919231	.	919	+	5.49183	26.15774	23.08937	16919094	FALSE	FALSE	231.1	61.81	0.1067	0.7633	0.219	0.3504	0
668	chr3R	16936230	16936532	.	1000	+	7.29989	44.55072	41.14338	16936423	FALSE	FALSE	302.1	75.97	-0.1249	0.5841	0.1323	0.6114	0
669	chr3R	17449477	17449772	.	1000	+	9.46385	66.79268	63.02341	17449622	FALSE	FALSE	29.88	14.6	0.2972	0.7961	-0.1822	1	1
670	chr3R	17604517	17605176	.	1000	+	6.19316	45.98094	42.5477	17604763	FALSE	TRUE	523.7	78.29	-0.009838	0.9299	0.7637	4.44E-05	2
671	chr3R	17693033	17693367	.	987	+	6.43165	38.53746	35.2368	17693173	TRUE	TRUE	32.01	24.99	-1.106	0.006743	1.666	2.55E-09	2
672	chr3R	17731826	17732113	.	931	+	4.80935	31.85457	28.67045	17731966	TRUE	TRUE	74.5	60.21	-1.146	2.50E-06	1.127	1.75E-10	2
673	chr3R	17885698	17886007	.	971	+	5.33928	25.12624	22.08297	17885844	TRUE	TRUE	42.5	23.61	-1.86	0.001257	1.169	0.000477	1
674	chr3R	18297384	18297645	.	1000	+	6.06921	31.82589	28.64287	18297511	FALSE	FALSE	81.94	50.51	-0.2495	0.4898	0.4296	0.06988	1
675	chr3R	18298368	18298795	.	755	+	6.38693	35.77943	32.52439	18298538	FALSE	FALSE	375	129.5	-0.0578	0.8165	-0.1764	0.424	1
676	chr3R	18912878	18913217	.	1000	+	6.44933	33.94019	30.71721	18913062	TRUE	TRUE	146.7	27.92	-1.586	0.04323	1.255	2.93E-07	1
677	chr3R	18990112	18990400	.	904	+	5.05369	25.89425	22.8325	18990217	FALSE	FALSE	209.5	69.13	-0.4214	0.2351	0.2998	0.2333	0
678	chr3R	19001736	19002064	.	1000	+	5.66461	29.56415	26.42379	19001868	TRUE	TRUE	61.26	31.95	-1.454	0.003095	2.001	7.53E-18	0
679	chr3R	19314871	19315202	.	1000	+	5.21468	31.65168	28.47352	19315069	TRUE	TRUE	142.6	77.08	0.5574	0.04784	0.9917	3.31E-11	1
680	chr3R	19338914	19339364	.	1000	+	12.33791	95.0777	90.86407	19339110	FALSE	TRUE	357.6	100	0.2595	0.4546	1.576	4.17E-32	1
681	chr3R	19341789	19342170	.	958	+	6.91943	36.86057	33.58394	19342028	FALSE	TRUE	424.6	109.1	0.5394	0.1127	1.67	3.12E-34	0
682	chr3R	19350389	19350839	.	1000	+	8.72559	54.62712	51.04642	19350620	FALSE	TRUE	596.3	222.4	0.1022	0.7204	0.4637	0.0004945	1
683	chr3R	19352202	19352533	.	1000	+	6.81909	35.9815	32.72101	19352396	FALSE	FALSE	234.8	26.36	-1.071	0.1942	0.02751	0.9365	2
684	chr3R	19359811	19360426	.	805	+	4.99086	26.92813	23.84173	19359988	TRUE	TRUE	147.4	21.06	-1.911	0.02936	1.054	0.001962	2
685	chr3R	19506199	19506493	.	773	+	5.31395	23.58544	20.57313	19506316	TRUE	FALSE	30.17	14.77	-1.997	0.004187	0.7825	0.1653	4
686	chr3R	20568842	20569114	.	1000	+	6.68178	40.64491	37.30546	20568996	TRUE	TRUE	58.76	74.61	-1.091	1.64E-05	1.921	5.94E-32	0
687	chr3R	20597998	20598292	.	1000	+	5.93228	41.92374	38.56239	20598143	TRUE	TRUE	80.62	42.84	-1.468	0.0004363	1.462	2.36E-12	1
688	chr3R	20608220	20608587	.	1000	+	6.18863	42.6604	39.28585	20608431	TRUE	TRUE	25.09	75.43	-1.034	0.04113	3.445	1.05E-67	3
689	chr3R	20662298	20662556	.	863	+	8.42456	51.69663	48.16529	20662442	TRUE	TRUE	74.53	35.53	-1.778	1.05E-05	1.02	8.45E-05	0
690	chr3R	20830446	20830724	.	1000	+	5.51262	32.95514	29.74985	20830584	FALSE	FALSE	229.9	92.8	0.2268	0.2674	0.04695	0.7991	1
691	chr3R	21223376	21223862	.	1000	+	8.86747	94.16222	89.96008	21223636	FALSE	FALSE	286.6	89.55	-0.2332	0.4059	0.1476	0.5144	1
692	chr3R	21339628	21339978	.	1000	+	8.26399	60.22007	56.55858	21339771	FALSE	TRUE	58.11	46.71	-0.4058	0.4722	0.7327	0.00094	2
693	chr3R	21447623	21448123	.	1000	+	8.52972	84.20663	80.1597	21447881	FALSE	TRUE	311.1	77.94	0.008784	0.9624	1.677	5.59E-27	1
694	chr3R	21478061	21478386	.	1000	+	7.25979	49.99627	46.4934	21478188	FALSE	FALSE	206.4	63.43	-0.3114	0.2298	0.1308	0.5893	1
695	chr3R	21502492	21502730	.	732	+	5.30091	26.38512	23.311	21502593	TRUE	FALSE	32.36	8.937	-1.53	0.006743	0.352	1	1
696	chr3R	21506256	21506745	.	1000	+	5.51365	47.45155	43.99417	21506508	FALSE	TRUE	302.7	128.9	-0.1285	0.6974	0.8722	8.80E-10	1
697	chr3R	21534836	21535307	.	1000	+	11.0317	81.3941	77.38943	21535051	TRUE	TRUE	156.6	41.33	-2.58	0.001601	2.365	1.37E-29	0
698	chr3R	21667079	21667411	.	1000	+	12.03231	129.0451	124.2141	21667258	TRUE	TRUE	323.1	195.8	-1.581	1.02E-09	1.056	3.47E-20	2
699	chr3R	21793180	21793421	.	833	+	5.5623	27.95832	24.85127	21793304	TRUE	TRUE	51.58	36.73	-1.308	0.02393	1.478	2.57E-11	1
700	chr3R	22147613	22147971	.	1000	+	8.41063	77.16658	73.22918	22147796	TRUE	TRUE	136.7	32.92	-1.978	0.002042	2.088	1.81E-14	1
701	chr3R	22195623	22195957	.	1000	+	6.40488	41.37057	38.01654	22195750	TRUE	TRUE	128.5	31.7	-1.211	0.03857	1.22	1.89E-07	1
702	chr3R	22674653	22674940	.	1000	+	5.28008	34.15904	30.93366	22674801	FALSE	TRUE	152.6	64.63	-0.6189	0.104	0.8833	1.19E-06	1
703	chr3R	22886951	22887311	.	1000	+	9.72901	65.73067	61.97882	22887142	TRUE	TRUE	118	22.61	-1.997	0.01313	1.162	7.11E-05	2
704	chr3R	22894534	22894876	.	1000	+	6.32776	44.31136	40.9078	22894693	TRUE	TRUE	93.22	31.14	-2.527	1.69E-05	1.421	2.06E-09	1
705	chr3R	22899214	22899555	.	1000	+	5.73623	35.3093	32.05936	22899360	FALSE	FALSE	285.9	115.1	-0.1702	0.451	-0.004337	0.8746	1
706	chr3R	23138347	23138693	.	936	+	5.90279	29.48445	26.34569	23138514	FALSE	FALSE	249.9	29.12	-0.3609	0.5192	-0.4013	0.2274	0
707	chr3R	23147184	23147464	.	874	+	5.71532	26.73709	23.65393	23147313	TRUE	FALSE	23.27	10.72	-1.133	0.02434	0.1032	1	1
708	chr3R	23195647	23195985	.	1000	+	5.45504	29.66709	26.5248	23195831	FALSE	FALSE	285	102.6	-0.01494	0.9136	0.162	0.4711	0
709	chr3R	23299997	23300517	.	1000	+	5.51262	32.95514	29.74985	23300212	FALSE	TRUE	404.3	94.7	-0.4942	0.2577	0.6255	0.0001334	0
710	chr3R	23447351	23447717	.	1000	+	6.08355	34.33618	31.10485	23447479	TRUE	TRUE	57.77	19.1	-1.45	0.03839	1.246	0.0002001	2
711	chr3R	23749197	23749538	.	1000	+	5.64249	52.26312	48.72367	23749344	TRUE	TRUE	102.2	33.12	-2.814	8.87E-06	1.884	9.53E-16	2
712	chr3R	23782303	23782830	.	1000	+	9.62112	108.03808	103.62769	23782609	FALSE	TRUE	463.4	130.7	-0.0609	0.8084	0.8445	1.05E-09	2
713	chr3R	23917374	23918274	.	1000	+	6.02678	48.54312	45.06637	23917940	TRUE	TRUE	401.1	103.9	-2.464	0.003002	2.055	7.66E-45	0
714	chr3R	23986498	23986686	.	719	+	3.91046	18.9772	16.08252	23986612	FALSE	FALSE	172.5	54.32	-0.06187	0.8101	0.03277	0.7387	0
715	chr3R	24866797	24867297	.	1000	+	6.45167	39.91613	36.59085	24867148	FALSE	FALSE	771.8	119.9	-0.1043	0.8524	0.1264	0.5696	1
716	chr3R	25077376	25077681	.	995	+	6.03586	30.86901	27.70223	25077511	FALSE	FALSE	242	36.73	-0.6353	0.1252	-0.1837	0.6554	1
717	chr3R	25172320	25172716	.	1000	+	12.33625	99.10456	94.83474	25172480	FALSE	TRUE	325.1	106.5	-0.2378	0.2518	1.062	2.03E-15	2
718	chr3R	25172948	25173448	.	1000	+	7.79703	49.32839	45.83836	25173191	FALSE	FALSE	592.1	152.6	0.1774	0.4831	0.2293	0.1756	0
719	chr3R	25173589	25174024	.	1000	+	8.73672	81.97154	77.95662	25173729	FALSE	TRUE	303.6	69.43	-0.7143	0.08089	1.511	5.24E-19	1
720	chr3R	25183507	25184190	.	1000	+	11.63688	95.6585	91.43867	25183958	FALSE	TRUE	452.7	101.2	-0.1998	0.4771	0.5809	0.0004182	1
721	chr3R	26010536	26011010	.	1000	+	7.46709	74.0434	70.15681	26010785	FALSE	FALSE	626.6	156.5	0.09923	0.7582	0.2928	0.05024	0
722	chr3R	26015122	26015421	.	1000	+	6.32776	44.31136	40.9078	26015266	TRUE	FALSE	156.1	17.95	-1.852	0.008948	0.6088	0.2321	2
723	chr3R	26026567	26027089	.	1000	+	6.12892	36.18586	32.92152	26026957	FALSE	TRUE	406.6	78.01	-0.2286	0.4782	0.8894	9.64E-08	2
724	chr3R	26036188	26036619	.	1000	+	6.77974	46.90773	43.46082	26036479	FALSE	TRUE	427.4	112.3	0.2669	0.09941	0.4456	0.003719	0
725	chr3R	26791808	26792126	.	1000	+	5.68795	27.76602	24.66147	26792008	TRUE	TRUE	103	52.31	-1.54	0.0004045	1.414	1.06E-12	1
726	chr3R	26886851	26887172	.	997	+	5.41088	26.16657	23.0981	26886983	FALSE	TRUE	679.3	194.1	-0.3125	0.4163	0.6299	3.66E-07	1
727	chr3R	26887254	26887526	.	999	+	4.76846	20.92384	17.97565	26887394	FALSE	TRUE	679.3	194.1	-0.3125	0.4163	0.6299	3.66E-07	1
728	chr3R	26909979	26910380	.	1000	+	8.8264	68.5425	64.74555	26910209	TRUE	TRUE	52.27	36.72	-1.754	0.0003489	1.72	3.44E-16	3
729	chr3R	27406531	27406784	.	1000	+	7.01977	38.63675	35.33101	27406662	FALSE	FALSE	21.11	9.457	-0.091	1	-0.09976	1	2
730	chr3R	27442049	27442864	.	882	+	4.82286	22.78352	19.79281	27442683	TRUE	FALSE	288.6	60.14	-1.691	0.02485	0.1205	0.5728	1
731	chr3R	27445350	27445876	.	1000	+	14.52138	121.93837	117.26841	27445553	TRUE	TRUE	98.88	54.48	-2.063	0.008791	1.929	6.41E-25	4
732	chr3R	27931232	27931670	.	1000	+	8.44637	61.70087	58.01794	27931426	FALSE	FALSE	695.6	214	0.09305	0.8575	-0.02316	0.8239	0
733	chr3R	28086051	28086336	.	1000	+	10.23072	70.95215	67.11368	28086198	FALSE	FALSE	38.24	28.41	0.04221	0.962	-0.01803	1	1
734	chr3R	28320699	28321021	.	1000	+	11.24244	93.00376	88.8237	28320863	FALSE	TRUE	103.6	54.23	-0.1782	0.7945	1.757	6.14E-17	2
735	chr3R	28555326	28555637	.	1000	+	8.97186	67.1322	63.36028	28555473	TRUE	TRUE	134.5	27.08	-3.129	0.002211	2.375	5.03E-18	2
736	chr3R	28594982	28595454	.	1000	+	7.62234	54.28716	50.71441	28595262	TRUE	TRUE	78.08	28.1	-1.622	5.10E-06	1.842	2.75E-12	3
737	chr3R	28631588	28631956	.	1000	+	10.84284	89.04673	84.93358	28631742	FALSE	TRUE	466	141	-0.5849	0.07154	0.5877	0.0008558	1
738	chr3R	28844593	28844893	.	1000	+	7.70951	50.87855	47.36074	28844736	FALSE	FALSE	93.15	45.25	-0.06761	0.8892	0.1355	0.6998	0
739	chr3R	29257878	29258433	.	1000	+	8.45513	59.64116	55.98582	29258088	FALSE	FALSE	352.3	44.16	-0.5094	0.5908	0.3688	0.2342	2
740	chr3R	29294192	29294411	.	888	+	4.73261	22.99395	19.99601	29294320	FALSE	TRUE	97.39	26.53	-0.8859	0.1713	0.8192	0.01147	1
741	chr3R	29304203	29304473	.	830	+	5.4143	24.36203	21.33262	29304340	FALSE	TRUE	314.4	110.4	0.03511	0.9134	0.7308	2.98E-06	2
742	chr3R	29306909	29307513	.	1000	+	15.33396	144.35435	139.15523	29307186	FALSE	TRUE	374.9	134.4	-0.9007	0.1381	1.435	3.00E-27	2
743	chr3R	29308605	29309196	.	722	+	4.41153	20.20577	17.27663	29308975	FALSE	TRUE	201.2	57.18	-0.07677	0.8944	1.099	2.34E-10	3
744	chr3R	29459575	29459903	.	889	+	4.93641	28.69676	25.57351	29459695	TRUE	TRUE	102	22.45	-2.226	0.006604	1.633	7.55E-06	1
745	chr3R	29517043	29517390	.	1000	+	6.77035	41.9693	38.60744	29517180	FALSE	TRUE	256.1	57.28	-0.5845	0.4094	0.7875	5.08E-05	2
746	chr3R	29545134	29545565	.	799	+	4.6831	19.91907	16.99648	29545352	FALSE	FALSE	278.3	22.24	-0.3255	0.6033	0.5963	0.177	1
747	chr3R	29547831	29548479	.	1000	+	17.75639	163.35568	157.56122	29548216	TRUE	TRUE	373.2	108	-2.194	0.001033	2.136	7.22E-53	3
748	chr3R	29798993	29799254	.	750	+	4.37987	22.39505	19.41104	29799127	FALSE	FALSE	83.32	29.21	0.2982	0.3904	0.09686	0.8294	1
749	chr3R	30021812	30022170	.	1000	+	6.94193	45.08731	41.66919	30021980	FALSE	FALSE	422.7	100.6	0.05322	0.8135	0.1934	0.3516	1
750	chr3R	30383262	30383580	.	1000	+	10.53175	74.13419	70.24319	30383416	FALSE	TRUE	314.2	27.53	-1.73	0.1883	0.9605	0.000356	1
751	chr3R	30568456	30568778	.	823	+	5.23774	23.26826	20.26566	30568568	FALSE	FALSE	365.1	82.4	0.5559	0.414	-0.09221	0.6919	1
752	chr3R	30718735	30718978	.	738	+	5.31395	23.58544	20.57313	30718867	FALSE	TRUE	36.31	21.33	-0.6115	0.2865	1.46	1.05E-06	1
753	chr3R	30755072	30755432	.	749	+	6.01739	29.98421	26.83753	30755293	FALSE	TRUE	464.1	59.81	-0.4626	0.6201	0.825	0.0001779	1
754	chr3R	30781623	30782172	.	1000	+	10.4235	81.37043	77.36586	30781985	FALSE	FALSE	369.4	195.8	-0.2781	0.27	0.3473	0.07109	0
755	chr3R	30803233	30803766	.	1000	+	9.51936	94.82148	90.61212	30803374	FALSE	TRUE	216.2	64.51	-0.01973	0.9113	1.174	1.33E-11	3
756	chr3R	30851693	30851977	.	1000	+	6.91993	42.26154	38.89133	30851854	FALSE	FALSE	717.6	311.6	0.2193	0.6479	0.1454	0.415	1
757	chr3R	30859961	30860236	.	1000	+	7.53264	45.15829	41.73927	30860094	FALSE	TRUE	80.53	36.76	-0.2134	0.7427	1.538	2.50E-12	1
758	chr3R	30865826	30866276	.	1000	+	10.19355	72.57602	68.71056	30865998	FALSE	TRUE	181.4	46.01	-0.4699	0.09907	1.43	2.49E-13	1
759	chr3R	30912326	30912702	.	788	+	5.18656	24.4499	21.41788	30912551	FALSE	TRUE	486	191.4	0.3021	0.1951	0.3685	0.03772	0
760	chr3R	31217370	31217613	.	801	+	4.3103	21.72649	18.75895	31217478	FALSE	TRUE	32.2	34.28	-0.4931	0.3558	1.96	4.84E-12	1
761	chr3R	31221357	31222005	.	1000	+	6.22474	39.97507	36.6494	31221756	FALSE	FALSE	499.1	216.4	-0.03059	0.8937	0.3231	0.1545	1
762	chr3R	31305917	31306192	.	1000	+	5.09922	35.45464	32.20343	31306053	TRUE	TRUE	79.68	76.07	-1.573	1.15E-08	1.456	9.32E-20	1
763	chr3R	31704776	31705183	.	1000	+	9.51581	68.75484	64.95585	31704946	FALSE	FALSE	380.4	27.39	-0.1752	0.7921	0.08796	0.8638	1
764	chr3R	31725560	31725896	.	828	+	4.91632	26.20181	23.13146	31725700	FALSE	TRUE	296.1	102.8	0.021	0.8885	0.4393	0.04999	0
765	chr3R	31852132	31852600	.	1000	+	16.33129	146.17871	140.9294	31852332	TRUE	TRUE	329.4	121.6	-2.767	2.95E-06	2.534	1.42E-62	4
766	chr4	58871	59285	.	1000	+	9.72901	65.73067	61.97882	59085	FALSE	TRUE	600.5	164.7	-0.09841	0.6859	0.4934	0.0008521	2
767	chr4	131954	132231	.	1000	+	5.43498	42.43764	39.06601	132118	FALSE	FALSE	208.1	62.73	-0.004111	0.9222	0.06707	0.7483	1
768	chr4	704397	704762	.	928	+	5.39614	27.55318	24.45316	704622	FALSE	TRUE	342.9	82.97	0.05484	0.7981	0.6139	0.0001925	0
769	chr4	851170	851453	.	1000	+	9.21711	65.59889	61.8524	851319	FALSE	TRUE	215.8	50.28	-0.7481	0.2356	1.354	9.08E-12	1
770	chr4	962355	962610	.	1000	+	7.92285	46.91225	43.46209	962483	FALSE	TRUE	36.65	18.15	-0.5594	0.2643	1.116	0.0005823	1
771	chr4	1317814	1320025	.	1000	+	4.51948	28.37931	25.26146	1318975	FALSE	FALSE	51.39	76.57	0.9981	0.368	0.4563	0.5242	1
772	chrX	53346	54505	.	1000	+	10.83278	77.35188	73.40926	54305	FALSE	FALSE	65.23	81.16	0.7124	0.419	0.04615	0.8831	1
773	chrX	61171	61757	.	1000	+	7.42114	42.25913	38.88894	61443	FALSE	FALSE	70.34	86.79	0.2636	0.8611	-1.171	0.1442	3
774	chrX	368941	369299	.	1000	+	7.82251	45.97087	42.53788	369055	FALSE	FALSE	145.5	41.3	-1.063	0.258	0.3827	0.6196	1
775	chrX	415136	415366	.	1000	+	7.3208	41.34498	37.9912	415255	FALSE	FALSE	106.8	41.67	0.2574	0.7697	0.5649	0.1668	2
776	chrX	417127	417619	.	1000	+	7.01977	38.63675	35.33101	417418	FALSE	TRUE	404.3	55.96	0.5262	0.525	0.7009	0.04703	1
777	chrX	454212	454497	.	1000	+	6.81909	35.9815	32.72101	454360	FALSE	TRUE	126.8	15.23	-1.77	0.09085	1.375	0.0006276	1
778	chrX	586044	586502	.	1000	+	8.12354	48.81069	45.32675	586266	FALSE	FALSE	235.5	35.48	-1.053	0.281	0.9227	0.1397	2
779	chrX	681720	682011	.	1000	+	6.71875	35.10857	31.8632	681864	FALSE	FALSE	78.03	20.66	-1.085	0.1585	0.5941	0.2232	1
780	chrX	771078	771306	.	760	+	5.01293	21.3028	18.34389	771206	FALSE	TRUE	47.09	18.94	-1.659	0.08626	2.216	2.66E-09	1
781	chrX	1061761	1062324	.	1000	+	6.43139	37.68605	34.39837	1061954	TRUE	FALSE	62.56	22.17	-1.749	0.0448	0.6697	0.2755	3
782	chrX	1226035	1226368	.	964	+	7.56644	47.73601	44.27493	1226186	FALSE	TRUE	82.16	76.93	-1.008	0.2184	1.835	1.70E-19	3
783	chrX	1804791	1805052	.	842	+	5.8853	36.9057	33.6283	1804930	FALSE	TRUE	56.79	30.54	-0.7075	0.4306	1.666	1.42E-08	0
784	chrX	2135510	2135858	.	1000	+	8.26451	61.77672	58.09143	2135678	FALSE	TRUE	216.5	70.94	0.02936	0.9429	0.9905	6.59E-07	1
785	chrX	2140569	2140855	.	1000	+	10.13038	69.89955	66.07736	2140711	FALSE	FALSE	114.7	40.45	0.4715	0.4142	0.4968	0.1567	1
786	chrX	2269445	2269684	.	978	+	5.56179	28.70355	25.57946	2269573	FALSE	TRUE	72.06	20.03	-0.4901	0.354	1.022	0.008745	2
787	chrX	2318534	2318810	.	1000	+	9.9297	67.80674	64.02132	2318677	FALSE	TRUE	176	72.07	-0.2844	0.7022	1.43	2.41E-07	1
788	chrX	2319786	2320104	.	846	+	4.43132	19.11593	16.21417	2319928	FALSE	TRUE	264.4	74.2	0.08919	0.858	0.8694	0.0002536	0
789	chrX	2399568	2399874	.	1000	+	9.02662	57.6007	53.97435	2399701	FALSE	TRUE	142.7	60.29	-0.2244	0.7946	1.876	6.27E-13	2
790	chrX	2408724	2408977	.	854	+	4.73261	22.99395	19.99601	2408846	FALSE	FALSE	338.3	59.13	0.368	0.6365	0.4683	0.1207	0
791	chrX	2410849	2411096	.	775	+	5.00455	21.94155	18.97057	2410987	FALSE	TRUE	106	31.3	-0.2582	0.8136	0.8645	0.0034	0
792	chrX	2642878	2643146	.	1000	+	7.82251	45.97087	42.53788	2643006	FALSE	TRUE	53.84	25.18	0.08277	0.9244	1.172	5.19E-05	1
793	chrX	2985367	2985696	.	1000	+	11.43483	83.89041	79.84664	2985545	FALSE	TRUE	275.6	86.06	-0.08442	0.8805	1.956	2.09E-16	0
794	chrX	3348993	3349334	.	918	+	5.81567	27.54344	24.44376	3349191	FALSE	TRUE	111.1	55.24	-0.1432	0.8147	1.246	8.60E-08	1
795	chrX	3474996	3475383	.	849	+	6.54173	35.20782	31.95905	3475242	FALSE	TRUE	166.5	52.02	-0.7184	0.2662	0.8544	0.00115	0
796	chrX	3699934	3700205	.	1000	+	6.89991	45.32006	41.89816	3700060	TRUE	FALSE	28.97	9.579	-1.725	0.02648	0.8258	0.5473	1
797	chrX	3837763	3838094	.	963	+	6.11669	30.00484	26.85468	3837903	FALSE	FALSE	449.1	159.8	0.4808	0.431	0.4999	0.09757	1
798	chrX	4322295	4322646	.	839	+	4.10159	19.76124	16.84583	4322523	FALSE	FALSE	72.51	37.93	0.3234	0.5343	0.6625	0.06228	0
799	chrX	4411435	4411762	.	1000	+	6.98018	46.19585	42.75964	4411620	FALSE	FALSE	297.3	111.1	0.5626	0.3239	0.5127	0.08468	0
800	chrX	4684290	4684687	.	1000	+	7.42114	42.25913	38.88894	4684542	FALSE	TRUE	440.8	153.4	0.4977	0.3535	0.5337	0.03485	1
801	chrX	5042371	5042690	.	1000	+	6.71875	35.10857	31.8632	5042499	FALSE	TRUE	171.7	36.71	-0.2683	0.7761	1.271	5.46E-08	1
802	chrX	5779747	5780028	.	1000	+	6.40706	42.65495	39.28125	5779888	FALSE	TRUE	15.39	8.201	-1.635	0.06539	1.808	0.003703	5
803	chrX	6330709	6331096	.	1000	+	8.0232	47.85888	44.3917	6330853	FALSE	FALSE	118.4	21.14	-0.6286	0.3893	0.6241	0.2537	1
804	chrX	6604090	6604388	.	871	+	5.37477	28.89992	25.7726	6604256	FALSE	FALSE	206	74.47	0.316	0.6075	0.5869	0.1071	1
805	chrX	6699687	6699919	.	725	+	5.21361	22.81661	19.82211	6699816	FALSE	TRUE	57.39	18.63	-0.5534	0.4521	1.416	0.001371	0
806	chrX	6804344	6804633	.	1000	+	8.92628	56.60481	52.99464	6804486	FALSE	TRUE	180.1	58.49	0.4146	0.4909	1.107	2.01E-05	2
807	chrX	6988678	6988910	.	815	+	6.21703	30.83905	27.67238	6988789	FALSE	TRUE	443.5	77.65	0.503	0.3446	1.153	2.27E-06	1
808	chrX	7040408	7040715	.	865	+	5.21362	23.86882	20.8509	7040536	FALSE	FALSE	570.1	267.4	0.9002	0.1413	0.3817	0.4058	0
809	chrX	7147977	7148227	.	808	+	5.91601	28.35692	25.23937	7148086	TRUE	TRUE	34.58	25.55	-1.678	0.04932	2.725	2.03E-15	0
810	chrX	7169213	7169948	.	1000	+	6.60531	39.39475	36.0787	7169833	FALSE	TRUE	351	80.99	0.0268	0.9102	0.6607	0.02716	1
811	chrX	7272919	7273305	.	1000	+	8.94131	75.63044	71.71656	7273071	TRUE	TRUE	69.59	50.16	-2.103	0.01145	2.835	8.95E-23	2
812	chrX	7292950	7293188	.	721	+	5.51464	25.14626	22.0984	7293073	FALSE	TRUE	69.86	15.36	-0.3916	0.548	1.212	0.002225	0
813	chrX	7307416	7307939	.	960	+	5.61498	25.93799	22.87177	7307542	FALSE	FALSE	535.9	173.9	0.4982	0.3431	0.2513	0.4404	1
814	chrX	7320465	7321163	.	1000	+	7.01977	38.63675	35.33101	7320641	FALSE	FALSE	822.6	269.3	0.6451	0.2122	0.4212	0.1725	1
815	chrX	7333936	7334166	.	861	+	5.4143	24.36203	21.33262	7334037	FALSE	FALSE	167.9	41.54	0.4956	0.4886	0.5039	0.1143	1
816	chrX	7559364	7559656	.	724	+	5.4143	24.36203	21.33262	7559480	TRUE	TRUE	71.77	18.98	-1.783	0.01227	1.596	2.23E-05	1
817	chrX	7891958	7892356	.	1000	+	12.33791	95.0777	90.86407	7892134	FALSE	TRUE	358.9	82.42	0.07016	0.8902	1.149	2.32E-05	1
818	chrX	7945021	7945344	.	885	+	6.06741	31.00881	27.83936	7945216	FALSE	TRUE	133.1	36.55	-1.078	0.2491	0.8879	0.0007195	1
819	chrX	7958913	7959216	.	1000	+	8.82593	55.6136	52.01815	7959060	FALSE	TRUE	91.05	71.98	-0.2377	0.6901	0.7593	0.009596	1
820	chrX	8061471	8061797	.	1000	+	7.99739	66.38329	62.62175	8061669	FALSE	TRUE	237.4	83.34	0.492	0.337	0.6047	0.02133	1
821	chrX	8227025	8227319	.	1000	+	7.45539	45.28207	41.86132	8227149	FALSE	TRUE	66.1	46.36	-0.3392	0.7024	2.213	1.96E-16	1
822	chrX	8594245	8594587	.	1000	+	5.68795	27.76602	24.66147	8594428	FALSE	TRUE	85.14	67.05	-1.617	0.1437	2.188	2.11E-19	2
823	chrX	8737274	8737564	.	1000	+	11.1338	80.60425	76.6087	8737432	TRUE	TRUE	46.45	33.79	-2.476	0.0007939	3.316	4.01E-11	3
824	chrX	9042147	9042834	.	1000	+	13.24099	105.43588	101.06866	9042287	FALSE	TRUE	352.3	147.1	0.4865	0.3698	0.8353	0.001037	2
825	chrX	9127520	9128022	.	1000	+	8.32422	50.72962	47.2128	9127832	FALSE	TRUE	408.3	78.5	0.1438	0.8582	0.7234	0.02946	3
826	chrX	9688933	9689255	.	1000	+	14.04373	116.04979	111.48734	9689115	TRUE	TRUE	104.8	31.06	-2.075	0.007269	1.937	1.00E-10	1
827	chrX	9744038	9744485	.	1000	+	7.52511	56.65902	53.04628	9744208	FALSE	TRUE	240.8	105.1	-0.01423	0.94	1.471	1.02E-10	1
828	chrX	9749792	9750392	.	1000	+	8.32422	50.72962	47.2128	9749982	FALSE	TRUE	164.7	95.98	-1.387	0.09162	2.157	3.06E-09	2
829	chrX	9754752	9755043	.	1000	+	9.32764	61.63012	57.94757	9754895	TRUE	TRUE	30.94	18.27	-1.867	0.02116	2.072	2.92E-09	2
830	chrX	9758579	9758864	.	1000	+	6.25714	32.66958	29.46875	9758715	TRUE	TRUE	72.51	30.53	-1.874	0.03694	3.022	6.56E-25	2
831	chrX	10768471	10768703	.	986	+	4.41704	25.93206	22.86947	10768569	FALSE	FALSE	283.6	65.08	0.2281	0.659	0.4176	0.1733	1
832	chrX	10858012	10858240	.	742	+	4.24819	17.71294	14.84649	10858118	FALSE	FALSE	43.55	14.54	0.4697	0.5025	0.5067	0.5602	1
833	chrX	11146533	11146956	.	1000	+	9.29282	64.28156	60.55698	11146716	FALSE	FALSE	507.6	199.5	0.4875	0.3453	0.5146	0.05684	2
834	chrX	11351591	11352145	.	1000	+	8.82593	55.6136	52.01815	11351922	FALSE	FALSE	39.96	20.2	-0.6028	0.4767	0.6564	0.2268	2
835	chrX	11352698	11352983	.	1000	+	7.92285	46.91225	43.46209	11352856	FALSE	TRUE	43.66	35.58	-1.319	0.08323	2.426	2.36E-14	0
836	chrX	12017696	12018000	.	806	+	5.4143	24.36203	21.33262	12017863	FALSE	FALSE	130	42.09	0.0786	0.9017	0.5277	0.05235	0
837	chrX	12582426	12582694	.	782	+	5.71532	26.73709	23.65393	12582531	FALSE	FALSE	61.33	14.63	-0.7525	0.2773	0.9077	0.06833	2
838	chrX	12615815	12616071	.	717	+	5.61498	25.93799	22.87177	12615956	FALSE	FALSE	82.33	46.98	0.8581	0.2708	0.4299	0.3186	0
839	chrX	12617918	12618126	.	845	+	5.81567	27.54344	24.44376	12618023	FALSE	FALSE	12.49	6.915	0.4819	0.809	-0.04639	1	1
840	chrX	12658750	12659552	.	1000	+	18.68446	185.75566	178.79218	12658908	FALSE	TRUE	265.7	113.7	0.1797	0.7196	0.5875	0.04718	0
841	chrX	12735738	12736063	.	1000	+	7.42114	42.25913	38.88894	12735882	FALSE	FALSE	462.3	134.3	0.3391	0.5501	0.2174	0.4317	0
842	chrX	12756315	12756575	.	1000	+	8.82593	55.6136	52.01815	12756450	FALSE	TRUE	75.93	31.36	-0.3042	0.6136	1.015	0.0004476	0
843	chrX	13128106	13128547	.	1000	+	7.30065	43.14055	39.75843	13128365	FALSE	FALSE	304.5	107.8	0.2023	0.6928	0.3972	0.106	1
844	chrX	13229939	13230283	.	1000	+	6.81909	35.9815	32.72101	13230140	FALSE	TRUE	372.7	165.7	0.6049	0.3462	0.6701	0.02286	1
845	chrX	14627162	14627441	.	1000	+	7.12011	39.53371	36.21276	14627305	FALSE	TRUE	238.9	58.39	0.5061	0.4275	0.7372	0.0024	1
846	chrX	15019431	15019779	.	1000	+	8.32422	50.72962	47.2128	15019631	FALSE	TRUE	243.7	125.9	0.01335	0.9157	0.8916	9.96E-05	1
847	chrX	15608317	15608641	.	795	+	4.41772	20.53109	17.59519	15608523	FALSE	FALSE	250	95.24	0.2571	0.7032	0.6952	0.1618	1
848	chrX	15671414	15671686	.	821	+	4.17095	19.30076	16.39512	15671557	FALSE	FALSE	109.6	20.13	0.2501	0.7807	0.2116	1	0
849	chrX	15684423	15684825	.	1000	+	8.42456	51.69663	48.16529	15684568	FALSE	FALSE	220.9	98.92	0.4642	0.5291	0.5145	0.1119	0
850	chrX	16236277	16236500	.	793	+	4.65814	25.13406	22.0901	16236408	FALSE	FALSE	100	14.14	-0.2536	0.8159	0.5764	0.4323	1
851	chrX	16241912	16242334	.	1000	+	6.31738	31.67995	28.49817	16242108	FALSE	FALSE	409.5	63.53	0.5487	0.4261	0.2379	0.4895	1
852	chrX	17302459	17302803	.	1000	+	10.62093	78.83477	74.8685	17302614	FALSE	FALSE	189.5	65.35	0.4109	0.444	0.5208	0.09184	0
853	chrX	17313380	17313662	.	1000	+	8.0232	47.85888	44.3917	17313515	FALSE	FALSE	149.9	68.54	-0.1773	0.7972	0.5508	0.05157	0
854	chrX	17752834	17753104	.	753	+	6.12786	30.45966	27.30134	17752982	FALSE	FALSE	30.51	9.402	-1.049	0.3283	1.318	0.06833	1
855	chrX	17760955	17761281	.	1000	+	14.05646	124.80232	120.06339	17761093	FALSE	TRUE	114.2	30.11	-1.282	0.1696	2.171	7.54E-13	2
856	chrX	17763456	17763776	.	1000	+	6.11669	30.00484	26.85468	17763653	FALSE	TRUE	72.89	18.75	-0.7924	0.2319	1.676	1.42E-06	0
857	chrX	17819779	17820073	.	894	+	6.28628	33.63315	30.41425	17819926	FALSE	FALSE	226.5	146.1	0.4928	0.3843	0.2895	0.4191	0
858	chrX	17829467	17829804	.	1000	+	8.42456	51.69663	48.16529	17829625	FALSE	TRUE	358.4	154.8	0.4676	0.434	0.7134	0.005865	3
859	chrX	17886578	17886797	.	757	+	4.97342	25.15905	22.11017	17886695	FALSE	TRUE	101.1	37.69	0.3353	0.5506	0.6147	0.04336	1
860	chrX	17911415	17911704	.	1000	+	6.54173	35.20782	31.95905	17911563	FALSE	FALSE	128.9	47.29	0.4003	0.4764	0.4779	0.1253	1
861	chrX	18300369	18300829	.	929	+	6.71875	35.10857	31.8632	18300658	FALSE	TRUE	537.6	224.4	1.076	0.1666	0.5462	0.01768	0
862	chrX	18310610	18311362	.	1000	+	11.03346	79.51633	75.54137	18311112	FALSE	TRUE	592	204	0.1618	0.8076	0.8792	1.73E-05	2
863	chrX	18625380	18625757	.	1000	+	10.33634	75.65165	71.73626	18625518	TRUE	FALSE	33.52	9.371	-1.927	0.009428	1.074	0.193	2
864	chrX	18910477	18910757	.	767	+	5.81567	27.54344	24.44376	18910610	FALSE	TRUE	246.4	148.1	0.02836	0.9203	0.7413	0.007551	0
865	chrX	19546632	19546918	.	838	+	5.11327	22.05568	19.07882	19546770	FALSE	FALSE	99.58	27.76	0.4418	0.5291	0.1806	0.7146	1
866	chrX	19623074	19623409	.	1000	+	9.61214	84.63298	80.58133	19623248	FALSE	TRUE	165.9	77.65	-0.1977	0.7406	0.92	3.42E-06	1
867	chrX	19750656	19751129	.	787	+	4.51122	16.96344	14.11626	19750742	FALSE	FALSE	290.3	111.8	0.5954	0.2052	0.2767	0.3791	0
868	chrX	19775048	19775378	.	970	+	4.97342	25.15905	22.11017	19775250	FALSE	FALSE	383.3	98.33	0.1579	0.8116	0.4675	0.08133	0
869	chrX	19847146	19847497	.	1000	+	5.05369	25.89425	22.8325	19847398	FALSE	TRUE	61.03	22.37	-0.09921	0.9397	1.212	0.001358	0
870	chrX	19849299	19849609	.	1000	+	7.4618	52.45745	48.91466	19849439	FALSE	TRUE	233.7	40.86	0.3482	0.6007	0.627	0.02837	2
871	chrX	20678132	20678761	.	720	+	4.81224	19.82181	16.9004	20678405	FALSE	FALSE	132	29.23	-1.157	0.181	0.8577	0.2932	1
872	chrX	20691594	20692108	.	1000	+	9.82936	66.76659	62.99767	20691894	FALSE	TRUE	239.2	205.8	0.5455	0.5443	0.6669	0.006019	2
873	chrX	20693524	20694602	.	1000	+	18.55913	175.08659	168.79752	20693754	FALSE	FALSE	725.5	296.1	0.3045	0.6234	0.4775	0.08792	2
874	chrX	20717136	20718034	.	1000	+	16.21797	151.11282	145.7298	20717398	FALSE	TRUE	430.2	108.2	-0.7494	0.3943	2.148	1.56E-37	5
875	chrX	20739486	20740187	.	1000	+	7.59965	57.57094	53.94918	20739747	TRUE	TRUE	195.8	38.58	-1.856	0.02302	1.676	6.84E-09	1
876	chrX	20751501	20751966	.	813	+	4.34436	18.43098	15.54819	20751725	FALSE	FALSE	132.4	18.43	-1.602	0.1155	0.1701	1	1
877	chrX	21324920	21325259	.	1000	+	7.22099	48.85171	45.36659	21325121	FALSE	TRUE	37.87	22.5	-1.5	0.0882	1.534	5.53E-05	2
878	chrX	22456553	22456894	.	1000	+	11.33449	82.79132	78.7627	22456714	FALSE	TRUE	185.7	87.58	0.07707	0.8905	0.6602	0.01476	1
879	chrX	23013330	23013644	.	1000	+	7.92285	46.91225	43.46209	23013503	FALSE	FALSE	117.1	62.87	0.1005	0.8539	0.3268	0.2349	0
